# Supplementary material for: High surface area nitrogen-functionalized Ni nanozymes for efficient peroxidase-like catalytic activity
Source: PLoS One. 2021 Oct 12;16(10):e0257777. doi: 10.1371/journal.pone.0257777 (PMC8509884; doi:10.1371/journal.pone.0257777)
Supplement: S1 Data — (ZIP) [file pone.0257777.s006.zip]

Archive with 7 entries (7 files):
- Data Files/Figure 2.xlsx
- Data Files/Figure 3.xlsx
- Data Files/Figure 4.xlsx
- Data Files/Figure 5.xlsx
- Data Files/Figure 7.xlsx
- Data Files/Figure S2.xlsx
- Data Files/Figure S3.xlsx
