# Supplementary material for: High surface area nitrogen-functionalized Ni nanozymes for efficient peroxidase-like catalytic activity
Source: PLoS One. 2021 Oct 12;16(10):e0257777. doi: 10.1371/journal.pone.0257777 (PMC8509884; doi:10.1371/journal.pone.0257777)
Supplement: S1 Data — (ZIP) [file pone.0257777.s006.zip › Data Files/Figure 2.xlsx]

## Sheet: Sheet1
2 θ (°)	Pristine film	N modified fim
10.05	182	166
10.1	151	160
10.15	201	193
10.2	190	168
10.25	176	175
10.3	185	175
10.35	206	178
10.4	172	172
10.45	164	179
10.5	163	163
10.55	181	179
10.6	176	166
10.65	174	151
10.7	174	158
10.75	176	170
10.8	179	193
10.85	166	145
10.9	155	155
10.95	171	151
11	178	150
11.05	170	174
11.1	160	182
11.15	141	148
11.2	181	163
11.25	143	170
11.3	155	162
11.35	146	179
11.4	172	166
11.45	178	153
11.5	151	147
11.55	169	128
11.6	158	168
11.65	141	176
11.7	176	159
11.75	149	158
11.8	172	142
11.85	172	150
11.9	173	160
11.95	168	165
12	152	160
12.05	148	154
12.1	171	161
12.15	176	154
12.2	166	146
12.25	146	167
12.3	160	149
12.35	135	134
12.4	156	144
12.45	155	142
12.5	163	156
12.55	133	170
12.6	138	155
12.65	143	186
12.7	143	147
12.75	153	135
12.8	132	166
12.85	154	157
12.9	144	132
12.95	145	133
13	150	147
13.05	136	147
13.1	138	169
13.15	158	124
13.2	116	149
13.25	115	154
13.3	138	133
13.35	138	155
13.4	160	147
13.45	124	153
13.5	147	141
13.55	129	143
13.6	146	149
13.65	146	136
13.7	146	148
13.75	138	143
13.8	114	150
13.85	175	154
13.9	124	158
13.95	135	153
14	144	133
14.05	149	155
14.1	139	129
14.15	135	134
14.2	145	135
14.25	158	132
14.3	150	148
14.35	153	143
14.4	146	134
14.45	144	145
14.5	127	149
14.55	132	161
14.6	143	155
14.65	143	144
14.7	147	171
14.75	144	136
14.8	152	170
14.85	138	151
14.9	136	160
14.95	165	166
15	146	154
15.05	151	143
15.1	148	142
15.15	128	157
15.2	163	166
15.25	131	156
15.3	146	176
15.35	134	147
15.4	141	117
15.45	151	143
15.5	131	142
15.55	129	155
15.6	169	142
15.65	144	177
15.7	137	157
15.75	165	157
15.8	143	135
15.85	133	160
15.9	163	136
15.95	141	167
16	127	158
16.05	139	147
16.1	140	171
16.15	154	169
16.2	147	141
16.25	149	153
16.3	163	128
16.35	151	125
16.4	147	142
16.45	133	147
16.5	154	130
16.55	132	149
16.6	121	143
16.65	142	128
16.7	145	144
16.75	150	160
16.8	132	170
16.85	136	152
16.9	148	163
16.95	177	143
17	147	126
17.05	156	134
17.1	135	163
17.15	152	185
17.2	152	145
17.25	156	168
17.3	135	171
17.35	150	157
17.4	140	166
17.45	132	174
17.5	148	175
17.55	148	172
17.6	141	183
17.65	151	162
17.7	142	171
17.75	136	176
17.8	164	154
17.85	152	169
17.9	158	172
17.95	148	161
18	160	180
18.05	166	199
18.1	131	174
18.15	144	157
18.2	136	152
18.25	151	172
18.3	144	162
18.35	160	194
18.4	154	182
18.45	142	178
18.5	149	158
18.55	154	159
18.6	149	156
18.65	140	182
18.7	149	184
18.75	146	171
18.8	148	186
18.85	159	203
18.9	140	176
18.95	142	166
19	146	175
19.05	126	189
19.1	141	180
19.15	157	176
19.2	178	157
19.25	155	154
19.3	143	175
19.35	162	196
19.4	161	204
19.45	148	167
19.5	162	200
19.55	184	175
19.6	154	191
19.65	161	164
19.7	166	193
19.75	120	196
19.8	186	178
19.85	167	191
19.9	163	188
19.95	149	208
20	152	191
20.05	156	195
20.1	174	208
20.15	166	206
20.2	163	191
20.25	182	197
20.3	172	170
20.35	153	198
20.4	149	195
20.45	175	212
20.5	150	209
20.55	158	194
20.6	172	171
20.65	167	200
20.7	180	174
20.75	176	178
20.8	189	216
20.85	146	204
20.9	167	206
20.95	160	203
21	178	198
21.05	181	217
21.1	152	230
21.15	187	186
21.2	183	217
21.25	176	195
21.3	154	217
21.35	161	202
21.4	154	221
21.45	177	198
21.5	162	181
21.55	181	209
21.6	160	227
21.65	166	227
21.7	175	204
21.75	175	187
21.8	182	219
21.85	165	191
21.9	166	198
21.95	155	211
22	185	227
22.05	162	207
22.1	163	225
22.15	171	215
22.2	161	215
22.25	207	224
22.3	161	220
22.35	165	223
22.4	181	187
22.45	185	223
22.5	190	231
22.55	162	208
22.6	164	198
22.65	161	220
22.7	186	210
22.75	195	216
22.8	156	210
22.85	174	209
22.9	157	214
22.95	170	180
23	156	217
23.05	178	194
23.1	191	204
23.15	172	226
23.2	168	236
23.25	158	218
23.3	156	220
23.35	165	219
23.4	167	234
23.45	180	210
23.5	166	228
23.55	176	216
23.6	176	203
23.65	154	188
23.7	170	199
23.75	179	205
23.8	152	201
23.85	160	185
23.9	161	221
23.95	158	244
24	155	204
24.05	165	210
24.1	150	224
24.15	193	230
24.2	191	226
24.25	148	199
24.3	169	183
24.35	149	220
24.4	173	201
24.45	172	210
24.5	143	245
24.55	163	206
24.6	160	160
24.65	158	200
24.7	166	208
24.75	155	235
24.8	167	217
24.85	170	203
24.9	171	197
24.95	164	195
25	206	201
25.05	156	204
25.1	176	194
25.15	161	192
25.2	170	192
25.25	177	207
25.3	153	178
25.35	165	221
25.4	172	219
25.45	162	210
25.5	158	206
25.55	181	204
25.6	162	176
25.65	169	183
25.7	163	192
25.75	177	178
25.8	163	207
25.85	149	175
25.9	174	206
25.95	168	198
26	133	210
26.05	173	210
26.1	155	199
26.15	182	222
26.2	172	179
26.25	162	243
26.3	178	174
26.35	189	212
26.4	146	214
26.45	154	179
26.5	169	194
26.55	157	202
26.6	159	190
26.65	175	190
26.7	153	184
26.75	150	188
26.8	165	179
26.85	136	196
26.9	157	221
26.95	182	201
27	174	198
27.05	137	169
27.1	151	214
27.15	157	164
27.2	143	199
27.25	168	206
27.3	149	214
27.35	144	177
27.4	139	181
27.45	150	189
27.5	141	188
27.55	173	170
27.6	153	195
27.65	164	202
27.7	167	182
27.75	155	184
27.8	141	203
27.85	127	210
27.9	144	183
27.95	151	159
28	146	183
28.05	155	171
28.1	134	192
28.15	159	167
28.2	158	193
28.25	152	185
28.3	171	189
28.35	158	188
28.4	156	200
28.45	145	195
28.5	122	205
28.55	141	186
28.6	150	181
28.65	123	164
28.7	128	178
28.75	147	198
28.8	163	163
28.85	163	172
28.9	156	169
28.95	149	181
29	153	170
29.05	136	173
29.1	141	179
29.15	129	170
29.2	139	181
29.25	135	162
29.3	129	175
29.35	136	193
29.4	164	170
29.45	127	170
29.5	148	160
29.55	120	184
29.6	132	175
29.65	149	153
29.7	129	178
29.75	130	168
29.8	176	165
29.85	140	183
29.9	127	173
29.95	126	174
30	159	149
30.05	151	177
30.1	147	189
30.15	143	171
30.2	148	177
30.25	135	178
30.3	149	174
30.35	143	161
30.4	115	172
30.45	147	178
30.5	141	165
30.55	132	156
30.6	142	157
30.65	143	170
30.7	105	187
30.75	134	163
30.8	131	154
30.85	139	142
30.9	140	181
30.95	148	148
31	114	149
31.05	148	174
31.1	126	142
31.15	134	170
31.2	140	157
31.25	129	162
31.3	116	166
31.35	126	174
31.4	121	171
31.45	122	171
31.5	119	159
31.55	121	151
31.6	136	158
31.65	138	163
31.7	128	169
31.75	123	183
31.8	114	174
31.85	125	160
31.9	119	155
31.95	141	132
32	121	181
32.05	151	157
32.1	141	147
32.15	111	169
32.2	113	138
32.25	103	132
32.3	121	170
32.35	133	155
32.4	121	138
32.45	112	170
32.5	124	146
32.55	118	152
32.6	113	132
32.65	115	155
32.7	113	159
32.75	124	165
32.8	96	140
32.85	115	157
32.9	126	151
32.95	122	153
33	98	124
33.05	108	161
33.1	124	130
33.15	110	141
33.2	104	152
33.25	102	138
33.3	108	133
33.35	99	154
33.4	122	131
33.45	127	136
33.5	116	148
33.55	116	152
33.6	110	141
33.65	105	124
33.7	113	149
33.75	100	153
33.8	106	139
33.85	101	144
33.9	118	153
33.95	111	129
34	117	103
34.05	114	170
34.1	97	136
34.15	110	129
34.2	108	140
34.25	123	124
34.3	102	127
34.35	99	116
34.4	110	142
34.45	101	116
34.5	91	128
34.55	114	125
34.6	108	123
34.65	98	139
34.7	98	141
34.75	108	124
34.8	90	146
34.85	110	112
34.9	132	139
34.95	127	140
35	104	130
35.05	123	123
35.1	119	112
35.15	95	127
35.2	109	128
35.25	117	135
35.3	81	117
35.35	110	120
35.4	129	127
35.45	114	113
35.5	87	118
35.55	102	122
35.6	114	138
35.65	107	123
35.7	111	115
35.75	116	123
35.8	91	118
35.85	75	117
35.9	97	126
35.95	98	121
36	93	125
36.05	108	109
36.1	79	140
36.15	113	110
36.2	94	99
36.25	110	123
36.3	88	136
36.35	85	123
36.4	97	150
36.45	99	143
36.5	102	131
36.55	92	112
36.6	106	151
36.65	95	120
36.7	113	147
36.75	77	168
36.8	104	127
36.85	95	182
36.9	92	168
36.95	116	164
37	89	174
37.05	91	157
37.1	94	197
37.15	110	175
37.2	102	182
37.25	96	193
37.3	99	180
37.35	90	204
37.4	83	174
37.45	88	173
37.5	93	160
37.55	91	142
37.6	96	159
37.65	91	163
37.7	107	144
37.75	100	150
37.8	99	136
37.85	84	135
37.9	75	139
37.95	106	128
38	94	100
38.05	111	116
38.1	85	126
38.15	109	112
38.2	86	131
38.25	91	105
38.3	101	101
38.35	94	119
38.4	90	106
38.45	92	103
38.5	79	114
38.55	81	107
38.6	79	109
38.65	87	101
38.7	80	103
38.75	83	98
38.8	87	100
38.85	96	111
38.9	81	102
38.95	78	119
39	95	103
39.05	84	92
39.1	94	113
39.15	88	99
39.2	81	106
39.25	79	97
39.3	85	96
39.35	101	81
39.4	96	100
39.45	98	103
39.5	81	103
39.55	93	107
39.6	102	113
39.65	94	105
39.7	75	94
39.75	83	104
39.8	93	108
39.85	85	88
39.9	100	97
39.95	100	109
40	74	106
40.05	89	91
40.1	94	106
40.15	88	104
40.2	77	95
40.25	96	105
40.3	104	94
40.35	94	93
40.4	86	123
40.45	80	107
40.5	97	114
40.55	95	93
40.6	70	89
40.65	85	93
40.7	82	105
40.75	100	105
40.8	93	89
40.85	94	98
40.9	85	115
40.95	91	105
41	79	99
41.05	107	105
41.1	82	93
41.15	92	102
41.2	84	110
41.25	100	107
41.3	86	105
41.35	83	115
41.4	95	103
41.45	70	88
41.5	90	114
41.55	77	115
41.6	97	104
41.65	99	106
41.7	101	123
41.75	86	121
41.8	85	100
41.85	92	103
41.9	98	99
41.95	101	106
42	103	120
42.05	84	108
42.1	76	112
42.15	106	104
42.2	98	108
42.25	102	116
42.3	118	119
42.35	112	99
42.4	121	133
42.45	106	126
42.5	111	120
42.55	111	148
42.6	102	146
42.65	118	127
42.7	136	149
42.75	113	159
42.8	110	164
42.85	131	160
42.9	116	176
42.95	96	176
43	117	185
43.05	144	207
43.1	140	203
43.15	107	234
43.2	126	218
43.25	108	219
43.3	136	240
43.35	125	220
43.4	133	264
43.45	148	222
43.5	147	243
43.55	169	207
43.6	179	238
43.65	193	213
43.7	178	200
43.75	213	169
43.8	225	189
43.85	244	201
43.9	242	213
43.95	313	216
44	373	242
44.05	357	263
44.1	436	271
44.15	504	309
44.2	581	357
44.25	606	379
44.3	662	399
44.35	750	461
44.4	754	433
44.45	735	445
44.5	735	426
44.55	684	390
44.6	688	357
44.65	562	320
44.7	479	293
44.75	478	241
44.8	439	222
44.85	346	198
44.9	279	161
44.95	287	156
45	252	127
45.05	238	125
45.1	196	110
45.15	206	126
45.2	180	124
45.25	134	112
45.3	180	96
45.35	151	109
45.4	125	108
45.45	136	120
45.5	137	94
45.55	146	106
45.6	156	90
45.65	110	92
45.7	120	88
45.75	112	100
45.8	114	102
45.85	103	121
45.9	101	78
45.95	108	112
46	95	113
46.05	118	96
46.1	92	103
46.15	108	106
46.2	97	88
46.25	94	91
46.3	97	107
46.35	95	77
46.4	103	105
46.45	101	91
46.5	108	92
46.55	89	83
46.6	106	101
46.65	101	86
46.7	116	90
46.75	94	82
46.8	83	102
46.85	97	99
46.9	87	82
46.95	87	88
47	104	117
47.05	77	109
47.1	60	82
47.15	102	89
47.2	112	94
47.25	99	84
47.3	101	94
47.35	74	101
47.4	96	93
47.45	84	89
47.5	64	97
47.55	89	96
47.6	74	93
47.65	95	107
47.7	86	79
47.75	95	103
47.8	90	70
47.85	91	90
47.9	89	86
47.95	85	88
48	81	73
48.05	87	91
48.1	91	89
48.15	88	81
48.2	80	73
48.25	69	102
48.3	82	88
48.35	105	76
48.4	81	83
48.45	99	97
48.5	74	96
48.55	62	102
48.6	80	85
48.65	76	107
48.7	83	83
48.75	95	88
48.8	86	92
48.85	94	84
48.9	75	110
48.95	100	92
49	91	106
49.05	87	78
49.1	95	74
49.15	91	81
49.2	92	83
49.25	79	83
49.3	76	80
49.35	68	95
49.4	95	76
49.45	97	85
49.5	99	95
49.55	97	91
49.6	81	81
49.65	113	80
49.7	93	82
49.75	93	88
49.8	100	79
49.85	104	83
49.9	75	104
49.95	87	92
50	111	68
50.05	95	110
50.1	119	101
50.15	91	92
50.2	100	97
50.25	91	77
50.3	105	92
50.35	105	97
50.4	101	95
50.45	95	88
50.5	110	91
50.55	110	68
50.6	128	80
50.65	99	102
50.7	103	105
50.75	118	87
50.8	116	96
50.85	126	89
50.9	138	97
50.95	155	123
51	147	110
51.05	147	100
51.1	191	111
51.15	183	138
51.2	197	136
51.25	213	129
51.3	206	155
51.35	233	153
51.4	266	158
51.45	276	184
51.5	275	192
51.55	282	189
51.6	296	198
51.65	378	224
51.7	335	199
51.75	337	220
51.8	331	198
51.85	331	182
51.9	299	169
51.95	273	149
52	292	162
52.05	267	153
52.1	255	143
52.15	196	117
52.2	187	115
52.25	204	131
52.3	175	116
52.35	167	117
52.4	149	100
52.45	140	105
52.5	123	129
52.55	126	115
52.6	120	100
52.65	105	94
52.7	112	104
52.75	113	108
52.8	99	92
52.85	101	108
52.9	105	83
52.95	104	95
53	121	89
53.05	117	103
53.1	103	100
53.15	94	82
53.2	127	86
53.25	92	92
53.3	104	129
53.35	97	101
53.4	93	111
53.45	93	91
53.5	103	92
53.55	86	98
53.6	96	101
53.65	98	110
53.7	106	91
53.75	82	100
53.8	87	96
53.85	91	103
53.9	87	89
53.95	92	97
54	101	115
54.05	100	95
54.1	104	103
54.15	115	105
54.2	103	95
54.25	131	97
54.3	105	82
54.35	96	113
54.4	98	75
54.45	120	102
54.5	110	95
54.55	100	96
54.6	111	106
54.65	104	107
54.7	111	100
54.75	116	108
54.8	108	92
54.85	94	108
54.9	98	120
54.95	117	106
55	133	82
55.05	108	108
55.1	125	115
55.15	134	113
55.2	117	117
55.25	107	126
55.3	153	117
55.35	132	136
55.4	123	108
55.45	150	135
55.5	149	140
55.55	153	138
55.6	148	149
55.65	143	115
55.7	159	141
55.75	174	151
55.8	162	161
55.85	171	122
55.9	181	148
55.95	195	154
56	221	143
56.05	198	144
56.1	177	145
56.15	195	164
56.2	217	145
56.25	212	174
56.3	194	150
56.35	221	157
56.4	227	179
56.45	247	163
56.5	217	148
56.55	223	159
56.6	214	179
56.65	221	165
56.7	220	146
56.75	184	186
56.8	205	145
56.85	180	135
56.9	162	177
56.95	177	133
57	195	167
57.05	208	131
57.1	219	158
57.15	207	132
57.2	193	141
57.25	169	153
57.3	190	146
57.35	152	155
57.4	166	126
57.45	155	119
57.5	114	125
57.55	117	125
57.6	138	114
57.65	134	122
57.7	121	106
57.75	94	99
57.8	124	112
57.85	189	94
57.9	250	99
57.95	392	117
58	645	106
58.05	752	166
58.1	943	212
58.15	1002	372
58.2	975	479
58.25	898	574
58.3	685	589
58.35	502	674
58.4	326	565
58.45	209	481
58.5	124	357
58.55	90	210
58.6	90	152
58.65	80	95
58.7	91	98
58.75	99	105
58.8	87	94
58.85	68	93
58.9	76	101
58.95	92	86
59	90	79
59.05	83	93
59.1	70	85
59.15	77	74
59.2	87	73
59.25	96	90
59.3	86	83
59.35	97	112
59.4	65	88
59.45	83	77
59.5	87	92
59.55	83	101
59.6	84	83
59.65	91	91
59.7	88	73
59.75	99	96
59.8	65	88
59.85	72	80
59.9	64	72
59.95	79	88
60	81	101
60.05	82	85
60.1	84	85
60.15	77	89
60.2	71	102
60.25	59	86
60.3	70	83
60.35	65	101
60.4	75	83
60.45	78	99
60.5	75	68
60.55	85	102
60.6	74	85
60.65	71	96
60.7	64	90
60.75	82	81
60.8	84	71
60.85	83	86
60.9	70	78
60.95	72	99
61	74	103
61.05	71	82
61.1	96	76
61.15	75	82
61.2	58	104
61.25	69	89
61.3	76	100
61.35	53	99
61.4	71	90
61.45	81	81
61.5	75	78
61.55	76	88
61.6	96	90
61.65	75	98
61.7	68	92
61.75	77	100
61.8	73	98
61.85	63	97
61.9	63	93
61.95	84	84
62	65	75
62.05	70	112
62.1	88	118
62.15	78	81
62.2	76	97
62.25	91	95
62.3	62	107
62.35	61	112
62.4	69	113
62.45	72	118
62.5	76	109
62.55	74	140
62.6	72	125
62.65	82	136
62.7	72	152
62.75	71	133
62.8	74	135
62.85	89	124
62.9	76	122
62.95	69	116
63	86	138
63.05	73	107
63.1	69	126
63.15	71	113
63.2	70	121
63.25	91	126
63.3	67	125
63.35	80	117
63.4	60	131
63.45	84	105
63.5	72	106
63.55	71	100
63.6	76	95
63.65	79	93
63.7	63	115
63.75	79	91
63.8	80	90
63.85	65	95
63.9	54	68
63.95	58	81
64	65	98
64.05	60	90
64.1	65	75
64.15	68	89
64.2	68	79
64.25	77	80
64.3	66	72
64.35	68	89
64.4	65	104
64.45	71	65
64.5	70	92
64.55	70	92
64.6	61	77
64.65	58	90
64.7	72	91
64.75	71	74
64.8	58	81
64.85	75	77
64.9	71	76
64.95	73	87
65	69	98
65.05	75	102
65.1	58	73
65.15	63	84
65.2	69	75
65.25	67	77
65.3	69	79
65.35	71	91
65.4	58	92
65.45	62	82
65.5	75	56
65.55	76	76
65.6	63	76
65.65	67	76
65.7	65	77
65.75	60	79
65.8	75	63
65.85	67	82
65.9	58	79
65.95	63	81
66	64	99
66.05	61	81
66.1	49	69
66.15	68	75
66.2	62	78
66.25	63	62
66.3	65	67
66.35	70	73
66.4	64	73
66.45	67	90
66.5	72	76
66.55	71	85
66.6	74	69
66.65	70	72
66.7	70	60
66.75	74	70
66.8	64	60
66.85	57	71
66.9	70	77
66.95	63	65
67	63	73
67.05	60	60
67.1	56	94
67.15	65	84
67.2	62	63
67.25	71	82
67.3	71	65
67.35	62	75
67.4	64	66
67.45	81	76
67.5	61	64
67.55	60	71
67.6	62	68
67.65	76	80
67.7	59	93
67.75	61	85
67.8	63	81
67.85	66	66
67.9	57	80
67.95	61	79
68	71	70
68.05	70	81
68.1	65	77
68.15	55	65
68.2	57	65
68.25	67	71
68.3	73	62
68.35	62	80
68.4	73	73
68.45	66	76
68.5	73	66
68.55	71	72
68.6	61	91
68.65	70	82
68.7	63	71
68.75	83	66
68.8	65	68
68.85	57	68
68.9	52	65
68.95	68	63
69	60	71
69.05	63	63
69.1	72	65
69.15	36	57
69.2	64	71
69.25	56	73
69.3	69	80
69.35	57	74
69.4	56	71
69.45	77	70
69.5	50	56
69.55	68	71
69.6	77	77
69.65	56	61
69.7	68	73
69.75	66	77
69.8	71	67
69.85	63	73
69.9	56	67
69.95	49	77
70	43	91
70.05	68	77
70.1	62	66
70.15	48	65
70.2	79	64
70.25	61	66
70.3	68	79
70.35	80	66
70.4	67	58
70.45	56	77
70.5	68	79
70.55	68	83
70.6	60	68
70.65	58	66
70.7	76	66
70.75	69	78
70.8	68	61
70.85	69	68
70.9	63	67
70.95	60	76
71	49	74
71.05	63	62
71.1	64	57
71.15	49	78
71.2	60	69
71.25	53	83
71.3	63	60
71.35	59	61
71.4	57	73
71.45	59	70
71.5	68	67
71.55	57	74
71.6	49	78
71.65	65	59
71.7	64	69
71.75	70	71
71.8	59	68
71.85	67	73
71.9	59	65
71.95	56	76
72	55	74
72.05	66	69
72.1	77	73
72.15	68	64
72.2	57	66
72.25	57	55
72.3	74	53
72.35	60	60
72.4	66	85
72.45	56	79
72.5	54	62
72.55	63	76
72.6	47	63
72.65	50	70
72.7	71	79
72.75	56	69
72.8	58	68
72.85	63	64
72.9	67	61
72.95	66	62
73	62	56
73.05	62	61
73.1	54	69
73.15	68	64
73.2	57	62
73.25	79	68
73.3	57	80
73.35	71	65
73.4	51	72
73.45	57	78
73.5	59	61
73.55	55	55
73.6	67	77
73.65	65	66
73.7	60	66
73.75	69	63
73.8	75	74
73.85	56	74
73.9	52	64
73.95	66	89
74	80	70
74.05	50	78
74.1	72	79
74.15	54	65
74.2	68	94
74.25	77	75
74.3	61	78
74.35	67	70
74.4	70	71
74.45	76	72
74.5	66	70
74.55	59	80
74.6	53	73
74.65	68	103
74.7	55	71
74.75	62	75
74.8	71	68
74.85	78	70
74.9	62	70
74.95	67	89
75	71	80
75.05	69	90
75.1	77	93
75.15	67	91
75.2	65	90
75.25	62	101
75.3	68	92
75.35	75	113
75.4	81	99
75.45	72	85
75.5	88	78
75.55	80	97
75.6	71	82
75.65	97	96
75.7	86	91
75.75	75	92
75.8	96	93
75.85	107	110
75.9	97	106
75.95	106	100
76	99	117
76.05	127	108
76.1	149	103
76.15	141	119
76.2	117	125
76.25	125	107
76.3	116	119
76.35	135	117
76.4	134	109
76.45	118	117
76.5	119	102
76.55	106	95
76.6	118	92
76.65	122	92
76.7	99	89
76.75	108	94
76.8	95	79
76.85	97	71
76.9	87	73
76.95	102	64
77	100	67
77.05	78	76
77.1	93	80
77.15	92	69
77.2	75	63
77.25	73	67
77.3	71	73
77.35	69	72
77.4	56	72
77.45	68	61
77.5	69	60
77.55	57	60
77.6	72	75
77.65	83	68
77.7	73	74
77.75	61	65
77.8	57	69
77.85	62	55
77.9	81	72
77.95	57	79
78	82	72
78.05	63	66
78.1	82	76
78.15	64	76
78.2	65	58
78.25	67	60
78.3	68	82
78.35	66	60
78.4	51	74
78.45	62	67
78.5	62	79
78.55	55	69
78.6	52	70
78.65	67	70
78.7	65	62
78.75	70	60
78.8	61	67
78.85	55	67
78.9	59	62
78.95	44	74
79	57	77
79.05	55	62
79.1	59	82
79.15	69	87
79.2	57	48
79.25	68	82
79.3	64	74
79.35	58	70
79.4	62	71
79.45	56	88
79.5	58	76
79.55	75	89
79.6	39	80
79.65	68	89
79.7	58	73
79.75	66	65
79.8	61	83
79.85	55	80
79.9	58	84
79.95	65	72
80	57	77
