# Supplementary material for: High surface area nitrogen-functionalized Ni nanozymes for efficient peroxidase-like catalytic activity
Source: PLoS One. 2021 Oct 12;16(10):e0257777. doi: 10.1371/journal.pone.0257777 (PMC8509884; doi:10.1371/journal.pone.0257777)
Supplement: S1 Data — (ZIP) [file pone.0257777.s006.zip › Data Files/Figure 3.xlsx]

## Sheet: Pristine film_Ni
Binding energy (eV)	Intensity	Ni2p_1_Ni2p 1	Ni2p_2_Ni2p 1	Ni2p_3_Ni2p 1	Ni2p_4_Ni2p 1	Ni2p_5_Ni2p 1	Ni2p_6_Ni2p 1	Background_Ni2p 1	Envelope_Ni2p 1
891.4	62084	62084	62084	62084	62096.1	62084	62084	62084	62096.1
891.3	62218	62218	62218	62218	62231.4	62218	62218	62218	62231.4
891.2	62217	62217	62217	62217	62231.8	62217	62217	62217	62231.8
891.1	62512	62512	62512	62512	62528.4	62512	62512	62512	62528.4
891	62106	62106	62106	62106	62124.1	62106	62106	62106	62124.1
890.9	62314.5	62314.5	62314.5	62314.5	62334.6	62314.5	62314.5	62314.5	62334.6
890.8	62029	62029	62029	62029	62051.1	62029	62029	62029	62051.1
890.7	61927	61927	61927	61927	61951.5	61927	61927	61927	61951.5
890.6	61985.5	61985.5	61985.5	61985.5	62012.4	61985.5	61985.5	61985.5	62012.4
890.5	61999	61999	61999	61999	62028.8	61999	61999	61999	62028.8
890.4	62103.5	62103.5	62103.5	62103.5	62136.2	62103.5	62103.5	62103.5	62136.2
890.3	61762	61762	61762	61762	61798.1	61762	61762	61762	61798.1
890.2	61741.5	61741.5	61741.5	61741.5	61781.2	61741.5	61741.5	61741.5	61781.2
890.1	61848	61848	61848	61848	61891.6	61848	61848	61848	61891.6
890	61883.5	61883.5	61883.5	61883.5	61931.5	61883.5	61883.5	61883.5	61931.5
889.9	61218	61218	61218	61218	61270.6	61218	61218	61218	61270.6
889.8	61859.5	61859.5	61859.5	61859.5	61917.3	61859.5	61859.5	61859.5	61917.3
889.7	61804.5	61804.5	61804.5	61804.5	61867.7	61804.5	61804.5	61804.5	61867.7
889.6	61479.5	61479.5	61479.5	61479.5	61549	61479.5	61479.5	61479.5	61549
889.5	61340	61340	61340	61340	61415.9	61340	61340	61340	61415.9
889.4	61603.5	61603.5	61603.5	61603.5	61686.7	61603.5	61603.5	61603.5	61686.7
889.3	61821	61821	61821	61821	61911.9	61821	61821	61821	61911.9
889.2	61323	61323	61323	61323	61422.3	61323	61323	61323	61422.3
889.1	61625	61273	61273	61273	61381.5	61273	61273	61273	61381.5
889	61236	61223	61223	61223	61341.3	61223	61223	61223	61341.3
888.9	61223	61173	61173	61173	61302.1	61173	61173	61173	61302.1
888.8	61400	61123	61123	61123	61263.4	61123	61123	61123	61263.4
888.7	61157	61073	61073	61073	61226.2	61073	61073	61073	61226.2
888.6	61480	61023	61023	61023	61189.4	61023	61023	61023	61189.4
888.5	61409	60973	60973	60973	61154.2	60973	60973	60973	61154.2
888.4	61062	60923	60923	60923	61119.8	60923	60923	60923	61119.8
888.3	61273	60873	60873	60873	61086.7	60873	60873	60873	61086.7
888.2	61277	60822.9	60822.9	60822.9	61055	60822.9	60822.9	60822.9	61055
888.1	61320	60772.9	60772.9	60772.9	61024.3	60772.9	60772.9	60772.9	61024.3
888	61170.5	60722.9	60722.9	60722.9	60995.7	60722.9	60722.9	60722.9	60995.7
887.9	61008.5	60672.9	60672.9	60672.9	60967.7	60672.9	60672.9	60672.9	60967.7
887.8	61108	60622.9	60622.9	60622.9	60942.5	60622.9	60622.9	60622.9	60942.5
887.7	61104.5	60572.9	60572.9	60572.9	60918	60572.9	60572.9	60572.9	60918
887.6	61197.5	60522.9	60522.9	60522.9	60896.2	60522.9	60522.9	60522.9	60896.2
887.5	60961	60472.9	60472.9	60472.9	60875.8	60472.9	60472.9	60472.9	60875.8
887.4	61158	60422.9	60422.9	60422.9	60857.7	60422.9	60422.9	60422.9	60857.7
887.3	60751.5	60372.9	60372.9	60372.9	60841.8	60372.9	60372.9	60372.9	60841.8
887.2	61154.5	60322.9	60322.9	60322.9	60827.8	60322.9	60322.9	60322.9	60827.8
887.1	60915.5	60272.9	60272.9	60272.9	60817.1	60272.9	60272.9	60272.9	60817.1
887	60798.5	60222.9	60222.9	60222.9	60807.5	60222.9	60222.9	60222.9	60807.5
886.9	60942	60172.9	60172.9	60172.9	60802.4	60172.9	60172.9	60172.9	60802.4
886.8	60889.5	60122.9	60122.9	60122.9	60798.4	60122.9	60122.9	60122.9	60798.4
886.7	60736	60072.9	60072.9	60072.9	60799	60072.9	60072.9	60072.9	60799
886.6	60700.5	60022.9	60022.9	60022.9	60801.5	60022.9	60022.9	60022.9	60801.5
886.5	60962.5	59972.9	59972.9	59972.9	60807.8	59972.9	59972.9	59972.9	60807.8
886.4	60854.5	59922.9	59922.9	59922.9	60817.5	59922.9	59922.9	59922.9	60817.5
886.3	60710.5	59872.9	59872.9	59872.9	60830.1	59872.9	59872.9	59872.9	60830.1
886.2	60820.5	59822.8	59822.8	59822.8	60847.6	59822.8	59822.8	59822.8	60847.6
886.1	60694.5	59772.8	59772.8	59772.8	60867	59772.8	59772.8	59772.8	60867
886	60808	59722.8	59722.8	59722.8	60893	59722.8	59722.8	59722.8	60893
885.9	60846	59672.8	59672.8	59672.8	60920.6	59672.8	59672.8	59672.8	60920.6
885.8	61177	59622.8	59622.8	59622.8	60955	59622.8	59622.8	59622.8	60955
885.7	60915.5	59572.8	59572.8	59572.8	60992	59572.8	59572.8	59572.8	60992
885.6	61352	59522.8	59522.8	59522.8	61034.6	59522.8	59522.8	59522.8	61034.6
885.5	61019	59472.8	59472.8	59472.8	61081.7	59472.8	59472.8	59472.8	61081.8
885.4	61261	59422.8	59422.8	59422.8	61133.1	59422.8	59422.8	59422.8	61133.2
885.3	61152	59372.8	59372.8	59372.8	61191.1	59372.8	59372.8	59372.8	61191.1
885.2	61294	59322.8	59322.8	59322.8	61251.8	59322.8	59322.8	59322.8	61251.8
885.1	61080	59272.8	59272.8	59272.8	61321.2	59272.8	59272.8	59272.8	61321.2
885	61446.5	59222.8	59222.8	59222.8	61392.6	59222.8	59222.8	59222.8	61392.6
884.9	61306.5	59172.8	59172.8	59172.8	61473	59172.8	59172.8	59172.8	61473
884.8	61713	59122.8	59122.8	59122.8	61556.5	59122.8	59122.8	59122.8	61556.6
884.7	61609.5	59072.8	59072.8	59072.8	61647.4	59072.8	59072.8	59072.8	61647.4
884.6	61777.5	59022.8	59022.8	59022.8	61743.6	59022.8	59022.8	59022.8	61743.7
884.5	61989	58972.8	58972.8	58972.8	61845.2	58972.8	58972.8	58972.8	61845.3
884.4	61863.5	58922.8	58922.8	58922.8	61954.5	58922.8	58922.8	58922.8	61954.5
884.3	62014	58872.8	58872.8	58872.8	62067.1	58872.8	58872.8	58872.8	62067.1
884.2	62345	58822.7	58822.7	58822.8	62189.5	58822.7	58822.7	58822.7	62189.6
884.1	62180.5	58772.7	58772.7	58772.8	62314.2	58772.7	58772.7	58772.7	62314.3
884	62577.5	58722.7	58722.7	58722.8	62449	58722.7	58722.7	58722.7	62449.1
883.9	62520	58672.7	58672.7	58672.8	62587	58672.7	58672.7	58672.7	62587.1
883.8	62700.5	58622.7	58622.7	58622.9	62732.8	58622.7	58622.7	58622.7	62733
883.7	63040.5	58572.7	58572.7	58572.9	62883.9	58572.7	58572.7	58572.7	62884.1
883.6	63321	58522.7	58522.7	58522.9	63040.5	58522.7	58522.7	58522.7	63040.7
883.5	63399	58472.7	58472.7	58472.9	63204.3	58472.7	58472.7	58472.7	63204.5
883.4	63506.5	58422.7	58422.7	58423	63371.4	58422.7	58422.7	58422.7	63371.6
883.3	63349.5	58372.7	58372.7	58373	63547.1	58372.7	58372.7	58372.7	63547.5
883.2	63476.5	58322.7	58322.7	58323.1	63724.8	58322.7	58322.7	58322.7	63725.2
883.1	63932	58272.7	58272.7	58273.1	63910.9	58272.7	58272.7	58272.7	63911.4
883	64051.5	58222.7	58222.7	58223.2	64099.3	58222.7	58222.7	58222.7	64099.9
882.9	64538	58172.7	58172.7	58173.3	64293.8	58172.7	58172.7	58172.7	64294.4
882.8	64254	58122.7	58122.7	58123.4	64491.6	58122.7	58122.7	58122.7	64492.3
882.7	64606	58072.7	58072.7	58073.6	64693.2	58072.7	58072.7	58072.7	64694.1
882.6	64629	58022.7	58022.7	58023.7	64898.7	58022.7	58022.7	58022.7	64899.8
882.5	64689.5	57972.7	57972.7	57973.9	65106.2	57972.7	57972.7	57972.7	65107.5
882.4	64986	57922.7	57922.7	57924.1	65317.6	57922.7	57922.7	57922.7	65319.1
882.3	65604	57872.7	57872.7	57874.4	65529.7	57872.7	57872.7	57872.7	65531.4
882.2	65530.5	57822.6	57822.6	57824.7	65744.4	57822.6	57822.6	57822.6	65746.4
882.1	65500	57772.6	57772.6	57775	65959.2	57772.6	57772.6	57772.6	65961.6
882	66242.5	57722.6	57722.6	57725.5	66174.8	57722.6	57722.6	57722.6	66177.6
881.9	65945.5	57672.6	57672.6	57675.9	66389.8	57672.6	57672.6	57672.6	66393.1
881.8	66568.5	57622.6	57622.6	57626.5	66604.2	57622.6	57622.6	57622.6	66608
881.7	67019	57572.6	57572.6	57577.2	66816.3	57572.6	57572.6	57572.6	66820.9
881.6	67148.5	57522.6	57522.6	57527.9	67027.3	57522.6	57522.6	57522.6	67032.6
881.5	67341	57472.6	57472.6	57478.8	67233.5	57472.6	57472.6	57472.6	67239.7
881.4	67539	57422.6	57422.6	57429.8	67438.4	57422.6	57422.6	57422.6	67445.7
881.3	67765.5	57372.6	57372.6	57381	67635.7	57372.6	57372.6	57372.6	67644
881.2	68506	57322.6	57322.6	57332.3	67830.3	57322.6	57322.6	57322.6	67840
881.1	67797.5	57272.6	57272.6	57283.9	68017	57272.6	57272.6	57272.6	68028.2
881	68497.5	57222.6	57222.6	57235.7	68197.8	57222.6	57222.6	57222.6	68210.9
880.9	68856	57172.6	57172.6	57187.7	68371.4	57172.6	57172.6	57172.6	68386.6
880.8	68818.5	57122.6	57122.6	57140	68535.1	57122.6	57122.6	57122.6	68552.5
880.7	68768.5	57072.6	57072.6	57092.7	68693.2	57072.6	57072.6	57072.6	68713.3
880.6	68858.5	57022.6	57022.6	57045.8	68836.2	57022.6	57022.6	57022.6	68859.5
880.5	68993	56972.6	56972.6	56999.3	68975.7	56972.6	56972.6	56972.6	69002.5
880.4	69362	56922.6	56922.6	56953.2	69095.7	56922.6	56922.6	56922.6	69126.4
880.3	69398	56872.5	56872.6	56907.7	69210.5	56872.5	56872.5	56872.5	69245.6
880.2	69097.5	56822.5	56822.5	56862.9	69308.2	56822.5	56822.5	56822.5	69348.5
880.1	69431.5	56772.5	56772.5	56818.8	69395.6	56772.5	56772.5	56772.5	69441.8
880	69101	56722.5	56722.5	56775.4	69469.1	56722.5	56722.5	56722.5	69521.9
879.9	69622.5	56672.5	56672.5	56732.7	69526.6	56672.5	56672.5	56672.5	69586.8
879.8	69460.5	56622.5	56622.5	56691.2	69574.4	56622.5	56622.5	56622.5	69643.1
879.7	69404.5	56572.5	56572.5	56650.8	69600.1	56572.5	56572.5	56572.5	69678.4
879.6	69600.5	56522.5	56522.5	56611.5	69620.4	56522.5	56522.5	56522.5	69709.4
879.5	69692.5	56472.5	56472.5	56573.4	69613.3	56472.5	56472.5	56472.5	69714.2
879.4	69628	56422.5	56422.5	56536.7	69600.1	56422.5	56422.5	56422.5	69714.3
879.3	69815	56372.5	56372.5	56502.1	69564.4	56372.5	56372.5	56372.5	69694
879.2	69764	56322.5	56322.5	56469.1	69516.9	56322.5	56322.5	56322.5	69663.5
879.1	69054.5	56272.5	56272.5	56437.9	69452.6	56272.5	56272.5	56272.5	69618
879	69268.5	56222.5	56222.5	56408.7	69370.9	56222.5	56222.5	56222.5	69557.1
878.9	69749	56172.5	56172.5	56382.4	69278	56172.5	56172.5	56172.5	69487.9
878.8	69285.5	56122.5	56122.5	56358.7	69162.6	56122.5	56122.5	56122.5	69398.9
878.7	69490	56072.5	56072.5	56337.8	69041.7	56072.5	56072.5	56072.5	69307
878.6	69549.5	56022.5	56022.5	56319.7	68893.8	56022.5	56022.5	56022.5	69191.2
878.5	69093	55972.5	55972.5	56305.2	68740.9	55972.5	55972.5	55972.5	69073.6
878.4	69300	55922.5	55922.5	56295.1	68567.3	55922.5	55922.5	55922.5	68940
878.3	68561	55872.4	55872.5	56288.8	68384.2	55872.4	55872.4	55872.4	68800.6
878.2	68989	55822.4	55822.5	56286.6	68186.5	55822.4	55822.4	55822.4	68650.7
878.1	68352	55772.4	55772.5	56288.7	67975.6	55772.4	55772.4	55772.4	68491.9
878	68297.5	55722.4	55722.5	56297.2	67755.6	55722.4	55722.4	55722.4	68330.5
877.9	68099	55672.4	55672.5	56311.4	67519.7	55672.4	55672.4	55672.4	68158.7
877.8	68286.5	55622.4	55622.5	56331.1	67279.6	55622.4	55622.4	55622.4	67988.4
877.7	67863.5	55572.4	55572.5	56356.8	67021.7	55572.4	55572.4	55572.4	67806.2
877.6	67728	55522.4	55522.5	56389.7	66760.8	55522.4	55522.4	55522.4	67628.2
877.5	67250.5	55472.4	55472.5	56431.3	66487.2	55472.4	55472.4	55472.4	67446.3
877.4	67344	55422.4	55422.5	56480.4	66208.6	55422.4	55422.4	55422.4	67266.7
877.3	67184	55372.4	55372.5	56537.2	65922	55372.4	55372.4	55372.4	67086.9
877.2	66766	55322.4	55322.6	56602.2	65629.2	55322.4	55322.4	55322.4	66909.2
877.1	66789.5	55272.4	55272.6	56679.3	65331.9	55272.4	55272.4	55272.4	66739.1
877	66350	55222.4	55222.6	56766.2	65028.4	55222.4	55222.4	55222.4	66572.4
876.9	66326	55172.4	55172.6	56862.9	64723.1	55172.4	55172.4	55172.4	66413.8
876.8	66477	55122.4	55122.7	56969.8	64412.2	55122.4	55122.4	55122.4	66260
876.7	66417.5	55072.4	55072.7	57089.6	64100.6	55072.4	55072.4	55072.4	66118.2
876.6	65916.5	55022.4	55022.7	57223.2	63786.3	55022.4	55022.4	55022.4	65987.5
876.5	65741	54972.4	54972.8	57368.8	63471.5	54972.4	54972.4	54972.4	65868.3
876.4	65671	54922.4	54922.8	57526.6	63155.9	54922.4	54922.4	54922.4	65760.6
876.3	65615.5	54872.3	54872.9	57697	62840.8	54872.3	54872.3	54872.3	65666.1
876.2	65598	54822.3	54822.9	57885.9	62526.2	54822.3	54822.3	54822.3	65590.4
876.1	65220.5	54772.3	54773	58088.5	62213.6	54772.3	54772.3	54772.3	65530.4
876	65046	54722.3	54723.1	58304.8	61901.6	54722.3	54722.3	54722.3	65484.8
875.9	65481	54672.3	54673.2	58535.2	61593.9	54672.3	54672.3	54672.3	65457.6
875.8	65268.5	54622.3	54623.3	58783.1	61287.3	54622.3	54622.3	54622.3	65449
875.7	65692.5	54572.3	54573.4	59048	60985.7	54572.3	54572.3	54572.3	65462.5
875.6	65637	54522.3	54523.5	59327.5	60686.6	54522.3	54522.3	54522.3	65493
875.5	65381	54472.3	54473.7	59621.3	60392.2	54472.3	54472.3	54472.3	65542.6
875.4	65685.5	54422.3	54423.8	59930.2	60102.3	54422.3	54422.3	54422.3	65611.7
875.3	65791.5	54372.3	54374	60258.2	59816.1	54372.3	54372.3	54372.3	65703.8
875.2	65954.5	54322.3	54324.2	60599.9	59536.9	54322.3	54322.3	54322.3	65816.4
875.1	66087.5	54272.3	54274.4	60954.7	59259.9	54272.3	54272.3	54272.3	65944.5
875	66341	54222.3	54224.7	61322.3	58992.3	54222.3	54222.3	54222.3	66094.7
874.9	66425	54172.3	54175	61705	58726.6	54172.3	54172.3	54172.3	66262.1
874.8	66962	54122.3	54125.3	62100	58470	54122.3	54122.3	54122.3	66450.8
874.7	66397	54072.3	54075.6	62504.8	58217	54072.3	54072.3	54072.3	66652.9
874.6	67004	54022.3	54026	62918.3	57971.2	54022.3	54022.3	54022.3	66871
874.5	66977.5	53972.3	53976.5	63340.2	57731.2	53972.3	53972.3	53972.3	67103.3
874.4	67102.5	53922.3	53926.9	63769.7	57496.4	53922.3	53922.3	53922.3	67348.5
874.3	67490.5	53872.2	53877.5	64202.9	57269.8	53872.2	53872.2	53872.2	67605.6
874.2	67553.5	53822.2	53828.1	64638.4	57046.1	53822.2	53822.2	53822.2	67868
874.1	68218.5	53772.2	53778.7	65074.7	56832.7	53772.2	53772.2	53772.2	68141.7
874	68172.5	53722.2	53729.4	65509.1	56621.5	53722.2	53722.2	53722.2	68415.6
873.9	68560.5	53672.2	53680.3	65938.6	56419.9	53672.2	53672.2	53672.2	68694.3
873.8	68964.5	53622.2	53631.1	66361.7	56221.8	53622.2	53622.2	53622.2	68970.1
873.7	69255.5	53572.2	53582.1	66776.3	56030.9	53572.2	53572.2	53572.2	69244.9
873.6	69637	53522.2	53533.2	67179.3	55845.5	53522.2	53522.2	53522.2	69513.5
873.5	69913	53472.2	53484.4	67564.4	55665	53472.2	53472.2	53472.2	69769.5
873.4	70047.5	53422.2	53435.7	67932.9	55491.9	53422.2	53422.2	53422.2	70016.1
873.3	70384	53372.2	53387.1	68282.8	55321.5	53372.2	53372.2	53372.2	70247.1
873.2	70639.5	53322.2	53338.7	68612.3	55160.1	53322.2	53322.2	53322.2	70466.7
873.1	70487.5	53272.2	53290.5	68910.7	55000.5	53272.2	53272.2	53272.2	70657.2
873	71157	53222.2	53242.4	69180.8	54849	53222.2	53222.2	53222.2	70827.9
872.9	70837	53172.2	53194.5	69422.9	54700.3	53172.2	53172.2	53172.2	70973.3
872.8	70972	53122.2	53146.8	69635.3	54557.7	53122.2	53122.2	53122.2	71095.4
872.7	70959.5	53072.2	53099.3	69811.7	54419.2	53072.2	53072.2	53072.2	71185.8
872.6	71290	53022.2	53052.1	69945.8	54284.8	53022.2	53022.2	53022.2	71238.5
872.5	70717	52972.2	53005.1	70045.1	54155.9	52972.2	52972.2	52972.2	71261.8
872.4	70730	52922.1	52958.5	70108.7	54029.3	52922.1	52922.1	52922.1	71252.2
872.3	70776.5	52872.1	52912	70135.8	53909.2	52872.1	52872.1	52872.1	71212.7
872.2	71078	52822.1	52866.1	70112.1	53790.5	52822.1	52822.1	52822.1	71124.4
872.1	70481	52772.1	52820.3	70049.6	53677.9	52772.1	52772.1	52772.1	71003.6
872	70494	52722.1	52775.1	69949.9	53567.1	52722.1	52722.1	52722.1	70847.9
871.9	70726	52672.1	52730.2	69813.3	53460.7	52672.1	52672.1	52672.1	70660
871.8	70120.5	52622.1	52685.9	69633.5	53357.2	52622.1	52622.1	52622.1	70432.3
871.7	70391	52572.1	52642	69410.7	53256.6	52572.1	52572.1	52572.1	70165.1
871.6	69890.5	52522.1	52598.6	69154.2	53159.7	52522.1	52522.1	52522.1	69868.2
871.5	69602	52472.1	52555.9	68865	53064.4	52472.1	52472.1	52472.1	69541
871.4	69754.5	52422.1	52513.6	68544.3	52973.4	52422.1	52422.1	52422.1	69187.2
871.3	69572	52372.1	52472.3	68182.9	52883.4	52372.1	52372.1	52372.1	68794.4
871.2	69077	52322.1	52431.3	67795.2	52797.4	52322.1	52322.1	52322.1	68379.7
871.1	68865.5	52272.1	52391.5	67383	52712.5	52272.1	52272.1	52272.1	67942.9
871	68431	52222.1	52352.1	66948	52630.6	52222.1	52222.1	52222.1	67486.5
870.9	68302	52172.1	52314.1	66488.4	52550.4	52172.1	52172.1	52172.1	67008.8
870.8	67658	52122.1	52276.6	66008.5	52472.1	52122.1	52122.1	52122.1	66513.1
870.7	66867.5	52072.1	52240.5	65514.2	52396.1	52072.1	52072.1	52072.1	66006.6
870.6	66350.5	52022.1	52205.2	65007.3	52321.1	52022.1	52022.1	52022.1	65489.5
870.5	65358	51972.1	52171.3	64489.5	52248.7	51972.1	51972.1	51972.1	64965.3
870.4	64547	51922	52138.6	63961.5	52176.9	51922	51922	51922	64432.8
870.3	63713.5	51872	52107	63429	52107.5	51872	51872	51872	63899.5
870.2	62799.5	51822	52077.3	62893.8	52038.8	51822	51822	51822	63365.8
870.1	62087	51772	52048.5	62357.4	51971.9	51772	51772	51772	62833.7
870	61869.5	51722	52022	61822.5	51905.9	51722	51722	51722	62306.4
869.9	61127	51672	51996.3	61291.7	51841.1	51672	51672	51672	61785
869.8	60439.5	51622	51973.7	60766	51777.5	51622	51622	51622	61273.2
869.7	60158	51572	51951.7	60246.7	51714.6	51572	51572	51572	60769
869.6	59740.5	51522	51933.2	59735.7	51653.2	51522	51522	51522	60278
869.5	59273	51472	51915.6	59237.2	51592	51472	51472	51472	59800.8
869.4	58695	51422	51901.4	58749.4	51532.2	51422	51422	51422	59339
869.3	58287.5	51372	51888.8	58272.9	51472.8	51372	51372	51372	58890.6
869.2	57732.5	51322	51879.3	57808.5	51414.4	51322	51322	51322	58458.3
869.1	57487	51272	51872.5	57360.8	51356.5	51272	51272	51272	58045.8
869	56928	51222	51868.2	56928.2	51299.2	51222	51222	51222	57651.7
868.9	56406.5	51172	51867.7	56509.5	51242.5	51172	51172	51172	57275.9
868.8	56321	51122	51869.2	56105	51186.3	51122	51122	51122	56916.6
868.7	55797.5	51072	51875.8	55716.4	51130.7	51072	51072	51072	56579
868.6	55427	51022	51883.7	55346.6	51075.4	51022	51022	51022	56261.8
868.5	55223	50972	51898.1	54991.3	51020.8	50972	50972	50972	55966.3
868.4	55180.5	50921.9	51913.6	54650.4	50966.3	50921.9	50921.9	50921.9	55686.4
868.3	55011.5	50871.9	51936	54323.7	50912.3	50871.9	50871.9	50871.9	55428.2
868.2	54982	50821.9	51960.4	54015.6	50858.6	50821.9	50821.9	50821.9	55190.7
868.1	55227	50771.9	51991.1	53722.1	50805.3	50771.9	50771.9	50771.9	54974.6
868	54913.5	50721.9	52025.2	53442	50752.2	50721.9	50721.9	50721.9	54775.5
867.9	54889	50671.9	52064.8	53174.9	50699.3	50671.9	50671.9	50671.9	54595.2
867.8	54859.5	50621.9	52109.5	52922.1	50646.8	50621.9	50621.9	50621.9	54434.7
867.7	54854.5	50571.9	52158.9	52684.6	50594.4	50571.9	50571.9	50571.9	54294.1
867.6	54806	50521.9	52215.1	52458.6	50542.3	50521.9	50521.9	50521.9	54172.2
867.5	55389	50471.9	52274.9	52243.6	50490.3	50471.9	50471.9	50471.9	54065.1
867.4	55267.5	50421.9	52343.6	52039.5	50438.6	50421.9	50421.9	50421.9	53977.9
867.3	55530.5	50371.9	52414.5	51849.1	50387	50371.9	50371.9	50371.9	53906.7
867.2	55370	50321.9	52496.6	51668.5	50335.5	50321.9	50321.9	50321.9	53856.8
867.1	55571	50271.9	52580.5	51497	50284.2	50271.9	50271.9	50271.9	53817.9
867	55716.5	50221.9	52675.8	51334.1	50232.9	50221.9	50221.9	50221.9	53799.1
866.9	55950	50171.9	52774.2	51180.9	50181.9	50171.9	50171.9	50171.9	53793.2
866.8	55625	50121.9	52882.7	51036.8	50130.8	50121.9	50121.9	50121.9	53806.6
866.7	55691	50071.9	52996.6	50899.8	50080	50071.9	50071.9	50071.9	53832.6
866.6	55612.5	50021.9	53118.9	50769.5	50029.1	50021.9	50021.9	50021.9	53873.7
866.5	55836.5	49971.9	53248.9	50645.4	49978.4	49971.9	49971.9	49971.9	53929.1
866.4	55926.5	49921.8	53385.7	50529.5	49927.7	49921.8	49921.8	49921.8	53999.3
866.3	56061.5	49871.8	53532.7	50418.9	49877.1	49871.8	49871.8	49871.8	54085
866.2	56045	49821.8	53684.4	50313.2	49826.6	49821.8	49821.8	49821.8	54180.5
866.1	56006.5	49771.8	53848.9	50212.2	49776	49771.8	49771.8	49771.8	54293.5
866	56381	49721.8	54016	50116.4	49725.6	49721.8	49721.8	49721.8	54414.4
865.9	56051	49671.8	54198.4	50025.3	49675.2	49671.8	49671.8	49671.8	54555.2
865.8	56381	49621.8	54383	49937.7	49624.8	49621.8	49621.8	49621.8	54701.9
865.7	55904	49571.8	54581.8	49853.5	49574.5	49571.8	49571.8	49571.8	54866.1
865.6	56057.5	49521.8	54784.6	49772.4	49524.2	49521.8	49521.8	49521.8	55037.7
865.5	56312	49471.8	54999.3	49695.2	49474	49471.8	49471.8	49471.8	55224.9
865.4	56422.5	49421.8	55220.4	49620.5	49423.7	49421.8	49421.8	49421.8	55421
865.3	56244.5	49371.8	55450.9	49548	49373.5	49371.8	49371.8	49371.8	55628.8
865.2	56358	49321.8	55689.9	49477.7	49323.3	49321.8	49321.8	49321.8	55847.3
865.1	56726	49271.8	55935.8	49409.9	49273.1	49271.8	49271.8	49271.8	56075.3
865	56696	49221.8	56192.2	49344	49223	49221.8	49221.8	49221.8	56315.6
864.9	56911	49171.8	56453.1	49279.7	49172.8	49171.8	49171.8	49171.8	56562
864.8	57167	49121.8	56725.8	49216.8	49122.7	49121.8	49121.8	49121.8	56821.8
864.7	57744	49071.8	57000.9	49155.3	49072.6	49071.8	49071.8	49071.8	57085.3
864.6	57928.5	49021.8	57288.9	49095.3	49022.5	49021.8	49021.8	49021.8	57363.2
864.5	57954.5	48971.7	57578.7	49036.4	48972.4	48971.7	48971.7	48971.7	57643.9
864.4	58266	48921.7	57878.7	48978.4	48922.3	48921.7	48921.7	48921.7	57936
864.3	58623.5	48871.7	58181.6	48921.2	48872.3	48871.7	48871.7	48871.7	58231.6
864.2	58383.5	48821.7	58492	48865.1	48822.2	48821.7	48821.7	48821.7	58535.8
864.1	59282.5	48771.7	58805.9	48809.6	48772.1	48771.7	48771.7	48771.7	58844.2
864	59363.5	48721.7	59124.8	48754.8	48722.1	48721.7	48721.7	48721.7	59158.1
863.9	59795.5	48671.7	59447.1	48700.4	48672	48671.7	48671.7	48671.7	59476.2
863.8	59921	48621.7	59772.3	48646.7	48622	48621.7	48621.7	48621.7	59797.5
863.7	60248	48571.7	60100.2	48593.4	48572	48571.7	48571.7	48571.7	60122.2
863.6	60423.5	48521.7	60429.3	48540.6	48521.9	48521.7	48521.7	48521.7	60448.4
863.5	60496.5	48471.7	60759.5	48488	48471.9	48471.7	48471.7	48471.7	60776
863.4	60839.5	48421.7	61089.8	48435.8	48421.9	48421.7	48421.7	48421.7	61104
863.3	61120	48371.7	61418.4	48383.9	48371.8	48371.7	48371.7	48371.7	61430.7
863.2	61396.5	48321.7	61746.4	48332.2	48321.8	48321.7	48321.7	48321.7	61757
863.1	61845.5	48271.7	62070.2	48280.7	48271.8	48271.7	48271.7	48271.7	62079.4
863	61886.5	48221.7	62391.7	48229.5	48221.8	48221.7	48221.7	48221.7	62399.6
862.9	62478.5	48171.7	62707.4	48178.4	48171.8	48171.7	48171.7	48171.7	62714.1
862.8	62925.5	48121.7	63018	48127.4	48121.7	48121.7	48121.7	48121.7	63023.9
862.7	62983	48071.7	63322.1	48076.6	48071.7	48071.7	48071.7	48071.7	63327.1
862.6	63409	48021.7	63617.5	48025.9	48021.7	48021.7	48021.7	48021.7	63621.7
862.5	63800.5	47971.6	63906.4	47975.2	47971.7	47971.7	47971.6	47971.6	63910
862.4	63822	47921.6	64181.8	47924.7	47921.7	47921.6	47921.6	47921.6	64184.9
862.3	64773.5	47871.6	64452	47874.3	47871.7	47871.6	47871.6	47871.6	64454.7
862.2	64735.5	47821.6	64703	47823.9	47821.7	47821.6	47821.6	47821.6	64705.2
862.1	65469	47771.6	64950.6	47773.5	47771.7	47771.7	47771.6	47771.6	64952.6
862	65658.5	47721.6	65172.9	47723.2	47721.6	47721.7	47721.6	47721.6	65174.6
861.9	66276	47671.6	65390.7	47673	47671.6	47671.7	47671.6	47671.6	65392.1
861.8	66498.5	47621.6	65584.1	47622.8	47621.6	47621.7	47621.6	47621.6	65585.3
861.7	66963	47571.6	65767.8	47572.6	47571.6	47571.7	47571.6	47571.6	65768.9
861.6	67458	47521.6	65929.4	47522.4	47521.6	47521.8	47521.6	47521.6	65930.3
861.5	68169	47471.6	66075.4	47472.3	47471.6	47471.8	47471.6	47471.6	66076.3
861.4	68238	47421.6	66202.3	47422.2	47421.6	47421.9	47421.6	47421.6	66203.2
861.3	68567.5	47371.6	66307.5	47372.1	47371.6	47372	47371.6	47371.6	66308.4
861.2	68941.5	47321.6	66397.6	47322	47321.6	47322.2	47321.6	47321.6	66398.6
861.1	68684.5	47271.6	66459.1	47271.9	47271.6	47272.4	47271.6	47271.6	66460.4
861	68930	47221.6	66510.6	47221.9	47221.6	47222.8	47221.6	47221.6	66512.1
860.9	69515.5	47171.6	66526.7	47171.8	47171.6	47173.2	47171.6	47171.6	66528.6
860.8	68787.5	47121.6	66537	47121.8	47121.6	47123.9	47121.6	47121.6	66539.5
860.7	68938	47071.6	66507.5	47071.7	47071.6	47074.7	47071.6	47071.6	66510.9
860.6	68798	47021.6	66471	47021.7	47021.6	47025.9	47021.6	47021.6	66475.5
860.5	68778.5	46971.5	66400.4	46971.7	46971.5	46977.5	46971.5	46971.5	66406.5
860.4	68305	46921.5	66316.9	46921.6	46921.5	46929.6	46921.5	46921.5	66325
860.3	68012.5	46871.5	66205.5	46871.6	46871.5	46882.4	46871.5	46871.5	66216.4
860.2	67913.5	46821.5	66075.6	46821.6	46821.5	46836	46821.5	46821.5	66090.1
860.1	67300.5	46771.5	65924.1	46771.6	46771.5	46790.9	46771.5	46771.5	65943.6
860	66613	46721.5	65749.2	46721.6	46721.5	46747.2	46721.5	46721.5	65774.9
859.9	66257	46671.5	65559.1	46671.6	46671.5	46705.5	46671.5	46671.5	65593.1
859.8	65963.5	46621.5	65341.3	46621.5	46621.5	46666	46621.5	46621.5	65385.8
859.7	65382	46571.5	65114.3	46571.5	46571.5	46629.8	46571.5	46571.5	65172.7
859.6	65020.5	46521.5	64856.4	46521.5	46521.5	46597.2	46521.5	46521.5	64932.1
859.5	64479.5	46471.5	64593.5	46471.5	46471.5	46569.7	46471.5	46471.5	64691.7
859.4	63863.5	46421.5	64300.1	46421.5	46421.5	46547.6	46421.5	46421.5	64426.2
859.3	63997.5	46371.5	64001.3	46371.5	46371.5	46533.3	46371.5	46371.5	64163.1
859.2	62839	46321.5	63678.9	46321.5	46321.5	46527.2	46321.5	46321.5	63884.7
859.1	62794.5	46271.5	63348.1	46271.5	46271.5	46532.8	46271.5	46271.5	63609.5
859	62644	46221.5	63000.1	46221.5	46221.5	46550.3	46221.5	46221.5	63329
858.9	62193	46171.5	62641.5	46171.5	46171.5	46585	46171.5	46171.5	63055.1
858.8	61917.5	46121.5	62271.3	46121.5	46121.5	46636.5	46121.5	46121.5	62786.3
858.7	61907.5	46071.5	61889.4	46071.5	46071.5	46712.4	46071.5	46071.5	62530.4
858.6	61338	46021.5	61500.5	46021.5	46021.5	46811.6	46021.5	46021.5	62290.6
858.5	61343	45971.4	61099.9	45971.4	45971.4	46944.4	45971.4	45971.4	62072.8
858.4	61238.5	45921.4	60695.8	45921.4	45921.4	47108.8	45921.4	45921.4	61883.1
858.3	60929	45871.4	60281.1	45871.4	45871.4	47317.5	45871.4	45871.4	61727.1
858.2	61049	45821.4	59865	45821.4	45821.4	47568.1	45821.4	45821.4	61611.6
858.1	61399	45771.4	59441.1	45771.4	45771.4	47875.1	45771.4	45771.4	61544.8
858	61534.5	45721.4	59016.3	45721.4	45721.4	48235.8	45721.4	45721.4	61530.7
857.9	61727	45671.4	58587.7	45671.4	45671.4	48665.9	45671.4	45671.4	61582.2
857.8	61645.5	45621.4	58158.4	45621.4	45621.4	49161.8	45621.5	45621.4	61698.9
857.7	62246	45571.4	57728.1	45571.4	45571.4	49739.7	45571.5	45571.4	61896.5
857.6	62541	45521.4	57298.4	45521.4	45521.4	50394.6	45521.6	45521.4	62171.7
857.5	62793.5	45471.4	56869.3	45471.4	45471.4	51141.3	45471.7	45471.4	62539.5
857.4	63371.5	45421.4	56442.7	45421.4	45421.4	51973.2	45421.9	45421.4	62995
857.3	63828.5	45371.4	56017.5	45371.4	45371.4	52901.5	45372.3	45371.4	63548.5
857.2	64456	45321.4	55597.3	45321.4	45321.4	53917.2	45322.9	45321.4	64194.6
857.1	65059	45271.4	55178.5	45271.4	45271.4	55025.3	45273.9	45271.4	64934.9
857	65953	45221.4	54767.5	45221.4	45221.4	56213.7	45225.4	45221.4	65763.8
856.9	67105.5	45171.4	54357.8	45171.4	45171.4	57479	45177.9	45171.4	66672
856.8	67574.5	45121.4	53957.7	45121.4	45121.4	58804.6	45131.8	45121.4	67651.4
856.7	68952.5	45071.4	53560.2	45071.4	45071.4	60177.7	45087.9	45071.4	68683.1
856.6	69314.5	45021.3	53172	45021.3	45021.3	61576.6	45047	45021.3	69752.9
856.5	70738.5	44971.3	52788.5	44971.3	44971.3	62979.3	45010.9	44971.3	70835.9
856.4	71978.5	44921.3	52413.4	44921.3	44921.3	64358.5	44981.5	44921.3	71910.7
856.3	72730	44871.3	52045.5	44871.3	44871.3	65686.2	44961.5	44871.3	72950.5
856.2	74021.5	44821.3	51684.6	44821.3	44821.3	66930.8	44955.1	44821.3	73927.8
856.1	74632	44771.3	51333.4	44771.3	44771.3	68063	44967.6	44771.3	74821.4
856	74999	44721.3	50987.4	44721.3	44721.3	69049.6	45005.2	44721.3	75599.5
855.9	75672.5	44671.3	50653.7	44671.3	44671.3	69867.2	45077.2	44671.3	76255.5
855.8	76650.5	44621.3	50323.3	44621.3	44621.3	70484.4	45195.6	44621.3	76760.7
855.7	76619.5	44571.3	50007.6	44571.3	44571.3	70891	45372.5	44571.3	77128.5
855.6	77165.5	44521.3	49694.3	44521.3	44521.3	71061.5	45625.2	44521.3	77338.4
855.5	77367.5	44471.3	49395.5	44471.3	44471.3	71003.2	45976.6	44471.3	77432.8
855.4	77217	44421.3	49100.4	44421.3	44421.3	70700.4	46445	44421.3	77403.3
855.3	77244	44371.3	48817.6	44371.3	44371.3	70178.3	47056.3	44371.3	77309.6
855.2	77032	44321.3	48540.6	44321.3	44321.3	69432.5	47844.6	44321.3	77175.2
855.1	77499	44271.3	48273.5	44271.3	44271.3	68502.1	48828.6	44271.3	77061.6
855	77129.5	44221.3	48014.3	44221.3	44221.3	67393.7	50033.4	44221.3	76998.9
854.9	77172.5	44171.3	47762.6	44171.3	44171.3	66152.5	51493.3	44171.3	77065.9
854.8	77130	44121.4	47520.8	44121.3	44121.3	64794.4	53207.3	44121.3	77280
854.7	77779.5	44071.6	47284	44071.3	44071.3	63362	55176.4	44071.3	77680.2
854.6	78204	44021.9	47058.9	44021.2	44021.2	61877.6	57398.9	44021.2	78293.5
854.5	79060	43972.6	46836.6	43971.2	43971.2	60374.2	59825.9	43971.2	79095.5
854.4	80218.5	43923.9	46627.5	43921.2	43921.2	58877.4	62400.1	43921.2	80065.1
854.3	80632	43876.4	46420.3	43871.2	43871.2	57406.8	65041	43871.2	81130.8
854.2	81982.5	43831.1	46225.1	43821.2	43821.2	55988.7	67638	43821.2	82219.2
854.1	82619	43789.6	46032.9	43771.2	43771.2	54628.1	70071.2	43771.2	83208.2
854	84099	43754.8	45850.2	43721.2	43721.2	53350.7	72194.7	43721.2	83986.8
853.9	84233.5	43730.5	45672.1	43671.2	43671.2	52148.5	73884.2	43671.2	84421.7
853.8	84303	43723.8	45501.3	43621.2	43621.2	51045.3	75036.9	43621.2	84443.7
853.7	84027.5	43743.9	45336.4	43571.2	43571.2	50024.3	75548.9	43571.2	83939.8
853.6	82818	43804	45176.6	43521.2	43521.2	49104.1	75388.4	43521.2	82909.6
853.5	81966	43923.9	45023.9	43471.2	43471.2	48265.2	74577.9	43471.2	81377.4
853.4	79352.5	44125.4	44874.6	43421.2	43421.2	47520.5	73151.5	43421.2	79408.4
853.3	77285.5	44438.5	44733.2	43371.2	43371.2	46850.3	71205.9	43371.2	77114.4
853.2	74602	44895.6	44593.5	43321.2	43321.2	46262.6	68873.7	43321.2	74661.8
853.1	71947.5	45526.1	44462.5	43271.2	43271.2	45739.5	66278.2	43271.2	72192.9
853	69505.5	46362.3	44332.7	43221.2	43221.2	45285.1	63553.6	43221.2	69870.2
852.9	67670.5	47411.4	44210.3	43171.2	43171.2	44884.3	60822.6	43171.2	67815.1
852.8	65702	48662.6	44089.8	43121.2	43121.2	44538.2	58184.1	43121.2	66111.2
852.7	64659.5	50071.8	43975	43071.2	43071.2	44234.7	55719.7	43071.2	64787.7
852.6	63997.5	51547.7	43862.9	43021.1	43021.1	43973.4	53473.5	43021.1	63794.1
852.5	63117.5	52962.1	43755	42971.1	42971.1	43744.9	51476.4	42971.1	63025.1
852.4	62555.5	54158.5	43650.7	42921.1	42921.1	43547.8	49748	42921.1	62341.6
852.3	61750	54986.9	43549.1	42871.1	42871.1	43375.1	48270.6	42871.1	61568.3
852.2	60340	55310.7	43451.6	42821.1	42821.1	43225	47030.1	42821.1	60553.9
852.1	59163.5	55089	43355.9	42771.1	42771.1	43092.6	46014.4	42771.1	59238.5
852	57578.5	54342.7	43264.5	42721.1	42721.1	42976	45185.4	42721.1	57605.3
851.9	55613.5	53166.8	43174	42671.1	42671.1	42872	44516.9	42671.1	55716.3
851.8	53615	51716.3	43088.2	42621.1	42621.1	42778.8	43990.1	42621.1	53710
851.7	51709.5	50146.3	43002.9	42571.1	42571.1	42694.1	43572.6	42571.1	51702.6
851.6	49488	48599.9	42921.4	42521.1	42521.1	42616.6	43243.4	42521.1	49818.1
851.5	48089	47179.4	42840.9	42471.1	42471.1	42544.9	42987.3	42471.1	48139.3
851.4	46825	45952.4	42763.3	42421.1	42421.1	42477.8	42785.1	42421.1	46715.3
851.3	45584	44936.5	42687	42371.1	42371.1	42414.4	42624.2	42371.1	45548.9
851.2	44410.5	44130	42612.7	42321.1	42321.1	42354	42495.4	42321.1	44629
851.1	44235	43511.7	42540.2	42271.1	42271.1	42296	42389.7	42271.1	43924.4
851	44022.5	43047.3	42469	42221.1	42221.1	42239.9	42300.6	42221.1	43393.5
850.9	43263.5	42707.6	42399.7	42171.1	42171.1	42185.1	42223.9	42171.1	43003.1
850.8	43180	42460.2	42331.2	42121.1	42121.1	42131.5	42155.7	42121.1	42715.5
850.7	42450	42279.5	42264.8	42071.1	42071.1	42078.8	42093.5	42071.1	42503.4
850.6	42644.5	42146.3	42198.7	42021	42021	42026.8	42035.4	42021	42344
850.5	42009	42044.2	42134.7	41971	41971	41975.3	41980.1	41971	42221.2
850.4	42158	41962.7	42071	41921	41921	41924.1	41926.7	41921	42121.4
850.3	42023.5	41894.2	42008.9	41871	41871	41873.3	41874.5	41871	42037.9
850.2	41856	41833.6	41947.3	41821	41821	41822.6	41823.2	41821	41963.6
850.1	41867.5	41777.6	41886.9	41771	41771	41772.2	41772.3	41771	41896
850	41727	41724.4	41827.1	41721	41721	41721.8	41721.8	41721	41832.1
849.9	41453.5	41672.7	41768.1	41671	41671	41671.6	41671.5	41671	41770.8
849.8	41480	41621.8	41709.8	41621	41621	41621.4	41621.3	41621	41711.4
849.7	41571	41571.4	41652.1	41571	41571	41571.3	41571.1	41571	41653
849.6	41694.5	41694.7	41768.7	41694.5	41694.5	41694.7	41694.6	41694.5	41769.2
849.5	41329	41329.1	41396.6	41329	41329	41329.1	41329	41329	41396.9
849.4	41247	41247	41308.8	41247	41247	41247.1	41247	41247	41309
849.3	41441	41441	41497.2	41441	41441	41441.1	41441	41441	41497.3
849.2	41168	41168	41219.4	41168	41168	41168	41168	41168	41219.4
849.1	41271	41271	41317.6	41271	41271	41271	41271	41271	41317.7
849	41384.5	41384.5	41427	41384.5	41384.5	41384.5	41384.5	41384.5	41427.1
848.9	41101	41101	41139.6	41101	41101	41101	41101	41101	41139.6
848.8	41125	41125	41160.1	41125	41125	41125	41125	41125	41160.2
848.7	41225.5	41225.5	41257.4	41225.5	41225.5	41225.5	41225.5	41225.5	41257.4
848.6	40940	40940	40968.9	40940	40940	40940	40940	40940	40969
848.5	41199	41199	41225.3	41199	41199	41199	41199	41199	41225.3
848.4	41091	41091	41114.8	41091	41091	41091	41091	41091	41114.8
848.3	41188	41188	41209.6	41188	41188	41188	41188	41188	41209.6
848.2	40883	40883	40902.5	40883	40883	40883	40883	40883	40902.5
848.1	40938	40938	40955.7	40938	40938	40938	40938	40938	40955.7
848	40969.5	40969.5	40985.4	40969.5	40969.5	40969.5	40969.5	40969.5	40985.4
847.9	40691	40691	40705.4	40691	40691	40691	40691	40691	40705.4
847.8	40905.5	40905.5	40918.5	40905.5	40905.5	40905.5	40905.5	40905.5	40918.5
847.7	40584.5	40584.5	40596.3	40584.5	40584.5	40584.5	40584.5	40584.5	40596.3
847.6	40895.5	40895.5	40906.1	40895.5	40895.5	40895.5	40895.5	40895.5	40906.1
847.5	40981	40981	40990.5	40981	40981	40981	40981	40981	40990.5
847.4	40855.5	40855.5	40864.1	40855.5	40855.5	40855.5	40855.5	40855.5	40864.1

## Sheet: Pristine film_N
Binding energy (eV)	Intensity
407.4	5114.58
407.3	5033.33
407.2	5026.25
407.1	4977.5
407	5067.08
406.9	5034.58
406.8	4957.08
406.7	5057.92
406.6	5084.58
406.5	5097.08
406.4	5100.42
406.3	5016.67
406.2	5012.92
406.1	4897.08
406	5060
405.9	5103.75
405.8	5117.5
405.7	5060
405.6	5062.5
405.5	4995.83
405.4	4957.08
405.3	5081.25
405.2	5032.08
405.1	5053.33
405	5003.33
404.9	4981.25
404.8	5039.58
404.7	5052.5
404.6	5057.92
404.5	4985.42
404.4	5041.67
404.3	5088.75
404.2	4956.67
404.1	5026.25
404	5025
403.9	4987.92
403.8	5030
403.7	5079.58
403.6	4979.58
403.5	5066.25
403.4	5105.42
403.3	5076.25
403.2	5042.08
403.1	5145.83
403	5087.08
402.9	5109.58
402.8	5117.5
402.7	5116.67
402.6	5095
402.5	5091.67
402.4	5088.75
402.3	5050.42
402.2	5048.75
402.1	4982.92
402	5051.67
401.9	5000.83
401.8	5155
401.7	5103.75
401.6	5167.08
401.5	5066.67
401.4	5085.42
401.3	5105.42
401.2	5098.33
401.1	5105.83
401	5078.75
400.9	5061.25
400.8	5106.25
400.7	5085.83
400.6	5037.08
400.5	5099.17
400.4	5097.92
400.3	5063.75
400.2	5098.75
400.1	5110
400	5182.92
399.9	5070.42
399.8	5130
399.7	5062.08
399.6	5077.08
399.5	5123.33
399.4	5023.75
399.3	5143.75
399.2	5093.33
399.1	5095.42
399	5127.92
398.9	5065
398.8	5170.83
398.7	5043.75
398.6	5128.33
398.5	5071.25
398.4	5040.83
398.3	5077.5
398.2	5050.42
398.1	4985.42
398	5112.92
397.9	5090
397.8	5172.08
397.7	5066.67
397.6	5112.08
397.5	5112.08
397.4	5088.75
397.3	5044.17
397.2	5076.25
397.1	5118.75
397	5056.67
396.9	5009.17
396.8	5065.83
396.7	5049.58
396.6	5146.67
396.5	5032.5
396.4	5106.67
396.3	5100
396.2	5120.83
396.1	4974.17
396	5041.25
395.9	5064.17
395.8	5083.33
395.7	5099.58
395.6	5110
395.5	5072.08
395.4	5153.75
395.3	4994.58
395.2	5077.08
395.1	5043.75
395	5095
394.9	5095.83
394.8	5040.83
394.7	5045
394.6	5064.58
394.5	5057.08
394.4	5095.42
394.3	5068.33
394.2	5112.92
394.1	5111.25
394	5044.17
393.9	5168.75
393.8	5095.42
393.7	5074.17
393.6	5063.75
393.5	5026.67
393.4	5056.25

## Sheet: N plasma modified film_Ni
Binding energy (eV)	Intensity	Ni2p_1_Ni2p 1	Ni2p_2_Ni2p 1	Ni2p_3_Ni2p 1	Ni2p_4_Ni2p 1	Ni2p_5_Ni2p 1	Ni2p_6_Ni2p 1	Background_Ni2p 1	Envelope_Ni2p 1
891.3	54759.4	54759.4	54759.4	54762.7	54759.4	54759.4	54759.4	54759.4	54762.7
891.2	54963.8	54963.8	54963.8	54967.5	54963.8	54963.8	54963.8	54963.8	54967.5
891.1	54732.5	54732.5	54732.5	54736.8	54732.5	54732.5	54732.5	54732.5	54736.8
891	54757.5	54757.5	54757.5	54762.3	54757.5	54757.5	54757.5	54757.5	54762.3
890.9	54845.6	54845.6	54845.6	54851.1	54845.6	54845.6	54845.6	54845.6	54851.1
890.8	54481.9	54481.9	54481.9	54488	54481.9	54481.9	54481.9	54481.9	54488
890.7	54700	54700	54700	54706.9	54700	54700	54700	54700	54706.9
890.6	54579.4	54579.4	54579.4	54587.2	54579.4	54579.4	54579.4	54579.4	54587.2
890.5	54784.4	54784.4	54784.4	54793.1	54784.4	54784.4	54784.4	54784.4	54793.1
890.4	54334.4	54334.4	54334.4	54344.2	54334.4	54334.4	54334.4	54334.4	54344.2
890.3	54489.4	54489.4	54489.4	54500.4	54489.4	54489.4	54489.4	54489.4	54500.4
890.2	54529.4	54529.4	54529.4	54541.8	54529.4	54529.4	54529.4	54529.4	54541.8
890.1	54327.5	54327.5	54327.5	54341.4	54327.5	54327.5	54327.5	54327.5	54341.4
890	54451.3	54451.3	54451.3	54466.8	54451.3	54451.3	54451.3	54451.3	54466.8
889.9	54544.4	54544.4	54544.4	54561.8	54544.4	54544.4	54544.4	54544.4	54561.8
889.8	54383.1	54383.1	54383.1	54402.6	54383.1	54383.1	54383.1	54383.1	54402.6
889.7	54671.3	54671.3	54671.3	54693	54671.3	54671.3	54671.3	54671.3	54693
889.6	54120.6	54120.6	54120.6	54144.8	54120.6	54120.6	54120.6	54120.6	54144.8
889.5	54486.3	54486.3	54486.3	54513.3	54486.3	54486.3	54486.3	54486.3	54513.3
889.4	53978.8	53978.8	53978.8	54008.8	53978.8	53978.8	53978.8	53978.8	54008.8
889.3	54346.3	54346.3	54346.3	54379.7	54346.3	54346.3	54346.3	54346.3	54379.7
889.2	53967.5	53967.5	53967.5	54004.7	53967.5	53967.5	53967.5	53967.5	54004.7
889.1	54607.5	54607.5	54607.5	54648.8	54607.5	54607.5	54607.5	54607.5	54648.8
889	54343.8	54343.8	54343.8	54389.6	54343.8	54343.8	54343.8	54343.8	54389.6
888.9	54008.8	54008.8	54008.8	54059.6	54008.8	54008.8	54008.8	54008.8	54059.6
888.8	54166.9	54166.9	54166.9	54223.1	54166.9	54166.9	54166.9	54166.9	54223.1
888.7	54117.5	54117.5	54117.5	54179.9	54117.5	54117.5	54117.5	54117.5	54179.9
888.6	54411.3	54411.3	54411.3	54480.2	54411.3	54411.3	54411.3	54411.3	54480.2
888.5	53711.9	53711.9	53711.9	53788	53711.9	53711.9	53711.9	53711.9	53788
888.4	53766.9	53766.9	53766.9	53851	53766.9	53766.9	53766.9	53766.9	53851
888.3	54088.8	54088.8	54088.8	54181.4	54088.8	54088.8	54088.8	54088.8	54181.4
888.2	53621.3	53621.3	53621.3	53723.4	53621.3	53621.3	53621.3	53621.3	53723.4
888.1	53896.9	53896.9	53896.9	54009.5	53896.9	53896.9	53896.9	53896.9	54009.5
888	53570	53856.5	53856.5	53980.1	53856.5	53856.5	53856.5	53856.5	53980.1
887.9	53995	53816.1	53816.1	53952.2	53816.1	53816.1	53816.1	53816.1	53952.2
887.8	53783.1	53775.7	53775.7	53925.1	53775.7	53775.7	53775.7	53775.7	53925.1
887.7	53821.3	53735.4	53735.4	53899.1	53735.4	53735.4	53735.4	53735.4	53899.1
887.6	53567.5	53695	53695	53874.8	53695	53695	53695	53695	53874.8
887.5	53815	53654.6	53654.6	53851.3	53654.6	53654.6	53654.6	53654.6	53851.3
887.4	53892.5	53614.2	53614.2	53829.5	53614.2	53614.2	53614.2	53614.2	53829.5
887.3	53746.9	53573.8	53573.8	53809.4	53573.8	53573.8	53573.8	53573.8	53809.4
887.2	53826.9	53533.4	53533.4	53790.2	53533.4	53533.4	53533.4	53533.4	53790.2
887.1	53708.8	53493.1	53493.1	53773.8	53493.1	53493.1	53493.1	53493.1	53773.8
887	53593.1	53452.7	53452.7	53758.7	53452.7	53452.7	53452.7	53452.7	53758.7
886.9	53795.6	53412.3	53412.3	53745.4	53412.3	53412.3	53412.3	53412.3	53745.4
886.8	53776.3	53371.9	53371.9	53734.9	53371.9	53371.9	53371.9	53371.9	53734.9
886.7	53481.9	53331.5	53331.5	53725.9	53331.5	53331.5	53331.5	53331.5	53725.9
886.6	53683.1	53291.2	53291.2	53719.7	53291.2	53291.2	53291.2	53291.2	53719.7
886.5	53760.6	53250.8	53250.8	53716.2	53250.8	53250.8	53250.8	53250.8	53716.2
886.4	53718.8	53210.4	53210.4	53714.3	53210.4	53210.4	53210.4	53210.4	53714.3
886.3	53341.3	53170	53170	53716.8	53170	53170	53170	53170	53716.8
886.2	53476.9	53129.6	53129.6	53721.4	53129.6	53129.6	53129.6	53129.6	53721.4
886.1	53485	53089.3	53089.3	53728.7	53089.3	53089.3	53089.3	53089.3	53728.7
886	53245	53048.9	53048.9	53740.5	53048.9	53048.9	53048.9	53048.9	53740.5
885.9	53689.4	53008.5	53008.5	53754.5	53008.5	53008.5	53008.5	53008.5	53754.5
885.8	53738.8	52968.1	52968.1	53772.9	52968.1	52968.1	52968.1	52968.1	53772.9
885.7	53329.4	52927.7	52927.7	53795.2	52927.7	52927.7	52927.7	52927.7	53795.2
885.6	53716.9	52887.4	52887.4	53820	52887.4	52887.4	52887.4	52887.4	53820
885.5	53395.6	52847	52847	53851.1	52847	52847	52847	52847	53851.1
885.4	53681.3	52806.6	52806.6	53885.2	52806.6	52806.6	52806.6	52806.6	53885.2
885.3	53586.9	52766.2	52766.2	53923.3	52766.2	52766.2	52766.2	52766.2	53923.3
885.2	53885	52725.8	52725.8	53967.7	52725.8	52725.8	52725.8	52725.8	53967.7
885.1	53833.8	52685.4	52685.5	54015.1	52685.4	52685.4	52685.4	52685.4	54015.1
885	53825.6	52645.1	52645.1	54068.4	52645.1	52645.1	52645.1	52645.1	54068.4
884.9	54091.9	52604.7	52604.7	54127	52604.7	52604.7	52604.7	52604.7	54127
884.8	54189.4	52564.3	52564.3	54188.9	52564.3	52564.3	52564.3	52564.3	54189
884.7	54392.5	52523.9	52524	54259	52523.9	52523.9	52523.9	52523.9	54259.1
884.6	54402.5	52483.5	52483.6	54333	52483.5	52483.5	52483.5	52483.5	54333.1
884.5	54066.9	52443.2	52443.2	54412	52443.2	52443.2	52443.2	52443.2	54412
884.4	54561.3	52402.8	52402.9	54498.6	52402.8	52402.8	52402.8	52402.8	54498.7
884.3	54539.4	52362.4	52362.5	54588.9	52362.4	52362.4	52362.4	52362.4	54589
884.2	54975.6	52322	52322.1	54686.3	52322	52322	52322	52322	54686.4
884.1	55203.1	52281.6	52281.8	54789.7	52281.6	52281.6	52281.6	52281.6	54789.8
884	55328.8	52241.3	52241.4	54896.9	52241.3	52241.3	52241.3	52241.3	54897.1
883.9	55328.1	52200.9	52201.1	55013.1	52200.9	52200.9	52200.9	52200.9	55013.2
883.8	55285	52160.5	52160.7	55133.4	52160.5	52160.5	52160.5	52160.5	55133.6
883.7	55368.1	52120.1	52120.4	55258.9	52120.1	52120.1	52120.1	52120.1	55259.2
883.6	55239.4	52079.7	52080.1	55392.2	52079.7	52079.7	52079.7	52079.7	55392.5
883.5	55449.4	52039.4	52039.8	55529.1	52039.4	52039.4	52039.4	52039.4	55529.5
883.4	55715.6	51999	51999.5	55672.6	51999	51999	51999	51999	55673.1
883.3	55944.4	51958.6	51959.2	55821.5	51958.6	51958.6	51958.6	51958.6	55822.1
883.2	56091.3	51918.2	51918.9	55973.8	51918.2	51918.2	51918.2	51918.2	55974.5
883.1	56283.1	51877.8	51878.6	56133.5	51877.8	51877.8	51877.8	51877.8	56134.3
883	56336.3	51837.5	51838.4	56296.3	51837.5	51837.5	51837.5	51837.5	56297.3
882.9	56315	51797.1	51798.2	56463	51797.1	51797.1	51797.1	51797.1	56464.1
882.8	56394.4	51756.7	51758	56634.8	51756.7	51756.7	51756.7	51756.7	56636.2
882.7	56884.4	51716.3	51717.9	56808.9	51716.3	51716.3	51716.3	51716.3	56810.5
882.6	56598.1	51675.9	51677.8	56986.6	51675.9	51675.9	51675.9	51675.9	56988.5
882.5	57074.4	51635.5	51637.8	57166.8	51635.5	51635.5	51635.5	51635.5	57169.1
882.4	57378.8	51595.2	51597.8	57348.5	51595.2	51595.2	51595.2	51595.2	57351.1
882.3	57403.8	51554.8	51557.9	57532.3	51554.8	51554.8	51554.8	51554.8	57535.4
882.2	57341.3	51514.4	51518	57716.4	51514.4	51514.4	51514.4	51514.4	57720
882.1	57874.4	51474	51478.2	57901	51474	51474	51474	51474	57905.2
882	58011.3	51433.6	51438.5	58084.7	51433.6	51433.6	51433.6	51433.6	58089.6
881.9	58272.5	51393.3	51399	58267.5	51393.3	51393.3	51393.3	51393.3	58273.2
881.8	58667.5	51352.9	51359.6	58448.2	51352.9	51352.9	51352.9	51352.9	58454.9
881.7	58588.1	51312.5	51320.3	58625.7	51312.5	51312.5	51312.5	51312.5	58633.5
881.6	59255	51272.1	51281.2	58801.2	51272.1	51272.1	51272.1	51272.1	58810.3
881.5	59108.1	51231.7	51242.2	58970.3	51231.7	51231.7	51231.7	51231.7	58980.8
881.4	59362.5	51191.4	51203.6	59135.2	51191.4	51191.4	51191.4	51191.4	59147.4
881.3	59849.4	51151	51165.1	59295.2	51151	51151	51151	51151	59309.4
881.2	59721.3	51110.6	51126.9	59445.8	51110.6	51110.6	51110.6	51110.6	59462.1
881.1	59733.1	51070.2	51089	59591.3	51070.2	51070.2	51070.2	51070.2	59610.1
881	60091.9	51029.8	51051.6	59727.1	51029.8	51029.8	51029.8	51029.8	59748.9
880.9	60141.3	50989.5	51014.5	59852.9	50989.5	50989.5	50989.5	50989.5	59877.9
880.8	60168.8	50949.1	50977.9	59972.4	50949.1	50949.1	50949.1	50949.1	60001.2
880.7	60302.5	50908.7	50941.7	60076	50908.7	50908.7	50908.7	50908.7	60109
880.6	60015	50868.3	50906.1	60170.8	50868.3	50868.3	50868.3	50868.3	60208.6
880.5	60364.4	50827.9	50871.3	60255.5	50827.9	50827.9	50827.9	50827.9	60298.8
880.4	60407.5	50787.6	50837.2	60322.5	50787.5	50787.5	50787.5	50787.5	60372.1
880.3	59943.1	50747.2	50803.8	60380.9	50747.2	50747.2	50747.2	50747.2	60437.5
880.2	60701.9	50706.8	50771.3	60423.3	50706.8	50706.8	50706.8	50706.8	60487.8
880.1	59955.6	50666.4	50739.7	60450.5	50666.4	50666.4	50666.4	50666.4	60523.8
880	60438.1	50626	50709.5	60468.4	50626	50626	50626	50626	60552
879.9	60059.4	50585.6	50680.5	60464.4	50585.6	50585.6	50585.6	50585.6	60559.3
879.8	60546.3	50545.3	50652.8	60448.9	50545.3	50545.3	50545.3	50545.3	60556.4
879.7	60540.6	50504.9	50626.5	60420.7	50504.9	50504.9	50504.9	50504.9	60542.3
879.6	60427.5	50464.5	50602	60371.2	50464.5	50464.5	50464.5	50464.5	60508.7
879.5	60767.5	50424.1	50579.5	60312.1	50424.1	50424.1	50424.1	50424.1	60467.5
879.4	60143.1	50383.8	50559	60235.4	50383.7	50383.7	50383.7	50383.7	60410.6
879.3	60181.9	50343.4	50540.5	60142.7	50343.4	50343.4	50343.4	50343.4	60339.9
879.2	60136.9	50303	50524.3	60040.6	50303	50303	50303	50303	60262
879.1	60368.8	50262.6	50511.3	59917.4	50262.6	50262.6	50262.6	50262.6	60166.1
879	60210	50222.2	50501.3	59783.7	50222.2	50222.2	50222.2	50222.2	60062.8
878.9	59768.1	50181.9	50494.2	59638.7	50181.8	50181.8	50181.8	50181.8	59951.1
878.8	59569.4	50141.5	50490.4	59475.7	50141.5	50141.5	50141.5	50141.5	59824.7
878.7	59580.6	50101.1	50490.1	59305	50101.1	50101.1	50101.1	50101.1	59694
878.6	59371.9	50060.7	50494.8	59120.7	50060.7	50060.7	50060.7	50060.7	59554.9
878.5	59191.3	50020.4	50503.9	58924.7	50020.3	50020.3	50020.3	50020.3	59408.3
878.4	59078.8	49980	50517.3	58722.1	49979.9	49979.9	49979.9	49979.9	59259.5
878.3	58885.6	49939.6	50535.5	58505.5	49939.6	49939.6	49939.6	49939.6	59101.5
878.2	58810.6	49899.2	50559.2	58282.5	49899.2	49899.2	49899.2	49899.2	58942.6
878.1	58438.8	49858.9	50589.9	58052.7	49858.8	49858.8	49858.8	49858.8	58783.9
878	58645.6	49818.5	50626.6	57813.2	49818.4	49818.4	49818.4	49818.4	58621.5
877.9	58650.6	49778.1	50669.6	57569.8	49778	49778	49778	49778	58461.5
877.8	58152.5	49737.7	50719.2	57320	49737.6	49737.6	49737.6	49737.6	58301.6
877.7	58355	49697.4	50776.9	57065.5	49697.3	49697.3	49697.3	49697.3	58145.3
877.6	58379.4	49657	50843.6	56808.5	49656.9	49656.9	49656.9	49656.9	57995.4
877.5	58035.6	49616.6	50918.4	56547	49616.5	49616.5	49616.5	49616.5	57849
877.4	57515	49576.3	51001.5	56284.1	49576.1	49576.1	49576.1	49576.1	57709.7
877.3	58117.5	49535.9	51093.2	56019.8	49535.7	49535.7	49535.7	49535.7	57577.5
877.2	57275	49495.6	51196.2	55754.6	49495.4	49495.4	49495.4	49495.4	57455.7
877.1	57416.3	49455.2	51310	55489.5	49455	49455	49455	49455	57344.8
877	57361.9	49414.9	51433.7	55224.9	49414.6	49414.6	49414.6	49414.6	57244.3
876.9	57145	49374.5	51567.7	54962	49374.2	49374.2	49374.2	49374.2	57155.7
876.8	57343.8	49334.2	51712.1	54700	49333.8	49333.8	49333.8	49333.8	57078.7
876.7	57388.1	49293.8	51870.9	54441.5	49293.5	49293.5	49293.5	49293.5	57019.4
876.6	57447.5	49253.5	52041.4	54185.5	49253.1	49253.1	49253.1	49253.1	56974.2
876.5	56910	49213.2	52223.1	53931.9	49212.7	49212.7	49212.7	49212.7	56942.8
876.4	57139.4	49172.9	52416.3	53683.8	49172.3	49172.3	49172.3	49172.3	56928.4
876.3	56935	49132.6	52621.5	53438.5	49131.9	49131.9	49131.9	49131.9	56928.7
876.2	57035.6	49092.3	52841.9	53198.1	49091.6	49091.6	49091.6	49091.6	56949.2
876.1	57115	49052	53073.9	52963	49051.2	49051.2	49051.2	49051.2	56986.5
876	57316.9	49011.7	53317.1	52731.2	49010.8	49010.8	49010.8	49010.8	57038.4
875.9	57117.5	48971.4	53571.5	52506.9	48970.4	48970.4	48970.4	48970.4	57109
875.8	57546.3	48931.2	53838	52287	48930	48930	48930	48930	57196.2
875.7	57315	48890.9	54117.3	52071.6	48889.6	48889.6	48889.6	48889.6	57300.6
875.6	57433.8	48850.7	54406.2	51864.4	48849.3	48849.3	48849.3	48849.3	57422.8
875.5	57738.1	48810.5	54704.2	51660.9	48808.9	48808.9	48808.9	48808.9	57557.8
875.4	57811.3	48770.3	55010.6	51464	48768.5	48768.5	48768.5	48768.5	57707.9
875.3	57903.8	48730.2	55326	51273.6	48728.1	48728.1	48728.1	48728.1	57873.6
875.2	58115	48690.1	55648.5	51087	48687.7	48687.7	48687.7	48687.7	58050.1
875.1	57841.9	48649.9	55975.9	50908.9	48647.4	48647.4	48647.4	48647.4	58240.1
875	58306.3	48609.9	56307.2	50735.5	48607	48607	48607	48607	58438.6
874.9	58478.1	48569.8	56641.1	50566.7	48566.6	48566.6	48566.6	48566.6	58644.4
874.8	58601.3	48529.8	56976.2	50406.1	48526.2	48526.2	48526.2	48526.2	58859.7
874.7	58893.8	48489.9	57310	50249	48485.8	48485.8	48485.8	48485.8	59077.3
874.6	58840.6	48450	57641	50098.2	48445.5	48445.5	48445.5	48445.5	59298.3
874.5	59156.3	48410.1	57967.7	49953.3	48405.1	48405.1	48405.1	48405.1	59520.9
874.4	59156.3	48370.3	58288.3	49811.9	48364.7	48364.7	48364.7	48364.7	59741.1
874.3	59636.3	48330.6	58597.6	49677.8	48324.3	48324.3	48324.3	48324.3	59957.3
874.2	59766.3	48290.9	58896	49547.6	48283.9	48283.9	48283.9	48283.9	60166.6
874.1	60041.3	48251.3	59181.7	49421.3	48243.6	48243.6	48243.6	48243.6	60367.2
874	60340	48211.8	59453.2	49301.8	48203.2	48203.2	48203.2	48203.2	60560.3
873.9	60320.6	48172.3	59707	49185.1	48162.8	48162.8	48162.8	48162.8	60738.8
873.8	60728.1	48133	59937.2	49073.2	48122.4	48122.4	48122.4	48122.4	60898.6
873.7	60570	48093.8	60146.7	48966	48082	48082	48082	48082	61042.4
873.6	61335.6	48054.6	60334	48861.4	48041.7	48041.7	48041.7	48041.7	61166.7
873.5	61351.9	48015.7	60497.8	48762.2	48001.3	48001.3	48001.3	48001.3	61273.1
873.4	61710.6	47976.8	60632.1	48666	47960.9	47960.9	47960.9	47960.9	61353.1
873.3	61261.3	47938.2	60734.7	48572.6	47920.5	47920.5	47920.5	47920.5	61404.5
873.2	61803.8	47899.6	60809.5	48484	47880.1	47880.1	47880.1	47880.1	61432.9
873.1	61440.6	47861.3	60855.8	48397.4	47839.7	47839.7	47839.7	47839.7	61435
873	61644.4	47823.2	60873	48314.2	47799.4	47799.4	47799.4	47799.4	61411.6
872.9	61493.8	47785.2	60852.9	48234.1	47759	47759	47759	47759	61354.3
872.8	61596.9	47747.6	60799.9	48155.9	47718.6	47718.6	47718.6	47718.6	61266.2
872.7	61655.6	47710.1	60717.2	48081.2	47678.2	47678.2	47678.2	47678.2	61152.1
872.6	61538.8	47673	60605.1	48008.6	47637.8	47637.8	47637.8	47637.8	61011
872.5	61142.5	47636.1	60464	47937.7	47597.5	47597.5	47597.5	47597.5	60842.9
872.4	60906.9	47599.7	60285.3	47870	47557.1	47557.1	47557.1	47557.1	60640.8
872.3	60769.4	47563.4	60079.3	47803.5	47516.7	47516.7	47516.7	47516.7	60412.8
872.2	60251.3	47527.7	59847.6	47739.2	47476.3	47476.3	47476.3	47476.3	60161.9
872.1	60552.5	47492.3	59591.5	47676.9	47435.9	47435.9	47435.9	47435.9	59888.8
872	60118.8	47457.3	59310.8	47615.6	47395.6	47395.6	47395.6	47395.6	59592.6
871.9	59884.4	47422.9	59002.8	47556.6	47355.2	47355.2	47355.2	47355.2	59272
871.8	59703.8	47388.9	58676.1	47498.7	47314.8	47314.8	47314.8	47314.8	58934.2
871.7	59240	47355.7	58332.2	47442	47274.4	47274.4	47274.4	47274.4	58581
871.6	58490.6	47322.7	57972.7	47387.1	47234	47234	47234	47234	58214.4
871.5	58210.6	47290.8	57597.7	47332.9	47193.7	47193.7	47193.7	47193.7	57834.1
871.4	57736.3	47259.1	57209.3	47280	47153.3	47153.3	47153.3	47153.3	57441.9
871.3	57281.3	47228.7	56812.1	47228.3	47112.9	47112.9	47112.9	47112.9	57043.2
871.2	56615.6	47198.7	56407.7	47177.1	47072.5	47072.5	47072.5	47072.5	56638.5
871.1	56169.4	47169.8	55997.8	47127.2	47032.1	47032.1	47032.1	47032.1	56230.5
871	55362.5	47141.7	55583.6	47078	46991.7	46991.7	46991.7	46991.7	55819.7
870.9	54756.9	47114.5	55168	47029.3	46951.4	46951.4	46951.4	46951.4	55409.1
870.8	54152.5	47088.6	54752.8	46981.7	46911	46911	46911	46911	55001.2
870.7	53431.3	47063.4	54339.3	46934.5	46870.6	46870.6	46870.6	46870.6	54596.1
870.6	52910.6	47040	53928.8	46888	46830.2	46830.2	46830.2	46830.2	54196.4
870.5	52413.1	47017.1	53524.3	46842.1	46789.8	46789.8	46789.8	46789.8	53803.7
870.4	52365	46996.6	53126.2	46796.5	46749.5	46749.5	46749.5	46749.5	53420.3
870.3	51803.8	46976.6	52735.2	46751.5	46709.1	46709.1	46709.1	46709.1	53045.1
870.2	51471.9	46959	52352	46706.9	46668.7	46668.7	46668.7	46668.7	52680.5
870.1	51348.8	46942.4	51977.7	46662.6	46628.3	46628.3	46628.3	46628.3	52326.1
870	51052.5	46927.9	51616.1	46618.9	46587.9	46587.9	46587.9	46587.9	51987
869.9	51353.8	46915.2	51264.8	46575.3	46547.6	46547.6	46547.6	46547.6	51660.1
869.8	50885	46904.2	50924	46532.1	46507.2	46507.2	46507.2	46507.2	51345.9
869.7	50740	46895.8	50594.3	46489.1	46466.8	46466.8	46466.8	46466.8	51045.6
869.6	50531.3	46888.7	50277	46446.4	46426.4	46426.4	46426.4	46426.4	50759.2
869.5	50832.5	46885.3	49974	46403.9	46386	46386	46386	46386	50491.1
869.4	50721.3	46882.6	49682.5	46361.7	46345.7	46345.7	46345.7	46345.7	50235.5
869.3	50310	46884.6	49402.7	46319.5	46305.3	46305.3	46305.3	46305.3	49996.2
869.2	50402.5	46887.5	49134.3	46277.7	46264.9	46264.9	46264.9	46264.9	49769.7
869.1	49843.1	46894.7	48879.5	46235.9	46224.5	46224.5	46224.5	46224.5	49561.1
869	50056.9	46904	48637.8	46194.3	46184.1	46184.1	46184.1	46184.1	49367.8
868.9	49579.4	46916.9	48407	46152.8	46143.8	46143.8	46143.8	46143.8	49189.2
868.8	49533.1	46933.2	48186.9	46111.4	46103.4	46103.4	46103.4	46103.4	49024.7
868.7	49270.6	46952.3	47977.2	46070.1	46063	46063	46063	46063	48873.7
868.6	49430	46976.3	47780.4	46028.9	46022.6	46022.6	46022.6	46022.6	48740.4
868.5	48868.1	47002.3	47594	45987.8	45982.2	45982.2	45982.2	45982.2	48619.6
868.4	49201.9	47034.8	47416.8	45946.8	45941.8	45941.8	45941.8	45941.8	48514.7
868.3	48906.9	47068.5	47248.5	45905.9	45901.5	45901.5	45901.5	45901.5	48420
868.2	49013.8	47109.8	47088.8	45865	45861.1	45861.1	45861.1	45861.1	48341.5
868.1	48900.6	47153	46940.1	45824.2	45820.7	45820.7	45820.7	45820.7	48275.9
868	48828.8	47202.8	46799	45783.4	45780.3	45780.3	45780.3	45780.3	48224.5
867.9	49240.6	47256.3	46665	45742.6	45739.9	45739.9	45739.9	45739.9	48184
867.8	49098.8	47315.3	46537.9	45701.9	45699.6	45699.6	45699.6	45699.6	48156
867.7	48835	47379.8	46417.8	45661.3	45659.2	45659.2	45659.2	45659.2	48140.5
867.6	49329.4	47448.5	46305.4	45620.6	45618.8	45618.8	45618.8	45618.8	48137
867.5	48876.9	47524.8	46198.6	45580	45578.4	45578.4	45578.4	45578.4	48146.7
867.4	49403.8	47603.8	46097.1	45539.5	45538	45538	45538	45538	48164.3
867.3	49481.9	47692.8	46000.4	45498.9	45497.7	45497.7	45497.7	45497.7	48196.9
867.2	48702.5	47783.7	45909.2	45458.4	45457.3	45457.3	45457.3	45457.3	48236.7
867.1	48867.5	47885	45823	45417.9	45416.9	45416.9	45416.9	45416.9	48292
867	49165	47989.4	45740.6	45377.4	45376.5	45376.5	45376.5	45376.5	48354.3
866.9	49128.1	48102.5	45661.9	45336.9	45336.1	45336.1	45336.1	45336.1	48429
866.8	49418.8	48221	45586.6	45296.4	45295.8	45295.8	45295.8	45295.8	48512.5
866.7	49334.4	48346.5	45515.1	45255.9	45255.4	45255.4	45255.4	45255.4	48606.7
866.6	49926.9	48479.6	45446.7	45215.5	45215	45215	45215	45215	48711.8
866.5	49507.5	48617.7	45380.8	45175	45174.6	45174.6	45174.6	45174.6	48824.4
866.4	49824.4	48765.9	45317.4	45134.6	45134.2	45134.2	45134.2	45134.2	48949.5
866.3	49501.3	48916.9	45256.1	45094.2	45093.8	45093.8	45093.8	45093.8	49079.6
866.2	49923.8	49080.4	45197.5	45053.7	45053.5	45053.5	45053.5	45053.5	49224.7
866.1	49603.1	49246.2	45140.7	45013.3	45013.1	45013.1	45013.1	45013.1	49374
866	49822.5	49423.3	45085.5	44972.9	44972.7	44972.7	44972.7	44972.7	49536.3
865.9	49785	49604.4	45031.7	44932.5	44932.3	44932.3	44932.3	44932.3	49704
865.8	49965	49794.6	44979.4	44892.1	44891.9	44891.9	44891.9	44891.9	49882.2
865.7	49779.4	49990.8	44928.7	44851.7	44851.6	44851.6	44851.6	44851.6	50068
865.6	50152.5	50193.6	44879	44811.3	44811.2	44811.2	44811.2	44811.2	50261.6
865.5	50536.9	50404.5	44830.3	44770.9	44770.8	44770.8	44770.8	44770.8	50464.1
865.4	50550	50619.6	44782.5	44730.5	44730.4	44730.4	44730.4	44730.4	50671.8
865.3	50482.5	50844.3	44735.6	44690.1	44690	44690	44690	44690	50889.9
865.2	50496.3	51071.1	44689.5	44649.7	44649.7	44649.7	44649.7	44649.7	51111
865.1	50993.1	51308.6	44644.1	44609.3	44609.3	44609.3	44609.3	44609.3	51343.5
865	51178.8	51547.8	44599.2	44568.9	44568.9	44568.9	44568.9	44568.9	51578.2
864.9	51321.3	51795.2	44554.9	44528.6	44528.5	44528.5	44528.5	44528.5	51821.6
864.8	51555.6	52045.4	44511	44488.2	44488.1	44488.1	44488.1	44488.1	52068.3
864.7	51672.5	52301.2	44467.7	44447.8	44447.8	44447.8	44447.8	44447.8	52321.1
864.6	52442.5	52560.6	44424.6	44407.4	44407.4	44407.4	44407.4	44407.4	52577.9
864.5	52008.8	52823.3	44381.9	44367	44367	44367	44367	44367	52838.3
864.4	52572.5	53089.7	44339.5	44326.6	44326.6	44326.6	44326.6	44326.6	53102.5
864.3	52993.1	53357.6	44297.3	44286.2	44286.2	44286.2	44286.2	44286.2	53368.8
864.2	53450	53628.3	44255.4	44245.9	44245.8	44245.8	44245.8	44245.8	53638
864.1	53201.9	53899.6	44213.7	44205.5	44205.5	44205.5	44205.5	44205.5	53907.8
864	53156.3	54171.8	44172.2	44165.1	44165.1	44165.1	44165.1	44165.1	54178.9
863.9	53693.8	54443.7	44130.8	44124.7	44124.7	44124.7	44124.7	44124.7	54449.8
863.8	54081.3	54714.5	44089.5	44084.3	44084.3	44084.3	44084.3	44084.3	54719.7
863.7	54055.6	54983.9	44048.4	44044	44043.9	44043.9	44043.9	44043.9	54988.3
863.6	54650.6	55250.7	44007.4	44003.6	44003.6	44003.6	44003.6	44003.6	55254.6
863.5	54653.8	55513.9	43966.4	43963.2	43963.2	43963.2	43963.2	43963.2	55517.2
863.4	54965.6	55774.1	43925.6	43922.8	43922.8	43922.8	43922.8	43922.8	55776.9
863.3	55145	56027.4	43884.8	43882.4	43882.4	43882.4	43882.4	43882.4	56029.8
863.2	55405.6	56278.1	43844	43842	43842	43842	43842	43842	56280.1
863.1	55933.1	56517.6	43803.4	43801.7	43801.7	43801.7	43801.7	43801.7	56519.3
863	56330	56754.8	43762.7	43761.3	43761.3	43761.3	43761.3	43761.3	56756.3
862.9	56356.3	56977.6	43722.1	43720.9	43720.9	43720.9	43720.9	43720.9	56978.9
862.8	56706.3	57196.1	43681.5	43680.5	43680.5	43680.5	43680.6	43680.5	57197.2
862.7	57329.4	57400.6	43641	43640.1	43640.1	43640.1	43640.2	43640.1	57401.6
862.6	57336.9	57596.5	43600.5	43599.8	43599.8	43599.8	43599.8	43599.8	57597.3
862.5	57811.9	57779.9	43560	43559.4	43559.4	43559.4	43559.5	43559.4	57780.6
862.4	57975.6	57949.5	43519.5	43519	43519	43519	43519.1	43519	57950.1
862.3	58178.1	58109.2	43479	43478.6	43478.6	43478.6	43478.8	43478.6	58109.8
862.2	58808.8	58249	43438.6	43438.2	43438.2	43438.2	43438.5	43438.2	58249.6
862.1	58891.3	58382.5	43398.2	43397.9	43397.9	43397.9	43398.2	43397.9	58383.1
862	59042.5	58489.5	43357.7	43357.5	43357.5	43357.5	43358	43357.5	58490.3
861.9	59126.3	58591.5	43317.3	43317.1	43317.1	43317.1	43317.8	43317.1	58592.4
861.8	59307.5	58666.3	43276.9	43276.7	43276.7	43276.7	43277.6	43276.7	58667.4
861.7	59712.5	58732.3	43236.5	43236.3	43236.3	43236.3	43237.6	43236.3	58733.7
861.6	59773.8	58775.3	43196.1	43195.9	43195.9	43195.9	43197.7	43195.9	58777.1
861.5	59642.5	58803.6	43155.7	43155.6	43155.6	43155.6	43157.9	43155.6	58806
861.4	59931.3	58813.7	43115.3	43115.2	43115.2	43115.2	43118.3	43115.2	58816.8
861.3	59819.4	58802.9	43074.9	43074.8	43074.8	43074.8	43078.9	43074.8	58807.1
861.2	59835	58779.4	43034.5	43034.4	43034.4	43034.4	43039.9	43034.4	58784.9
861.1	60085.6	58729.1	42994.1	42994	42994	42994	43001.3	42994	58736.4
861	59225	58671.9	42953.7	42953.7	42953.7	42953.7	42963.1	42953.7	58681.4
860.9	59387.5	58582.2	42913.3	42913.3	42913.3	42913.3	42925.7	42913.3	58594.6
860.8	59321.9	58486.7	42872.9	42872.9	42872.9	42872.9	42889.1	42872.9	58503
860.7	58966.9	58363	42832.5	42832.5	42832.5	42832.5	42853.6	42832.5	58384.1
860.6	58631.9	58229.3	42792.2	42792.1	42792.1	42792.1	42819.5	42792.1	58256.7
860.5	58534.4	58073.8	42751.8	42751.8	42751.8	42751.8	42786.9	42751.8	58108.9
860.4	58260.6	57903.6	42711.4	42711.4	42711.4	42711.4	42756.5	42711.4	57948.7
860.3	57760	57717.8	42671	42671	42671	42671	42728.6	42671	57775.4
860.2	57510.6	57513.3	42630.6	42630.6	42630.6	42630.6	42703.7	42630.6	57586.4
860.1	57359.4	57299.1	42590.2	42590.2	42590.2	42590.2	42682.9	42590.2	57391.7
860	56990.6	57063.1	42549.9	42549.9	42549.9	42549.9	42666.4	42549.9	57179.6
859.9	56328.8	56822.6	42509.5	42509.5	42509.5	42509.5	42655.8	42509.5	56968.9
859.8	55904.4	56558.4	42469.1	42469.1	42469.1	42469.1	42651.9	42469.1	56741.2
859.7	56150.6	56290.5	42428.7	42428.7	42428.7	42428.7	42655.7	42428.7	56517.5
859.6	55728.1	56005.2	42388.3	42388.3	42388.3	42388.3	42669.8	42388.3	56286.6
859.5	55489.4	55713.6	42348	42347.9	42347.9	42347.9	42694.3	42347.9	56059.9
859.4	54637.5	55410	42307.6	42307.6	42307.6	42307.6	42732.9	42307.6	55835.3
859.3	54999.4	55098.4	42267.2	42267.2	42267.2	42267.2	42786.8	42267.2	55618
859.2	54433.8	54779.4	42226.8	42226.8	42226.8	42226.8	42858	42226.8	55410.6
859.1	54333.1	54451.8	42186.4	42186.4	42186.4	42186.4	42951.5	42186.4	55216.9
859	54593.8	54120.4	42146	42146	42146	42146	43066.9	42146	55041.3
858.9	54205.6	53780.7	42105.7	42105.7	42105.7	42105.7	43211.4	42105.7	54886.5
858.8	54390.6	53439.5	42065.3	42065.3	42065.3	42065.3	43385.6	42065.3	54759.9
858.7	54179.4	53091.9	42024.9	42024.9	42024.9	42024.9	43593.1	42024.9	54660.1
858.6	54471.9	52743.4	41984.5	41984.5	41984.5	41984.6	43841.5	41984.5	54600.5
858.5	54423.1	52391.9	41944.1	41944.1	41944.1	41944.2	44128.7	41944.1	54576.5
858.4	54485	52039.7	41903.8	41903.8	41903.8	41903.8	44465.5	41903.8	54601.6
858.3	54636.9	51686.8	41863.4	41863.4	41863.4	41863.5	44850.8	41863.4	54674.4
858.2	55124.4	51334.4	41823	41823	41823	41823.3	45288.2	41823	54799.9
858.1	55515	50982.4	41782.6	41782.6	41782.6	41783	45786.5	41782.6	54986.7
858	55671.3	50632.8	41742.2	41742.2	41742.2	41742.9	46339.5	41742.2	55230.8
857.9	55956.9	50284.1	41701.9	41701.9	41701.9	41703	46958.6	41701.9	55542
857.8	56170	49940.1	41661.5	41661.5	41661.5	41663.3	47638	41661.5	55918.4
857.7	56514.4	49597.1	41621.1	41621.1	41621.1	41624	48378	41621.1	56356.8
857.6	57007.5	49260.5	41580.7	41580.7	41580.7	41585.2	49182.4	41580.7	56866.7
857.5	57743.8	48926	41540.3	41540.3	41540.3	41547.3	50039.3	41540.3	57431.9
857.4	58490.6	48597.9	41500	41500	41500	41510.7	50951.9	41500	58060.6
857.3	59026.3	48273.9	41459.6	41459.6	41459.6	41475.9	51907.5	41459.6	58738.1
857.2	59370	47955.5	41419.2	41419.2	41419.2	41443.7	52897.5	41419.2	59458.3
857.1	60426.3	47643.6	41378.8	41378.8	41378.8	41415.3	53912.6	41378.8	60213.9
857	60610.6	47336	41338.4	41338.4	41338.4	41392.1	54936.9	41338.4	60988.3
856.9	61748.1	47037.4	41298	41298	41298	41376.2	55955	41298	61772.5
856.8	62331.3	46741.5	41257.7	41257.7	41257.7	41370	56950.6	41257.7	62546.8
856.7	63180.6	46457.1	41217.3	41217.3	41217.3	41377.3	57905.5	41217.3	63305.3
856.6	63960	46174.9	41176.9	41176.9	41176.9	41402.7	58795.5	41176.9	64019.3
856.5	64621.3	45904	41136.5	41136.5	41136.5	41451.3	59611.6	41136.5	64693.8
856.4	64963.1	45636.8	41096.1	41096.1	41096.1	41530	60319.6	41096.1	65294
856.3	65951.3	45378.8	41055.8	41055.8	41055.8	41646.7	60915.1	41055.8	65829.1
856.2	66016.3	45126.9	41015.4	41015.4	41015.4	41812.1	61380.3	41015.4	66288.5
856.1	66181.9	44882.1	40975	40975	40975	42038.4	61691.7	40975	66662.2
856	67232.5	44645.5	40934.6	40934.6	40934.6	42337	61861.3	40934.6	66974.5
855.9	66970.6	44413.7	40894.2	40894.2	40894.2	42721.7	61857.1	40894.2	67204.1
855.8	67503.1	44192.3	40853.9	40853.9	40853.9	43206.8	61699.4	40853.9	67390.8
855.7	67713.8	43973.5	40813.5	40813.5	40813.5	43808.6	61386	40813.5	67541.1
855.6	67845.6	43767	40773.1	40773.1	40773.1	44542.3	60913.6	40773.1	67676.7
855.5	67974.4	43562.6	40732.7	40732.7	40732.7	45415.5	60312.7	40732.7	67825.3
855.4	68625.6	43368.7	40692.3	40692.3	40692.4	46434.4	59574.8	40692.3	67993.3
855.3	67825.6	43178.6	40652	40652	40652	47599.4	58733.4	40652	68207.5
855.2	68650.6	42996.6	40611.6	40611.6	40611.7	48904.5	57802	40611.6	68480.1
855.1	68823.1	42820.2	40571.2	40571.2	40571.4	50332.8	56795.4	40571.2	68806.2
855	69362.5	42649.6	40530.8	40530.8	40531.3	51850.4	55740.8	40530.8	69179.6
854.9	69456.9	42486.2	40490.4	40490.4	40491.3	53415.4	54650.3	40490.4	69571.9
854.8	69961.3	42326.5	40450	40450	40451.7	54974.1	53546.2	40450	69948.3
854.7	69893.8	42175.4	40409.7	40409.7	40412.7	56461.6	52443.9	40409.7	70264.5
854.6	70151.3	42026.1	40369.3	40369.3	40374.8	57802.4	51358.9	40369.3	70454.3
854.5	70428.1	41886.4	40328.9	40328.9	40338.7	58928.4	50300.8	40328.9	70467.5
854.4	70332.5	41748.3	40288.5	40288.5	40305.5	59775	49286.3	40288.5	70249.7
854.3	69641.9	41617.8	40248.1	40248.1	40277.2	60289.8	48317.7	40248.1	69758
854.2	69280	41490.2	40207.8	40207.8	40256.3	60434.2	47403.2	40207.8	68960.7
854.1	67428.8	41368.2	40167.4	40167.4	40246.9	60188.8	46550.4	40167.4	67852.1
854	66638.8	41250.4	40127	40127	40254.4	59578.1	45753.9	40127	66455.8
853.9	65213.1	41136.3	40086.6	40086.6	40286.6	58637.4	45026	40086.6	64826.5
853.8	63353.8	41027.4	40046.2	40046.2	40353.4	57419.8	44356.7	40046.2	63018.5
853.7	61093.1	40920.7	40005.9	40005.9	40467.8	55988.6	43747.9	40005.9	61107.4
853.6	59280	40819.9	39965.5	39965.5	40645.1	54414.7	43200.1	39965.5	59183.3
853.5	57261.9	40720.3	39925.1	39925.1	40903	52774	42703.2	39925.1	57325.2
853.4	55279.4	40626.6	39884.7	39884.7	41260.4	51129.3	42263.6	39884.7	55625.8
853.3	53975	40534.2	39844.3	39844.3	41735.1	49533.8	41869.3	39844.3	54139.4
853.2	52725	40446.3	39804	39804	42340.5	48030.2	41519.3	39804	52924.4
853.1	51760	40360.4	39763.6	39763.6	43081.8	46651.8	41211.4	39763.6	52014.6
853	51471.9	40277.6	39723.2	39723.2	43951	45412.3	40936.9	39723.2	51408.2
852.9	51111.3	40197.6	39682.8	39682.8	44921.8	44319	40698.4	39682.8	51088.3
852.8	51074.4	40119.6	39642.4	39642.4	45946.2	43371.3	40486.9	39642.4	50996.8
852.7	51416.3	40044.8	39602.1	39602.1	46954.4	42563.6	40301	39602.1	51057.6
852.6	51351.9	39971.2	39561.7	39561.7	47859.8	41888.1	40138.4	39561.7	51172.4
852.5	51450.6	39901.1	39521.3	39521.3	48570.6	41326.8	39993.6	39521.3	51228.2
852.4	50808.1	39831.6	39480.9	39480.9	49004.9	40865.4	39867.5	39480.9	51126.6
852.3	50623.1	39765.3	39440.5	39440.5	49106.7	40489.4	39754.8	39440.5	50794.7
852.2	49913.1	39699.8	39400.1	39400.1	48859	40185.6	39654.5	39400.1	50198.4
852.1	49418.1	39636.7	39359.8	39359.8	48286.9	39942.6	39565	39359.8	49351.9
852	48341.9	39574.8	39319.4	39319.4	47452.4	39746.9	39483.7	39319.4	48299.6
851.9	47180	39514.5	39279	39279	46440.6	39589	39410.6	39279	47117.7
851.8	46142.5	39455.6	39238.6	39238.6	45343.4	39460.7	39343.3	39238.6	45887.1
851.7	44642.5	39397.8	39198.2	39198.2	44244.1	39355.5	39281.1	39198.2	44683.9
851.6	43561.9	39341.8	39157.9	39157.9	43208.7	39268.4	39223.3	39157.9	43568.5
851.5	42195	39286.2	39117.5	39117.5	42280.8	39194.3	39168.7	39117.5	42577.5
851.4	41913.1	39232.5	39077.1	39077.1	41483.4	39129.8	39117.2	39077.1	41731.7
851.3	41101.3	39179.1	39036.7	39036.7	40821.9	39072.5	39067.9	39036.7	41031.2
851.2	40655.6	39127.2	38996.3	38996.3	40289.1	39020.3	39020.5	38996.3	40468.2
851.1	39955	39075.8	38956	38956	39870.6	38971.9	38974.6	38956	40025.2
851	39790.6	39025.5	38915.6	38915.6	39548.2	38926.1	38929.9	38915.6	39683
850.9	39438.8	38975.9	38875.2	38875.2	39303.4	38882	38886.2	38875.2	39421.9
850.8	39218.1	38926.9	38834.8	38834.8	39118.5	38839.2	38843.2	38834.8	39223.3
850.7	39053.1	38878.7	38794.4	38794.4	38978.4	38797.2	38800.8	38794.4	39071.8
850.6	39090.6	38831	38754.1	38754.1	38870.9	38755.8	38758.8	38754.1	38954.3
850.5	38730.6	38784	38713.7	38713.7	38786.3	38714.8	38717.2	38713.7	38861.3
850.4	38843.8	38737.3	38673.3	38673.3	38717.5	38674	38676	38673.3	38784.9
850.3	38747.5	38691.5	38632.9	38632.9	38659.3	38633.3	38634.9	38632.9	38720.3
850.2	38531.9	38645.8	38592.5	38592.5	38607.9	38592.8	38594	38592.5	38662.9
850.1	38610	38600.8	38552.1	38552.1	38560.9	38552.3	38553.2	38552.1	38610.8
850	38291.3	38556	38511.8	38511.8	38516.7	38511.9	38512.6	38511.8	38561.8
849.9	38213.8	38511.6	38471.4	38471.4	38474.1	38471.4	38472	38471.4	38515
849.8	38378.8	38467.6	38431	38431	38432.5	38431	38431.4	38431	38469.5
849.7	38390.6	38423.8	38390.6	38390.6	38391.4	38390.6	38390.9	38390.6	38424.9
849.6	38115	38145.2	38115	38115	38115.4	38115	38115.2	38115	38145.8
849.5	38121.3	38148.6	38121.3	38121.3	38121.4	38121.3	38121.4	38121.3	38148.9
849.4	38096.3	38121.1	38096.3	38096.3	38096.3	38096.3	38096.4	38096.3	38121.3
849.3	38185	38207.4	38185	38185	38185	38185	38185.1	38185	38207.5
849.2	37994.4	38014.7	37994.4	37994.4	37994.4	37994.4	37994.4	37994.4	38014.8
849.1	38032.5	38050.9	38032.5	38032.5	38032.5	38032.5	38032.5	38032.5	38050.9
849	37985	38001.7	37985	37985	37985	37985	37985	37985	38001.7
848.9	38282.5	38297.5	38282.5	38282.5	38282.5	38282.5	38282.5	38282.5	38297.6
848.8	38051.3	38064.8	38051.3	38051.3	38051.3	38051.3	38051.3	38051.3	38064.8
848.7	38204.4	38216.6	38204.4	38204.4	38204.4	38204.4	38204.4	38204.4	38216.6
848.6	38139.4	38150.4	38139.4	38139.4	38139.4	38139.4	38139.4	38139.4	38150.4
848.5	37943.8	37953.7	37943.8	37943.8	37943.8	37943.8	37943.8	37943.8	37953.7
848.4	37938.1	37947.1	37938.1	37938.1	37938.1	37938.1	37938.1	37938.1	37947.1
848.3	38070.6	38078.7	38070.6	38070.6	38070.6	38070.6	38070.6	38070.6	38078.7
848.2	38088.8	38096	38088.8	38088.8	38088.8	38088.8	38088.8	38088.8	38096
848.1	38051.9	38058.4	38051.9	38051.9	38051.9	38051.9	38051.9	38051.9	38058.4
848	38288.1	38294	38288.1	38288.1	38288.1	38288.1	38288.1	38288.1	38294
847.9	37798.1	37803.4	37798.1	37798.1	37798.1	37798.1	37798.1	37798.1	37803.4
847.8	37865	37869.7	37865	37865	37865	37865	37865	37865	37869.7
847.7	37962.5	37966.7	37962.5	37962.5	37962.5	37962.5	37962.5	37962.5	37966.7
847.6	38030	38033.8	38030	38030	38030	38030	38030	38030	38033.8
847.5	38078.8	38082.1	38078.8	38078.8	38078.8	38078.8	38078.8	38078.8	38082.1
847.4	37963.8	37966.8	37963.8	37963.8	37963.8	37963.8	37963.8	37963.8	37966.8
847.3	37918.1	37920.8	37918.1	37918.1	37918.1	37918.1	37918.1	37918.1	37920.8

## Sheet: N plasma modified film_N
Binding energy (eV)	Intensity	N1s_1_N1s 3	N1s_2_N1s 3	N1s_3_N1s 3	Background_N1s 3	Envelope_N1s 3
407.2	4579.5	4579.51	4579.51	4579.5	4579.5	4579.52
407.1	4591.5	4591.52	4591.51	4591.5	4591.5	4591.53
407	4614.25	4614.28	4614.26	4614.25	4614.25	4614.29
406.9	4645.13	4645.17	4645.14	4645.13	4645.13	4645.19
406.8	4633.25	4633.32	4633.27	4633.25	4633.25	4633.34
406.7	4602.38	4602.49	4602.4	4602.38	4602.38	4602.51
406.6	4621.75	4621.92	4621.78	4621.75	4621.75	4621.95
406.5	4609.5	4609.75	4609.53	4609.5	4609.5	4609.79
406.4	4608.5	4608.88	4608.54	4608.5	4608.5	4608.92
406.3	4618.38	4618.93	4618.42	4618.38	4618.38	4618.98
406.2	4619.63	4620.43	4619.69	4619.63	4619.63	4620.49
406.1	4603.25	4604.4	4603.32	4603.25	4603.25	4604.48
406	4607.38	4609.02	4607.47	4607.38	4607.38	4609.11
405.9	4590	4592.32	4590.11	4590	4590	4592.43
405.8	4647.63	4592.37	4589.27	4589.14	4589.14	4592.51
405.7	4613	4592.75	4588.44	4588.28	4588.28	4592.91
405.6	4674.38	4593.54	4587.61	4587.41	4587.41	4593.74
405.5	4662	4594.86	4586.79	4586.55	4586.55	4595.1
405.4	4578.75	4596.84	4585.98	4585.69	4585.69	4597.13
405.3	4643.75	4599.65	4585.18	4584.83	4584.83	4600
405.2	4614.25	4603.46	4584.39	4583.96	4583.96	4603.88
405.1	4631.63	4608.49	4583.61	4583.1	4583.1	4609
405	4640.5	4614.97	4582.84	4582.24	4582.24	4615.57
404.9	4640.88	4623.17	4582.1	4581.38	4581.38	4623.89
404.8	4624.75	4633.3	4581.37	4580.52	4580.52	4634.16
404.7	4630.5	4645.6	4580.67	4579.65	4579.65	4646.62
404.6	4603.88	4660.26	4580	4578.79	4578.79	4661.47
404.5	4678.63	4677.44	4579.36	4577.93	4577.93	4678.87
404.4	4711.38	4697.19	4578.76	4577.07	4577.07	4698.89
404.3	4753.88	4719.48	4578.2	4576.21	4576.21	4721.47
404.2	4779.38	4744.1	4577.68	4575.34	4575.34	4746.45
404.1	4741.25	4770.71	4577.23	4574.48	4574.48	4773.46
404	4786.5	4798.76	4576.83	4573.62	4573.62	4801.97
403.9	4809.5	4827.49	4576.51	4572.76	4572.76	4831.24
403.8	4825	4855.99	4576.27	4571.89	4571.89	4860.36
403.7	4860	4883.11	4576.11	4571.03	4571.03	4888.2
403.6	4905.75	4907.7	4576.06	4570.17	4570.17	4913.6
403.5	4954	4928.57	4576.13	4569.31	4569.31	4935.39
403.4	4979.25	4944.61	4576.32	4568.45	4568.45	4952.48
403.3	4970.38	4954.91	4576.66	4567.58	4567.58	4963.99
403.2	5033.63	4958.87	4577.15	4566.72	4566.72	4969.3
403.1	4982.25	4956.19	4577.83	4565.86	4565.86	4968.15
403	4967.38	4946.98	4578.69	4565	4565	4960.68
402.9	4929.75	4931.72	4579.77	4564.13	4564.13	4947.35
402.8	4900.25	4911.19	4581.09	4563.27	4563.27	4929
402.7	4906	4886.41	4582.66	4562.41	4562.41	4906.66
402.6	4855.5	4858.54	4584.51	4561.55	4561.55	4881.5
402.5	4871.25	4828.78	4586.66	4560.69	4560.69	4854.76
402.4	4820.75	4798.31	4589.15	4559.82	4559.82	4827.63
402.3	4777.5	4768.13	4591.98	4558.96	4558.96	4801.15
402.2	4765.38	4739.07	4595.2	4558.1	4558.1	4776.16
402.1	4723.88	4711.76	4598.81	4557.24	4557.24	4753.34
402	4738.63	4686.66	4602.86	4556.38	4556.38	4733.15
401.9	4717.13	4664.02	4607.36	4555.51	4555.51	4715.87
401.8	4757.25	4643.95	4612.34	4554.65	4554.65	4701.64
401.7	4712.25	4626.43	4617.82	4553.79	4553.79	4690.47
401.6	4694.5	4611.36	4623.82	4552.93	4552.93	4682.25
401.5	4643.75	4598.55	4630.36	4552.06	4552.06	4676.84
401.4	4700.5	4587.8	4637.44	4551.2	4551.2	4674.04
401.3	4676.5	4578.87	4645.09	4550.34	4550.34	4673.62
401.2	4685.63	4571.48	4653.3	4549.48	4549.48	4675.31
401.1	4661.63	4565.42	4662.08	4548.62	4548.62	4678.88
401	4706.25	4560.45	4671.41	4547.75	4547.75	4684.12
400.9	4711.5	4556.39	4681.3	4546.89	4546.89	4690.8
400.8	4685.75	4553.07	4691.7	4546.03	4546.03	4698.74
400.7	4721.75	4550.33	4702.61	4545.17	4545.17	4707.77
400.6	4698	4548.05	4713.97	4544.3	4544.3	4717.72
400.5	4704.13	4546.14	4725.74	4543.44	4543.44	4728.43
400.4	4769.5	4544.5	4737.86	4542.58	4542.58	4739.78
400.3	4732.88	4543.07	4750.27	4541.72	4541.72	4751.63
400.2	4806.38	4541.8	4762.89	4540.87	4540.86	4763.85
400.1	4725.38	4540.65	4775.64	4540.02	4539.99	4776.32
400	4801.63	4539.58	4788.41	4539.19	4539.13	4788.91
399.9	4835.25	4538.57	4801.1	4538.38	4538.27	4801.52
399.8	4759.5	4537.61	4813.61	4537.62	4537.41	4814.03
399.7	4830	4536.68	4825.81	4536.96	4536.54	4826.36
399.6	4845.88	4535.77	4837.58	4536.46	4535.68	4838.45
399.5	4844.63	4534.88	4848.8	4536.24	4534.82	4850.28
399.4	4843.38	4534	4859.34	4536.49	4533.96	4861.91
399.3	4870.13	4533.12	4869.08	4537.5	4533.1	4873.51
399.2	4862.38	4532.25	4877.89	4539.71	4532.23	4885.38
399.1	4884.88	4531.38	4885.67	4543.74	4531.37	4898.04
399	4899.75	4530.52	4892.3	4550.54	4530.51	4912.33
398.9	4911.5	4529.65	4897.7	4561.23	4529.65	4929.29
398.8	4957.5	4528.79	4901.79	4577.31	4528.79	4950.32
398.7	4978.63	4527.92	4904.5	4600.72	4527.92	4977.3
398.6	5058.63	4527.06	4905.79	4633.45	4527.06	5012.17
398.5	5119.5	4526.2	4905.62	4677.43	4526.2	5056.85
398.4	5125.63	4525.34	4903.99	4734.45	4525.34	5113.1
398.3	5208	4524.47	4900.91	4805.54	4524.47	5181.97
398.2	5271.75	4523.61	4896.4	4889.84	4523.61	5262.63
398.1	5320.25	4522.75	4890.51	4984.75	4522.75	5352.52
398	5425.5	4521.89	4883.31	5085.18	4521.89	5446.61
397.9	5514.5	4521.03	4874.88	5183.2	4521.03	5537.06
397.8	5611.63	4520.16	4865.31	5269.35	4520.16	5614.5
397.7	5616.75	4519.3	4854.72	5333.37	4519.3	5668.78
397.6	5664.13	4518.44	4843.2	5366.68	4518.44	5691.44
397.5	5757	4517.58	4830.89	5365	4517.58	5678.31
397.4	5672.63	4516.71	4817.91	5328.34	4516.71	5629.54
397.3	5595.13	4515.85	4804.38	5261.05	4515.85	5549.57
397.2	5429.88	4514.99	4790.43	5172.43	4514.99	5447.87
397.1	5292	4514.13	4776.18	5072.35	4514.13	5334.41
397	5176.25	4513.27	4761.76	4970.33	4513.27	5218.82
396.9	5120.88	4512.4	4747.26	4874.11	4512.4	5108.96
396.8	5004.5	4511.54	4732.79	4788.64	4511.54	5009.89
396.7	4913.88	4510.68	4718.45	4716.57	4510.68	4924.34
396.6	4825.25	4509.82	4704.33	4658.55	4509.82	4853.06
396.5	4855.13	4508.96	4690.5	4613.4	4508.96	4794.94
396.4	4741.38	4508.09	4677.03	4579.42	4508.09	4748.36
396.3	4692.63	4507.23	4663.97	4554.79	4507.23	4711.52
396.2	4691.5	4506.37	4651.37	4537.26	4506.37	4682.26
396.1	4675.38	4505.51	4639.27	4525.05	4505.51	4658.81
396	4636	4504.64	4627.69	4516.72	4504.64	4639.76
395.9	4609.5	4503.78	4616.66	4511.07	4503.78	4623.95
395.8	4594.5	4502.92	4606.19	4507.21	4502.92	4610.48
395.7	4592	4502.06	4596.29	4504.51	4502.06	4598.74
395.6	4609.25	4501.2	4586.95	4502.57	4501.2	4588.33
395.5	4543.5	4500.33	4578.17	4501.09	4500.33	4578.93
395.4	4563.88	4499.47	4569.95	4499.87	4499.47	4570.35
395.3	4545.25	4498.61	4562.25	4498.82	4498.61	4562.46
395.2	4581.25	4497.75	4555.08	4497.85	4497.75	4555.19
395.1	4552.25	4496.88	4548.41	4496.94	4496.88	4548.46
395	4551.75	4496.02	4542.21	4496.05	4496.02	4542.23
394.9	4537.38	4495.16	4536.46	4495.17	4495.16	4536.47
394.8	4506.25	4494.3	4531.14	4494.3	4494.3	4531.15
394.7	4574	4493.44	4526.23	4493.44	4493.44	4526.23
394.6	4527	4492.57	4521.69	4492.57	4492.57	4521.69
394.5	4505.5	4491.71	4517.5	4491.71	4491.71	4517.5
394.4	4538.38	4490.85	4513.64	4490.85	4490.85	4513.64
394.3	4537.88	4489.99	4510.08	4489.99	4489.99	4510.08
394.2	4489.13	4489.13	4506.8	4489.13	4489.13	4506.8
394.1	4477	4477	4492.52	4477	4477	4492.52
394	4513.25	4513.25	4526.84	4513.25	4513.25	4526.84
393.9	4520.75	4520.75	4532.62	4520.75	4520.75	4532.62
393.8	4532.25	4532.25	4542.6	4532.25	4532.25	4542.6
393.7	4521.63	4521.63	4530.63	4521.63	4521.63	4530.63
393.6	4530.38	4530.38	4538.19	4530.38	4530.38	4538.19
393.5	4503.38	4503.38	4510.14	4503.38	4503.38	4510.14
393.4	4528.5	4528.5	4534.34	4528.5	4528.5	4534.34
393.3	4532.5	4532.5	4537.54	4532.5	4532.5	4537.54
393.2	4478.88	4478.88	4483.21	4478.88	4478.88	4483.21
