# Supplementary material for: High surface area nitrogen-functionalized Ni nanozymes for efficient peroxidase-like catalytic activity
Source: PLoS One. 2021 Oct 12;16(10):e0257777. doi: 10.1371/journal.pone.0257777 (PMC8509884; doi:10.1371/journal.pone.0257777)
Supplement: S1 Data — (ZIP) [file pone.0257777.s006.zip › Data Files/Figure 4.xlsx]

## Sheet: TMB_N functionalized film
		0.025 mM					0.1 mM					0.2 mM						0.4 mM					0.8 mM					1 mM					1.2 mM
	Wavelength (nm)	Absorbance (a.u.)	Absorbance (a.u.)	Absorbance (a.u.)			Absorbance (a.u.)	Absorbance (a.u.)	Absorbance (a.u.)			Absorbance (a.u.)	Absorbance (a.u.)	Absorbance (a.u.)				Absorbance (a.u.)	Absorbance (a.u.)	Absorbance (a.u.)			Absorbance (a.u.)	Absorbance (a.u.)	Absorbance (a.u.)			Absorbance (a.u.)	Absorbance (a.u.)	Absorbance (a.u.)			Absorbance (a.u.)	Absorbance (a.u.)	Absorbance (a.u.)
	800	0.152846	0.115429	0.134138			0.210476	0.229009	0.287177			0.352241	0.349114	0.297367				0.584026	0.606043	0.500544			0.582112	0.503375	0.700524			0.679615	0.724384	0.598703			0.609169	0.822003	0.604166
	798	0.151488	0.11445	0.132969			0.206802	0.225512	0.28282			0.347229	0.343749	0.2914				0.570199	0.594284	0.489742			0.571553	0.493954	0.687629			0.670039	0.712859	0.588076			0.598141	0.80715	0.594705
	796	0.150051	0.113583	0.131817			0.203149	0.222053	0.278563			0.342221	0.338489	0.285555				0.556804	0.582569	0.478931			0.561235	0.484703	0.674859			0.660625	0.701413	0.577629			0.587281	0.79243	0.585291
	794	0.148729	0.112753	0.130741			0.199555	0.218615	0.27434			0.337307	0.333415	0.279738				0.543927	0.570976	0.468177			0.55093	0.475654	0.662246			0.651278	0.690064	0.567316			0.576597	0.777851	0.575983
	792	0.147667	0.111944	0.129805			0.196059	0.215272	0.27041			0.332526	0.328458	0.274108				0.531693	0.559436	0.457705			0.540966	0.467106	0.650033			0.642136	0.679061	0.557219			0.56619	0.763526	0.566948
	790	0.146685	0.111126	0.128906			0.192651	0.212086	0.266711			0.327856	0.323607	0.268577				0.520157	0.548229	0.447421			0.531238	0.458886	0.637938			0.633069	0.668179	0.547265			0.555917	0.749541	0.558034
	788	0.145742	0.110343	0.128043			0.189281	0.208875	0.263068			0.323254	0.31884	0.263122				0.509174	0.537308	0.437214			0.521648	0.450754	0.626087			0.624034	0.657466	0.537494			0.545683	0.735609	0.549165
	786	0.144825	0.109576	0.1272			0.185973	0.205617	0.259504			0.318766	0.314055	0.257756				0.498482	0.526654	0.427307			0.512286	0.44267	0.614482			0.615174	0.646938	0.527998			0.535619	0.722007	0.5405
	784	0.144075	0.108897	0.126486			0.182819	0.202449	0.25616			0.314442	0.309485	0.252588				0.488218	0.516285	0.417659			0.503235	0.43476	0.603224			0.606531	0.636689	0.518754			0.525931	0.708681	0.532137
	782	0.143318	0.108193	0.125755			0.179767	0.199454	0.252832			0.310195	0.305076	0.247595				0.478199	0.506268	0.408381			0.494503	0.427097	0.592282			0.598154	0.626741	0.509808			0.516621	0.695871	0.5241
	780	0.142569	0.107432	0.125001			0.176823	0.196582	0.249694			0.306171	0.300899	0.242791				0.468763	0.496635	0.399534			0.486196	0.419864	0.581798			0.590105	0.617348	0.50127			0.507626	0.68374	0.516404
	778	0.14184	0.106759	0.1243			0.174003	0.193845	0.246709			0.302261	0.296892	0.238254				0.459669	0.487495	0.391071			0.478251	0.412978	0.571865			0.582302	0.608368	0.493187			0.499048	0.672087	0.509009
	776	0.141191	0.106175	0.123683			0.171334	0.191194	0.243795			0.298466	0.292968	0.233933				0.451132	0.478796	0.382993			0.470631	0.406364	0.562444			0.574801	0.599696	0.485443			0.490872	0.660939	0.501978
	774	0.140501	0.105583	0.123042			0.168743	0.188699	0.241077			0.294958	0.289237	0.229789				0.443141	0.470602	0.375453			0.463426	0.400127	0.553641			0.567708	0.591656	0.478155			0.483158	0.650429	0.495414
	772	0.139828	0.105051	0.122439			0.166326	0.186353	0.238573			0.291686	0.285812	0.225959				0.4357	0.462933	0.36847			0.456796	0.394365	0.545499			0.561164	0.584296	0.471485			0.47604	0.640677	0.48934
	770	0.139238	0.104482	0.12186			0.164083	0.184215	0.236258			0.288622	0.282642	0.222385				0.428977	0.456008	0.362086			0.45067	0.388958	0.538007			0.55514	0.577332	0.46538			0.469438	0.631584	0.483724
	768	0.138743	0.104031	0.121387			0.162076	0.182203	0.234114			0.285833	0.279749	0.219158				0.422866	0.449637	0.356239			0.445129	0.384008	0.531181			0.549592	0.570952	0.45988			0.463479	0.623342	0.478574
	766	0.138234	0.10359	0.120912			0.160259	0.180304	0.232174			0.283351	0.277076	0.21624				0.417442	0.443832	0.351069			0.440191	0.379574	0.525095			0.544749	0.565378	0.454968			0.458228	0.61603	0.473906
	764	0.137725	0.103094	0.12041			0.158603	0.178659	0.230417			0.281054	0.274741	0.213674				0.412727	0.438839	0.34653			0.435896	0.375692	0.519834			0.54053	0.560592	0.450653			0.453572	0.609657	0.469772
	762	0.137186	0.102565	0.119875			0.157156	0.177207	0.228883			0.27913	0.272719	0.211459				0.408678	0.434686	0.342713			0.432183	0.372383	0.515475			0.536959	0.556526	0.447096			0.4496	0.604263	0.466412
	760	0.136793	0.102173	0.119483			0.155972	0.175968	0.227596			0.277536	0.271006	0.20963				0.405317	0.431273	0.339745			0.429209	0.369561	0.51193			0.534033	0.553266	0.444298			0.446428	0.599855	0.463767
	758	0.136518	0.101841	0.119179			0.154983	0.174949	0.226546			0.276219	0.269656	0.208217				0.402729	0.428743	0.33749			0.427049	0.367326	0.509366			0.531914	0.550819	0.442304			0.444168	0.596612	0.461726
	756	0.136262	0.101507	0.118885			0.154197	0.174215	0.225817			0.275288	0.268626	0.2072				0.400901	0.426961	0.336021			0.425545	0.365687	0.507778			0.5306	0.549329	0.441003			0.442743	0.594431	0.460284
	754	0.136086	0.101183	0.118635			0.153685	0.173705	0.225334			0.274764	0.267968	0.206605				0.399889	0.42616	0.335406			0.424847	0.364708	0.507216			0.530107	0.548715	0.440513			0.442164	0.593396	0.459706
	752	0.135911	0.101028	0.11847			0.153462	0.17351	0.225078			0.274587	0.267639	0.20653				0.399739	0.426337	0.335694			0.425003	0.364512	0.507697			0.530408	0.549199	0.440948			0.442564	0.593602	0.459963
	750	0.13577	0.10086	0.118315			0.153519	0.173564	0.225128			0.274818	0.267695	0.206852				0.400461	0.427504	0.336959			0.426008	0.364975	0.509297			0.531558	0.550628	0.442309			0.443854	0.594999	0.461044
	748	0.135646	0.100721	0.118183			0.153816	0.173814	0.225497			0.275469	0.268185	0.207676				0.402047	0.429714	0.339213			0.427898	0.366067	0.512028			0.533681	0.553045	0.444644			0.446174	0.597731	0.462823
	746	0.135624	0.1006	0.118112			0.154406	0.174385	0.226201			0.276593	0.269112	0.20901				0.404672	0.433094	0.342548			0.430709	0.367997	0.51598			0.536901	0.556633	0.448156			0.449601	0.601901	0.46547
	744	0.135602	0.100532	0.118067			0.155281	0.17518	0.22716			0.278129	0.270532	0.210786				0.408095	0.437373	0.34683			0.434391	0.370705	0.521073			0.541057	0.561322	0.452585			0.454017	0.607424	0.469002
	742	0.135646	0.100539	0.118092			0.156463	0.176192	0.228529			0.280113	0.272273	0.212994				0.412451	0.442729	0.352107			0.439016	0.374107	0.527363			0.546237	0.567129	0.457939			0.459497	0.614201	0.473483
	740	0.134424	0.0997994	0.117112			0.157101	0.1766	0.228823			0.281469	0.272581	0.215151				0.414993	0.447092	0.358068			0.443455	0.376475	0.533729			0.550794	0.573067	0.463722			0.465643	0.618356	0.476915
	738	0.134497	0.0998404	0.117169			0.158713	0.1782	0.231213			0.284632	0.275206	0.218363				0.421795	0.454943	0.365734			0.450184	0.381932	0.542718			0.558752	0.581505	0.471535			0.473569	0.628495	0.483346
	736	0.134545	0.0999056	0.117225			0.160547	0.180118	0.234257			0.288521	0.278366	0.22205				0.429863	0.46422	0.374659			0.458103	0.38853	0.553164			0.568341	0.591391	0.480525			0.482786	0.640479	0.490822
	734	0.134658	0.099997	0.117327			0.162607	0.182282	0.237857			0.29301	0.281946	0.226255				0.439114	0.474819	0.384622			0.467075	0.396287	0.564824			0.579213	0.602655	0.490607			0.49317	0.654219	0.499296
	732	0.135004	0.100245	0.117624			0.165098	0.184994	0.241842			0.297922	0.286117	0.231291				0.449171	0.486405	0.395668			0.477074	0.404781	0.57778			0.590517	0.614875	0.501672			0.504588	0.669141	0.508663
	730	0.135925	0.101206	0.118565			0.169034	0.188716	0.244882			0.302629	0.291105	0.23813				0.458997	0.498728	0.408206			0.488284	0.412322	0.592007			0.599862	0.627487	0.513778			0.517249	0.683899	0.518884
	728	0.137617	0.103187	0.120402			0.174999	0.193219	0.246642			0.307328	0.297478	0.246964				0.469124	0.512385	0.422949			0.501399	0.417629	0.608489			0.60768	0.640877	0.527547			0.531905	0.698564	0.530961
	726	0.13921	0.104745	0.121977			0.180902	0.197866	0.249838			0.313398	0.304437	0.255592				0.481451	0.528078	0.439102			0.515761	0.42477	0.626939			0.61869	0.656324	0.542785			0.548124	0.715652	0.544603
	724	0.140125	0.105441	0.122783			0.18599	0.20244	0.254245			0.320224	0.311247	0.263975				0.495486	0.545541	0.456456			0.531052	0.43508	0.646747			0.632466	0.67356	0.559497			0.565596	0.735004	0.559011
	722	0.140246	0.105319	0.122782			0.190314	0.206728	0.25919			0.327019	0.317524	0.272277				0.509744	0.56307	0.473855			0.546677	0.447386	0.666887			0.647157	0.691622	0.576746			0.583446	0.755449	0.5733
	720	0.140844	0.10597	0.123407			0.19565	0.211822	0.264506			0.334535	0.324874	0.281766				0.524769	0.581708	0.492584			0.563867	0.459654	0.688818			0.662321	0.710915	0.595456			0.602847	0.777153	0.589139
	718	0.141849	0.107043	0.124446			0.201801	0.21757	0.270055			0.34273	0.333043	0.292149				0.54089	0.601684	0.512999			0.582201	0.472004	0.712079			0.677911	0.731202	0.615588			0.623606	0.799543	0.606407
	716	0.142983	0.108208	0.125596			0.208286	0.223583	0.275871			0.351286	0.34166	0.303125				0.557745	0.622697	0.534609			0.601641	0.484842	0.736577			0.693803	0.752367	0.636806			0.645507	0.822589	0.624539
	714	0.144191	0.109399	0.126795			0.215227	0.229974	0.282019			0.360313	0.350758	0.314874				0.575267	0.644752	0.557516			0.622173	0.498234	0.762375			0.710113	0.77449	0.659381			0.668685	0.846328	0.643555
	712	0.145435	0.110612	0.128024			0.222604	0.236713	0.288514			0.369881	0.360426	0.327356				0.59352	0.667819	0.581777			0.643805	0.5122	0.789546			0.726737	0.797643	0.683267			0.693275	0.870508	0.663674
	710	0.146723	0.111925	0.129324			0.230492	0.243884	0.295409			0.37993	0.370745	0.340686				0.612429	0.691986	0.6074			0.666659	0.526699	0.818158			0.743761	0.821842	0.70857			0.719318	0.895299	0.685044
	708	0.148097	0.113277	0.130687			0.238748	0.251376	0.302544			0.390381	0.381443	0.354481				0.631746	0.716735	0.633988			0.690315	0.541447	0.847689			0.760813	0.84657	0.734843			0.746214	0.919992	0.707236
	706	0.149475	0.114706	0.13209			0.247331	0.259194	0.309975			0.401158	0.392542	0.368867				0.651405	0.74193	0.661431			0.714754	0.556396	0.877963			0.77757	0.871643	0.762021			0.774009	0.944361	0.730104
	704	0.150892	0.116204	0.133548			0.256171	0.26717	0.317541			0.412041	0.403809	0.383577				0.670789	0.767278	0.689336			0.739677	0.571214	0.908674			0.793864	0.896726	0.789783			0.802416	0.967916	0.753255
	702	0.152362	0.117645	0.135003			0.26513	0.275244	0.325081			0.422978	0.415256	0.398402				0.689847	0.792341	0.717379			0.764606	0.585812	0.939235			0.80941	0.921426	0.817815			0.830975	0.990269	0.776482
	700	0.153844	0.11914	0.136492			0.274369	0.283621	0.332786			0.434179	0.426947	0.413691				0.708939	0.817465	0.74626			0.789957	0.600338	0.969997			0.824557	0.946196	0.84645			0.860131	1.01206	0.800201
	698	0.155453	0.120793	0.138123			0.284012	0.292309	0.340803			0.445689	0.439078	0.42963				0.728263	0.842917	0.776156			0.816158	0.614994	1.00175			0.839427	0.97121	0.876169			0.890268	1.03339	0.824703
	696	0.157087	0.122512	0.1398			0.293923	0.30115	0.348982			0.45734	0.451393	0.445842				0.747205	0.868254	0.806333			0.842606	0.62948	1.03345			0.853491	0.995839	0.906143			0.920744	1.05336	0.84936
	694	0.158699	0.124199	0.141449			0.303773	0.30993	0.35697			0.468739	0.463474	0.461943				0.765115	0.892426	0.835901			0.868484	0.643238	1.06432			0.866466	1.01938	0.935717			0.950811	1.07139	0.873476
	692	0.160306	0.125863	0.143085			0.313652	0.318758	0.364922			0.480019	0.475621	0.478027				0.782326	0.915745	0.865159			0.894101	0.656527	1.09457			0.878522	1.04197	0.965313			0.980734	1.08813	0.897294
	690	0.161935	0.127485	0.14471			0.323612	0.327621	0.372834			0.491153	0.487689	0.494095				0.798762	0.938495	0.894211			0.919452	0.669312	1.12407			0.889588	1.06384	0.994602			1.01037	1.10343	0.920617
	688	0.163549	0.129102	0.146325			0.333475	0.336342	0.380512			0.502	0.499487	0.510062				0.81451	0.960326	0.922867			0.944202	0.681299	1.1526			0.89982	1.08452	1.0234			1.03933	1.11722	0.943596
	686	0.165153	0.130727	0.14794			0.343263	0.344964	0.388106			0.512689	0.511134	0.525841				0.829208	0.980861	0.950865			0.96835	0.692775	1.18023			0.909273	1.10419	1.05176			1.06773	1.12964	0.966076
	684	0.166766	0.132381	0.149573			0.352844	0.35349	0.395479			0.523019	0.522492	0.541237				0.842923	1.0002	0.97783			0.991597	0.70347	1.20634			0.917678	1.12269	1.07936			1.09543	1.14049	0.987702
	682	0.168338	0.133986	0.151162			0.362274	0.361761	0.402578			0.532796	0.533412	0.556162				0.855624	1.01814	1.0036			1.01363	0.713362	1.23086			0.925016	1.13953	1.10587			1.12189	1.14991	1.00814
	680	0.169832	0.135556	0.152694			0.371433	0.369772	0.409354			0.542161	0.543927	0.570531				0.867125	1.03471	1.02811			1.03457	0.722455	1.25382			0.931661	1.15497	1.13139			1.14709	1.15819	1.02766
	678	0.171262	0.137039	0.15415			0.380183	0.377464	0.41579			0.551053	0.553939	0.584373				0.87765	1.04994	1.05136			1.05434	0.730879	1.27536			0.937574	1.16923	1.15567			1.17102	1.16541	1.04604
	676	0.172617	0.138449	0.155533			0.388539	0.384708	0.421841			0.559365	0.563349	0.597458				0.887208	1.06375	1.07314			1.0727	0.738277	1.29507			0.942713	1.18205	1.17844			1.19347	1.1714	1.0631
	674	0.173921	0.139765	0.156843			0.396307	0.391358	0.427371			0.566854	0.571888	0.609424				0.895483	1.07593	1.09299			1.08931	0.744765	1.31241			0.947042	1.19318	1.19921			1.21396	1.17612	1.07853
	672	0.175044	0.140948	0.157996			0.403281	0.397341	0.432256			0.57346	0.579565	0.620211				0.90265	1.0865	1.11051			1.10395	0.750355	1.32783			0.950499	1.20255	1.21757			1.23201	1.17993	1.09226
	670	0.176022	0.142021	0.159021			0.409736	0.402906	0.436664			0.57945	0.586541	0.630078				0.908847	1.09586	1.12658			1.11725	0.755065	1.34123			0.953406	1.21101	1.23434			1.24838	1.18294	1.10452
	668	0.176987	0.143048	0.160017			0.415831	0.408121	0.440737			0.585265	0.592978	0.639223				0.914189	1.10409	1.14109			1.12917	0.759119	1.35302			0.955875	1.21809	1.25			1.26329	1.18532	1.11549
	666	0.177966	0.144033	0.161			0.421326	0.412741	0.444349			0.590726	0.598687	0.64733				0.918564	1.11084	1.15366			1.13938	0.762488	1.36291			0.957487	1.22373	1.26369			1.27613	1.18653	1.12493
	664	0.178705	0.144758	0.161731			0.425851	0.416596	0.447297			0.594699	0.60335	0.653997				0.921945	1.11622	1.164			1.14778	0.764921	1.37103			0.958872	1.22829	1.27478			1.28659	1.1874	1.13268
	662	0.179241	0.145289	0.162265			0.429507	0.419597	0.449506			0.597703	0.606958	0.659218				0.924625	1.1202	1.17192			1.15416	0.766518	1.37695			0.959623	1.23157	1.28345			1.29472	1.18761	1.13857
	660	0.179601	0.145751	0.162676			0.432342	0.421857	0.451148			0.599865	0.60958	0.663114				0.92621	1.1231	1.17776			1.1587	0.767408	1.38069			0.959739	1.23356	1.28994			1.30055	1.18738	1.14259
	658	0.179846	0.146182	0.163014			0.434477	0.423557	0.452298			0.601359	0.611389	0.665907				0.927	1.12484	1.18164			1.16153	0.767831	1.38324			0.95982	1.23453	1.29438			1.30431	1.18653	1.14526
	656	0.179995	0.146355	0.163175			0.435871	0.424638	0.452861			0.602111	0.61236	0.667435				0.926984	1.12528	1.18344			1.16294	0.767559	1.38402			0.959471	1.23435	1.29683			1.30604	1.1852	1.14658
	654	0.180069	0.146476	0.163272			0.436474	0.425034	0.45284			0.602115	0.612479	0.667729				0.926233	1.1247	1.18356			1.16273	0.766457	1.38302			0.95859	1.23321	1.29708			1.30573	1.18363	1.14635
	652	0.180054	0.146531	0.163293			0.436341	0.424746	0.452372			0.601335	0.611707	0.666834				0.924779	1.12306	1.18163			1.16073	0.764853	1.38047			0.95736	1.23112	1.29533			1.30339	1.18152	1.14446
	650	0.179879	0.146355	0.163117			0.435435	0.423812	0.451307			0.599877	0.610065	0.664754				0.922538	1.12041	1.17762			1.15709	0.762637	1.37621			0.955791	1.22805	1.29155			1.29892	1.17893	1.14102
	648	0.179544	0.146047	0.162796			0.433789	0.422254	0.449702			0.597726	0.607654	0.661483				0.919444	1.11669	1.17192			1.15211	0.759877	1.37059			0.953653	1.22388	1.28585			1.29254	1.17594	1.13625
	646	0.179066	0.145652	0.162359			0.431447	0.420099	0.447567			0.594931	0.604452	0.657206				0.915798	1.11198	1.16456			1.14564	0.756454	1.36367			0.951493	1.21887	1.2783			1.28415	1.17269	1.13019
	644	0.178565	0.145113	0.161839			0.428491	0.417429	0.444986			0.591504	0.600498	0.651869				0.911442	1.10636	1.15561			1.13771	0.752534	1.35501			0.948897	1.21291	1.26882			1.27408	1.16886	1.12289
	642	0.177965	0.144549	0.161257			0.42494	0.414232	0.442023			0.587529	0.595959	0.645659				0.906349	1.09969	1.14501			1.12868	0.748209	1.34502			0.945631	1.20597	1.25781			1.26256	1.16444	1.11445
	640	0.177259	0.143839	0.160549			0.420839	0.410506	0.438651			0.582976	0.590762	0.638609				0.900568	1.09213	1.13297			1.1185	0.743336	1.33374			0.94216	1.19839	1.24532			1.24954	1.15975	1.10489
	638	0.176447	0.143053	0.15975			0.416125	0.406337	0.434857			0.577754	0.584872	0.630587				0.894149	1.08352	1.11929			1.10694	0.737778	1.32097			0.93837	1.18968	1.23112			1.23476	1.15427	1.09387
	636	0.175567	0.142226	0.158896			0.410855	0.401666	0.430655			0.572041	0.578423	0.621773				0.887006	1.07383	1.10406			1.09402	0.731768	1.30696			0.934082	1.1799	1.21533			1.21852	1.14826	1.08171
	634	0.174624	0.141292	0.157958			0.405183	0.396626	0.426117			0.565969	0.571575	0.612401				0.879276	1.06352	1.08778			1.08019	0.725311	1.29195			0.929432	1.16951	1.19865			1.20116	1.14204	1.06876
	632	0.17356	0.140179	0.156869			0.399204	0.39134	0.421354			0.559423	0.564298	0.602586				0.871109	1.05247	1.07081			1.06566	0.718561	1.27594			0.9242	1.15848	1.18092			1.18297	1.13525	1.05506
	630	0.172486	0.139133	0.155809			0.392897	0.385748	0.41635			0.552635	0.556649	0.592182				0.862238	1.04048	1.05266			1.0503	0.711248	1.25891			0.918686	1.14659	1.16222			1.16376	1.12782	1.04058
	628	0.171372	0.138035	0.154704			0.386101	0.379706	0.410894			0.545361	0.548406	0.58098				0.852509	1.02749	1.0332			1.03362	0.70341	1.24037			0.912701	1.13352	1.14198			1.14306	1.11952	1.02509
	626	0.17018	0.136906	0.153543			0.379034	0.373375	0.40524			0.537747	0.539922	0.56938				0.84222	1.01345	1.01267			1.0162	0.695097	1.22089			0.906079	1.1197	1.12089			1.12147	1.11065	1.00888
	624	0.168949	0.135708	0.152328			0.371725	0.366939	0.39942			0.529815	0.531191	0.55751				0.831423	0.998818	0.991611			0.998174	0.686244	1.20056			0.899091	1.10526	1.09931			1.09929	1.10102	0.992099
	622	0.167692	0.134452	0.151072			0.364276	0.360266	0.393367			0.521557	0.522103	0.545198				0.819966	0.983347	0.969964			0.979558	0.677052	1.17918			0.891535	1.08981	1.07695			1.07648	1.09056	0.974685
	620	0.166389	0.133158	0.149774			0.3567	0.353378	0.387205			0.513117	0.512862	0.532735				0.807898	0.967085	0.947554			0.960351	0.667479	1.15712			0.883484	1.07384	1.05407			1.05323	1.07947	0.956828
	618	0.16509	0.131866	0.148478			0.348925	0.346407	0.380902			0.504508	0.503403	0.52006				0.795468	0.950173	0.924666			0.940675	0.657395	1.13438			0.87486	1.05724	1.03075			1.02949	1.06765	0.938459
	616	0.163775	0.130539	0.147157			0.341132	0.339465	0.374559			0.495835	0.493935	0.507346				0.782768	0.933013	0.901969			0.920854	0.647167	1.11138			0.865869	1.04028	1.00744			1.00562	1.05519	0.920098
	614	0.162487	0.129301	0.145894			0.333444	0.332611	0.368262			0.487198	0.484597	0.494949				0.769764	0.915367	0.87917			0.901115	0.636917	1.0884			0.856713	1.02319	0.98429			0.982041	1.04249	0.90168
	612	0.161232	0.128068	0.14465			0.325675	0.325689	0.361947			0.478357	0.475157	0.482452				0.756271	0.897112	0.855925			0.881092	0.62634	1.06483			0.846832	1.0054	0.960791			0.95819	1.0287	0.882867
	610	0.159937	0.126808	0.143373			0.317741	0.318579	0.355354			0.469278	0.465411	0.469493				0.741847	0.877995	0.831976			0.860452	0.615171	1.04017			0.836168	0.98659	0.936753			0.933766	1.01367	0.863567
	608	0.158628	0.125511	0.14207			0.309726	0.311368	0.348699			0.460054	0.455604	0.4565				0.727038	0.858474	0.807918			0.839466	0.603675	1.01525			0.824953	0.967387	0.912513			0.909148	0.998062	0.843968
	606	0.157327	0.124123	0.140725			0.301775	0.304305	0.342132			0.450861	0.44584	0.443601				0.712158	0.838739	0.784046			0.818559	0.592028	0.99018			0.813401	0.947958	0.88843			0.884679	0.981737	0.824398
	604	0.156001	0.122837	0.139419			0.293922	0.2973	0.335563			0.441699	0.436179	0.430914				0.697192	0.818848	0.760346			0.797758	0.580248	0.965405			0.801521	0.92844	0.86448			0.860533	0.964697	0.805079
	602	0.154772	0.121632	0.138202			0.286263	0.290377	0.329138			0.432646	0.426665	0.418482				0.682162	0.799006	0.737172			0.777288	0.568372	0.940733			0.78933	0.908909	0.841008			0.836772	0.947469	0.785984
	600	0.153558	0.120434	0.136996			0.278679	0.283613	0.322787			0.423652	0.417262	0.406215				0.666977	0.779177	0.714248			0.757056	0.556694	0.916207			0.776888	0.889351	0.817796			0.813405	0.929867	0.767064
	598	0.15232	0.119263	0.135792			0.271161	0.276943	0.316438			0.414723	0.407906	0.393959				0.65162	0.759135	0.69137			0.736822	0.54482	0.891686			0.764021	0.869707	0.794719			0.790119	0.911558	0.748087
	596	0.1511	0.118105	0.134603			0.263701	0.270287	0.310108			0.405763	0.398622	0.381837				0.636002	0.738773	0.668537			0.716567	0.532744	0.866988			0.750784	0.849866	0.771808			0.766976	0.892556	0.729048
	594	0.149913	0.116927	0.13342			0.256352	0.263623	0.303794			0.396852	0.389465	0.369867				0.620247	0.71842	0.645854			0.696466	0.520563	0.842416			0.737184	0.82986	0.749112			0.744053	0.873115	0.710217
	592	0.148758	0.115744	0.132251			0.249018	0.257029	0.297461			0.387923	0.380229	0.357906				0.604342	0.697811	0.623184			0.676398	0.508252	0.817814			0.723096	0.809636	0.726514			0.721243	0.85306	0.691591
	590	0.147561	0.114658	0.131109			0.241811	0.250468	0.291185			0.379033	0.371129	0.346143				0.588343	0.677135	0.600873			0.656448	0.495812	0.793358			0.708716	0.789404	0.704177			0.698672	0.832631	0.672961
	588	0.146436	0.113578	0.130007			0.234686	0.24407	0.285007			0.37032	0.362265	0.334646				0.572448	0.656746	0.579128			0.636889	0.483384	0.769311			0.694225	0.769357	0.68227			0.676596	0.811979	0.654651
	586	0.14535	0.112429	0.128889			0.22781	0.237816	0.278972			0.361795	0.353544	0.323434				0.556726	0.636738	0.557888			0.617885	0.471098	0.745868			0.679771	0.749693	0.660967			0.655088	0.791214	0.636741
	584	0.14425	0.111379	0.127814			0.221215	0.231786	0.273144			0.353518	0.345171	0.312577				0.541416	0.617181	0.537303			0.599423	0.459051	0.723057			0.665308	0.730502	0.64045			0.634283	0.770819	0.619513
	582	0.143228	0.110325	0.126777			0.214883	0.225979	0.267454			0.345532	0.337113	0.302111				0.526441	0.598213	0.517517			0.581511	0.447285	0.700905			0.651051	0.711749	0.620602			0.614222	0.750716	0.602806
	580	0.142158	0.109246	0.125702			0.208604	0.220226	0.261866			0.33762	0.329168	0.291905				0.511533	0.57942	0.49803			0.563972	0.435616	0.679153			0.636666	0.693192	0.601222			0.594674	0.730456	0.58642
	578	0.14111	0.108319	0.124715			0.20244	0.214584	0.256364			0.329804	0.321385	0.281929				0.496731	0.560687	0.478855			0.546776	0.424009	0.657649			0.622226	0.674829	0.582162			0.575451	0.710145	0.570323
	576	0.140189	0.107447	0.123818			0.196544	0.209273	0.251049			0.322304	0.313841	0.272296				0.482425	0.542594	0.460467			0.530264	0.412783	0.637052			0.608135	0.65716	0.563928			0.556994	0.690243	0.554759
	574	0.139309	0.10658	0.122944			0.190903	0.204212	0.246027			0.315192	0.306673	0.263205				0.468561	0.52534	0.442958			0.514519	0.401981	0.617388			0.59439	0.640286	0.546614			0.539473	0.670951	0.53995
	572	0.13842	0.105742	0.122081			0.185486	0.199322	0.241187			0.308277	0.299817	0.254467				0.455296	0.508795	0.426273			0.499426	0.3916	0.598589			0.581072	0.624074	0.529995			0.52272	0.652313	0.525766
	570	0.137654	0.105	0.121327			0.180367	0.194608	0.236541			0.301642	0.293222	0.246113				0.442354	0.492735	0.410162			0.484882	0.381516	0.580456			0.567961	0.608339	0.51397			0.50664	0.634037	0.512124
	568	0.136947	0.104235	0.120591			0.175395	0.190116	0.232014			0.295244	0.28692	0.238082				0.429839	0.477324	0.394679			0.470887	0.371626	0.562954			0.555062	0.593084	0.49859			0.491227	0.616196	0.49891
	566	0.13621	0.103546	0.119878			0.170594	0.185796	0.22763			0.289083	0.280801	0.230332				0.417789	0.462435	0.379883			0.45735	0.362014	0.546015			0.542458	0.578361	0.483775			0.476335	0.598838	0.486152
	564	0.135456	0.102826	0.119141			0.166022	0.181601	0.223402			0.283098	0.274869	0.222824				0.406069	0.447924	0.365585			0.44429	0.352711	0.529746			0.530204	0.564129	0.469586			0.462016	0.581946	0.473972
	562	0.134734	0.102173	0.118453			0.161615	0.177673	0.219405			0.277386	0.269288	0.215788				0.394841	0.434143	0.352022			0.431909	0.34383	0.514393			0.518456	0.550622	0.45619			0.448461	0.5658	0.462409
	560	0.134104	0.101618	0.117861			0.157514	0.173892	0.215645			0.272	0.263978	0.209087				0.384193	0.421115	0.339184			0.420199	0.33536	0.499716			0.507209	0.537804	0.44343			0.435595	0.550322	0.451389
	558	0.133457	0.101014	0.117235			0.153623	0.170279	0.212002			0.266825	0.258895	0.202679				0.374046	0.408716	0.32703			0.409059	0.327295	0.485806			0.496428	0.525602	0.431307			0.423362	0.535553	0.440987
	556	0.132813	0.100444	0.116628			0.149947	0.166904	0.208524			0.261881	0.25411	0.196604				0.36434	0.39684	0.315457			0.398609	0.31958	0.472688			0.48603	0.51398	0.419753			0.411854	0.521431	0.431058
	554	0.132234	0.0998698	0.116052			0.146387	0.163655	0.205169			0.257208	0.249485	0.190799				0.355002	0.385491	0.304459			0.388507	0.312155	0.460013			0.476022	0.50279	0.408683			0.40081	0.507768	0.421549
	552	0.131697	0.099394	0.115546			0.142934	0.160535	0.202002			0.252729	0.245132	0.18528				0.346049	0.374576	0.293858			0.378812	0.304983	0.447899			0.466334	0.492124	0.39814			0.390316	0.494585	0.412436
	550	0.131197	0.0989327	0.115065			0.139684	0.157567	0.198974			0.248441	0.240975	0.180051				0.337385	0.364	0.283631			0.369547	0.29807	0.436294			0.45695	0.481884	0.388034			0.380229	0.481939	0.403675
	548	0.130731	0.0985218	0.114626			0.136611	0.154737	0.196073			0.244331	0.237036	0.175016				0.329151	0.353953	0.273976			0.360715	0.291469	0.425247			0.447987	0.47209	0.378394			0.370608	0.46974	0.395334
	546	0.130327	0.0981542	0.114241			0.13378	0.152096	0.193293			0.240491	0.233305	0.170371				0.321493	0.34473	0.264916			0.352425	0.285176	0.414969			0.439534	0.462886	0.369418			0.361619	0.458254	0.387525
	544	0.12986	0.0977615	0.113811			0.131071	0.149626	0.190644			0.23689	0.229806	0.165925				0.31423	0.335897	0.256407			0.344637	0.279174	0.405276			0.431476	0.454277	0.360991			0.353081	0.447424	0.38025
	542	0.129431	0.0974072	0.113419			0.128484	0.147268	0.188163			0.233457	0.226449	0.161742				0.307325	0.327539	0.248477			0.337331	0.27349	0.396106			0.423814	0.446074	0.352965			0.345039	0.437049	0.373325
	540	0.129093	0.0971184	0.113106			0.126076	0.145039	0.185819			0.230211	0.223336	0.157777				0.300682	0.319615	0.240829			0.330355	0.268086	0.387386			0.416534	0.438328	0.345345			0.337468	0.427223	0.366794
	538	0.128721	0.0967942	0.112758			0.123804	0.142907	0.183562			0.227077	0.220372	0.153981				0.294382	0.312025	0.233557			0.32369	0.262922	0.379068			0.4095	0.430898	0.338131			0.330217	0.417798	0.360492
	536	0.128392	0.0964503	0.112421			0.121635	0.140958	0.181446			0.224167	0.217554	0.150577				0.288499	0.304837	0.226732			0.317458	0.258111	0.371327			0.40287	0.423992	0.33143			0.323432	0.408983	0.354562
	534	0.128101	0.0961672	0.112134			0.119573	0.139105	0.179484			0.221405	0.214968	0.147298				0.282955	0.29816	0.220327			0.311641	0.253608	0.364026			0.396667	0.417572	0.325133			0.317123	0.400727	0.349038
	532	0.127782	0.0959479	0.111865			0.117663	0.137355	0.177583			0.218778	0.212467	0.14417				0.277732	0.291904	0.214385			0.30613	0.249308	0.357032			0.390712	0.411378	0.319133			0.311149	0.392863	0.343795
	530	0.127536	0.0957067	0.111621			0.115911	0.13568	0.175741			0.216305	0.210123	0.141234				0.272708	0.285938	0.208652			0.300855	0.245222	0.350486			0.385049	0.40552	0.313397			0.305484	0.385357	0.338773
	528	0.127209	0.0955056	0.111357			0.114262	0.134137	0.174083			0.213974	0.2079	0.138511				0.267953	0.280206	0.203217			0.295879	0.241301	0.34429			0.379684	0.40001	0.307959			0.300133	0.37819	0.334094
	526	0.126995	0.095349	0.111172			0.112646	0.132706	0.172507			0.211784	0.205853	0.136078				0.263454	0.274806	0.19805			0.291244	0.237645	0.338427			0.374614	0.39487	0.302915			0.295109	0.371438	0.329729
	524	0.126743	0.0951281	0.110936			0.111062	0.131287	0.170944			0.209688	0.203903	0.133597				0.259161	0.269674	0.193187			0.286802	0.234135	0.332813			0.369683	0.389946	0.298084			0.290304	0.3649	0.325502
	522	0.126512	0.0949543	0.110733			0.109583	0.129949	0.169483			0.207678	0.202034	0.131276				0.255103	0.264868	0.188679			0.282537	0.230802	0.327548			0.36506	0.385317	0.293497			0.285781	0.358792	0.321536
	520	0.126365	0.0947989	0.110582			0.108223	0.128738	0.168133			0.205806	0.200288	0.129294				0.251373	0.260354	0.18445			0.278595	0.227716	0.322689			0.36077	0.381099	0.2893			0.281556	0.353074	0.317841
	518	0.12616	0.0946397	0.1104			0.106972	0.127627	0.16687			0.204053	0.198704	0.12733				0.247884	0.256135	0.180451			0.274939	0.2248	0.318114			0.356658	0.377125	0.285398			0.277539	0.347732	0.3145
	516	0.12601	0.0945259	0.110268			0.105753	0.12658	0.165668			0.202369	0.197231	0.125527				0.244538	0.252079	0.176613			0.271428	0.222005	0.313813			0.352739	0.373345	0.281635			0.273708	0.342645	0.311264
	514	0.125817	0.0944298	0.110123			0.104656	0.125602	0.164524			0.200833	0.195822	0.123931				0.24137	0.248386	0.173069			0.268128	0.219373	0.309816			0.349109	0.369773	0.278039			0.27023	0.33783	0.308249
	512	0.125629	0.0943194	0.109974			0.103621	0.124668	0.163422			0.199363	0.19446	0.122309				0.238424	0.244881	0.169793			0.265006	0.216846	0.306042			0.345687	0.366357	0.274688			0.266996	0.333289	0.305357
	510	0.125501	0.0942472	0.109874			0.102626	0.123751	0.162363			0.197959	0.19322	0.120819				0.235614	0.241531	0.166646			0.262084	0.214459	0.302476			0.342394	0.363213	0.271569			0.263851	0.328902	0.302637
	508	0.125384	0.0941693	0.109777			0.101728	0.122917	0.161414			0.196705	0.192067	0.119454				0.232956	0.23839	0.163724			0.25936	0.212234	0.299149			0.339297	0.360345	0.268603			0.260931	0.324801	0.300092
	506	0.125296	0.0941047	0.1097			0.100988	0.122161	0.160513			0.195528	0.191046	0.118227				0.230479	0.235461	0.160968			0.256859	0.210104	0.296051			0.336406	0.357661	0.265838			0.258214	0.320966	0.297675
	504	0.125161	0.0940836	0.109622			0.100182	0.121377	0.159613			0.194416	0.190115	0.117061				0.228201	0.23282	0.158382			0.254456	0.208103	0.293182			0.333656	0.355156	0.263257			0.255651	0.317329	0.29549
	502	0.125037	0.0940191	0.109528			0.0994369	0.120709	0.158817			0.193397	0.189257	0.116055				0.226046	0.230281	0.156007			0.252173	0.206224	0.290448			0.33105	0.352807	0.260833			0.253278	0.313961	0.293459
	500	0.124612	0.0936671	0.10914			0.0983047	0.11947	0.157607			0.191906	0.187829	0.114471				0.22328	0.227026	0.153208			0.24905	0.203508	0.287215			0.328015	0.350041	0.257893			0.250282	0.309895	0.290735
	498	0.124547	0.0937292	0.109138			0.0977155	0.118943	0.156978			0.191044	0.1871	0.113629				0.221481	0.224888	0.151183			0.247117	0.201872	0.284888			0.325732	0.348126	0.255844			0.248318	0.307029	0.28903
	496	0.12441	0.0936889	0.109049			0.0971164	0.118432	0.156356			0.19021	0.186439	0.112944				0.21985	0.222893	0.149376			0.245388	0.200456	0.282801			0.323676	0.346377	0.253966			0.246456	0.304444	0.287461
	494	0.124332	0.0936782	0.109005			0.0966576	0.118026	0.155757			0.189462	0.185845	0.112344				0.218324	0.221165	0.147725			0.24387	0.199086	0.281023			0.32175	0.344764	0.252248			0.244733	0.301984	0.286032
	492	0.124238	0.0937321	0.108985			0.0963351	0.117708	0.155227			0.188788	0.185368	0.11189				0.21689	0.219559	0.14625			0.242481	0.197812	0.279388			0.320022	0.343372	0.250693			0.243297	0.299715	0.284794
	490	0.12423	0.0937742	0.109002			0.0960418	0.117388	0.154795			0.188184	0.184947	0.111534				0.215641	0.218118	0.14499			0.241288	0.196771	0.277912			0.318474	0.342245	0.249311			0.242042	0.297817	0.283732
	488	0.124212	0.0938766	0.109044			0.0958017	0.117129	0.15441			0.187706	0.18464	0.111328				0.214619	0.216914	0.143872			0.240262	0.195892	0.276699			0.317127	0.341397	0.248188			0.241095	0.296197	0.282847
	486	0.124261	0.0939178	0.109089			0.0956127	0.11697	0.154103			0.187316	0.184416	0.111164				0.213881	0.216003	0.143051			0.239457	0.19509	0.27587			0.316035	0.340809	0.247294			0.240438	0.294924	0.282205
	484	0.124249	0.0939968	0.109123			0.0955076	0.116945	0.153908			0.187046	0.184284	0.111189				0.213362	0.215458	0.142609			0.238953	0.194488	0.275496			0.315233	0.340575	0.246694			0.240123	0.294085	0.281933
	482	0.124217	0.0941521	0.109185			0.0954817	0.116985	0.153839			0.186915	0.184391	0.111432				0.213301	0.215269	0.142661			0.238851	0.194239	0.275584			0.314896	0.340812	0.246575			0.240293	0.293813	0.282033
	480	0.124245	0.094371	0.109308			0.0957013	0.117177	0.153923			0.187067	0.184718	0.111953				0.213744	0.215738	0.143183			0.23925	0.194452	0.276394			0.315168	0.341763	0.247099			0.241177	0.294352	0.282543
	478	0.124392	0.0945316	0.109462			0.096141	0.117609	0.154163			0.187501	0.18533	0.112892				0.214903	0.216915	0.144429			0.240372	0.195142	0.278126			0.316181	0.343652	0.248357			0.24298	0.295981	0.283755
	476	0.124533	0.0947953	0.109664			0.0968347	0.118251	0.15462			0.188343	0.186331	0.11438				0.216987	0.219141	0.146807			0.242476	0.196484	0.281199			0.31826	0.346819	0.250666			0.246115	0.299149	0.28581
	474	0.124886	0.0952155	0.110051			0.097931	0.11929	0.155517			0.189752	0.187961	0.116555				0.220525	0.222861	0.15066			0.245947	0.198876	0.286042			0.321862	0.351722	0.254484			0.251039	0.304279	0.289251
	472	0.125333	0.0957979	0.110565			0.0995157	0.120743	0.156847			0.191895	0.190289	0.119567				0.225821	0.228318	0.156307			0.251111	0.202468	0.293092			0.327218	0.358878	0.26018			0.25822	0.311916	0.294361
	470	0.12586	0.0964572	0.111159			0.101654	0.122743	0.158639			0.194862	0.193452	0.123618				0.232964	0.235842	0.164072			0.25815	0.207426	0.302602			0.33452	0.368335	0.267926			0.267851	0.322346	0.301182
	468	0.126595	0.0973055	0.11195			0.104449	0.12532	0.160976			0.198666	0.197402	0.128723				0.241555	0.245104	0.173684			0.266841	0.213508	0.314268			0.343417	0.379828	0.277436			0.27949	0.33493	0.309612
	466	0.127464	0.0983636	0.112914			0.107603	0.128185	0.163593			0.20274	0.201791	0.134251				0.250672	0.25494	0.183947			0.276153	0.219902	0.326497			0.352736	0.391794	0.287523			0.291797	0.347918	0.318581
	464	0.128349	0.0994273	0.113888			0.110706	0.130959	0.166028			0.206453	0.205852	0.139379				0.258685	0.263777	0.193126			0.284404	0.225445	0.337117			0.36069	0.402055	0.296348			0.302474	0.358858	0.326585
	462	0.129113	0.100312	0.114712			0.113293	0.133293	0.167832			0.209229	0.208983	0.143462				0.264243	0.270174	0.199729			0.290269	0.229226	0.344603			0.365851	0.409022	0.302644			0.309885	0.366064	0.332322
	460	0.12976	0.101088	0.115424			0.115136	0.134947	0.168935			0.210816	0.210959	0.146216				0.267127	0.273736	0.203509			0.293494	0.230976	0.3486			0.368171	0.412472	0.305982			0.313711	0.369327	0.335488
	458	0.13016	0.101714	0.115937			0.116304	0.135918	0.169323			0.21136	0.211863	0.147716				0.267707	0.274865	0.20475			0.294559	0.231045	0.34978			0.368236	0.41329	0.306893			0.314672	0.369565	0.336612
	456	0.130346	0.102091	0.116219			0.116928	0.136333	0.169208			0.211148	0.212031	0.148378				0.267121	0.274745	0.204632			0.294366	0.230238	0.349424			0.36708	0.412766	0.306465			0.314079	0.368305	0.336568
	454	0.13033	0.102168	0.116249			0.11709	0.136382	0.168971			0.210679	0.211806	0.148547				0.266199	0.273976	0.203896			0.293749	0.229436	0.348621			0.365812	0.41186	0.305648			0.313029	0.366809	0.336058
	452	0.130163	0.102051	0.116107			0.116933	0.136321	0.168794			0.210342	0.211577	0.148436				0.265482	0.273255	0.203198			0.293192	0.229076	0.347964			0.36498	0.411284	0.305034			0.31215	0.365743	0.335571
	450	0.129963	0.101879	0.115921			0.116698	0.13618	0.168708			0.210134	0.211456	0.148414				0.265126	0.272855	0.202873			0.292881	0.229063	0.347736			0.364612	0.411143	0.304801			0.311689	0.365251	0.335416
	448	0.129694	0.101722	0.115708			0.116537	0.136029	0.168567			0.209998	0.211378	0.148517				0.265088	0.272873	0.2029			0.292962	0.229151	0.348013			0.364539	0.411406	0.304982			0.311724	0.365222	0.335549
	446	0.129408	0.101451	0.11543			0.116404	0.135849	0.168408			0.209863	0.211309	0.148709				0.265087	0.273098	0.203142			0.293244	0.229214	0.348504			0.364599	0.411771	0.305297			0.311936	0.36532	0.335884
	444	0.129046	0.101158	0.115102			0.11619	0.135572	0.1682			0.209668	0.211139	0.148748				0.264971	0.273159	0.203273			0.29341	0.229104	0.348675			0.364584	0.411863	0.305453			0.311868	0.365277	0.336004
	442	0.128688	0.100879	0.114784			0.115962	0.13522	0.167939			0.209384	0.210903	0.148672				0.264661	0.273038	0.203264			0.293454	0.228814	0.348661			0.364528	0.411761	0.305508			0.311507	0.365115	0.336044
	440	0.128315	0.100577	0.114446			0.115829	0.134956	0.167695			0.2091	0.210698	0.148799				0.264552	0.273341	0.203533			0.293728	0.228642	0.349114			0.364645	0.411938	0.305884			0.311396	0.3653	0.33643
	438	0.127926	0.100272	0.114099			0.115802	0.134886	0.167583			0.209115	0.210783	0.149317				0.265319	0.274688	0.204694			0.294973	0.22929	0.350827			0.365723	0.413196	0.307268			0.312363	0.366919	0.337616
	436	0.127558	0.100019	0.113788			0.11622	0.135166	0.167808			0.209766	0.211478	0.150541				0.267592	0.277593	0.207535			0.297714	0.230918	0.354439			0.368421	0.416384	0.310288			0.31519	0.370841	0.340219
	434	0.127326	0.0997999	0.113563			0.117247	0.135944	0.168654			0.211286	0.213018	0.152799				0.271889	0.282847	0.212696			0.302467	0.234005	0.360893			0.373328	0.422063	0.315688			0.320603	0.377726	0.344722
	432	0.127163	0.0997073	0.113435			0.118963	0.137407	0.170053			0.213801	0.21554	0.156368				0.278593	0.290919	0.220655			0.309767	0.23884	0.370676			0.380822	0.430703	0.323812			0.329097	0.388167	0.351732
	430	0.127069	0.0997564	0.113413			0.121512	0.139614	0.172204			0.217501	0.219166	0.161416				0.287807	0.302003	0.231686			0.319767	0.245595	0.383846			0.390935	0.442379	0.334935			0.340692	0.402283	0.361248
	428	0.127115	0.0999397	0.113527			0.124859	0.142488	0.175085			0.2221	0.223804	0.167667				0.298992	0.315544	0.245174			0.33205	0.253908	0.399815			0.403212	0.456452	0.348578			0.354616	0.419274	0.372839
	426	0.127234	0.100147	0.11369			0.128806	0.145896	0.178557			0.227631	0.229226	0.174872				0.311855	0.331316	0.260701			0.346217	0.263457	0.418016			0.417218	0.472385	0.36417			0.370362	0.43855	0.386098
	424	0.127328	0.100335	0.113832			0.133464	0.149943	0.18266			0.234123	0.23553	0.183339				0.326784	0.349842	0.278917			0.36289	0.274577	0.439268			0.433498	0.490724	0.382495			0.388617	0.460874	0.401585
	422	0.127495	0.100567	0.114031			0.139124	0.154877	0.187694			0.241985	0.243305	0.193667				0.344673	0.372153	0.300994			0.383042	0.288119	0.465012			0.453098	0.512825	0.404823			0.410719	0.48762	0.420414
	420	0.127774	0.100929	0.114351			0.146115	0.160949	0.193889			0.251712	0.252786	0.206174				0.366517	0.399311	0.32809			0.40758	0.304511	0.496298			0.476331	0.539676	0.431987			0.437886	0.519688	0.44322
	418	0.128205	0.101483	0.114844			0.154719	0.168372	0.20152			0.263483	0.264274	0.221345				0.392433	0.431666	0.360789			0.437147	0.324002	0.533908			0.503692	0.571703	0.46484			0.470817	0.557325	0.470527
	416	0.128847	0.102293	0.11557			0.165105	0.177458	0.21087			0.277685	0.278239	0.239798				0.423015	0.470023	0.399927			0.472316	0.347053	0.578834			0.535211	0.609673	0.504331			0.510463	0.600885	0.503412
	414	0.129782	0.10335	0.116566			0.177595	0.188394	0.222101			0.294593	0.294934	0.2618				0.458552	0.514793	0.446316			0.513816	0.373649	0.631533			0.570731	0.653541	0.551059			0.557628	0.64995	0.542206
	412	0.131108	0.104836	0.117972			0.192237	0.201237	0.23523			0.314246	0.314445	0.28739				0.498392	0.565246	0.499565			0.561612	0.403329	0.691408			0.609564	0.702952	0.604809			0.611913	0.703068	0.586639
	410	0.132784	0.106672	0.119728			0.208926	0.215829	0.25			0.336326	0.336578	0.316136				0.541537	0.620393	0.559269			0.614821	0.435329	0.757553			0.650009	0.756573	0.665056			0.672668	0.75793	0.636093
	408	0.13497	0.108905	0.121937			0.227438	0.232032	0.266178			0.360462	0.360894	0.347664				0.586457	0.678483	0.624048			0.672096	0.468254	0.828147			0.690244	0.812302	0.730514			0.738489	0.812007	0.689355
	406	0.137689	0.11167	0.124679			0.24791	0.249856	0.283836			0.386528	0.387502	0.382282				0.632081	0.738666	0.693638			0.733472	0.50142	0.902566			0.728955	0.868951	0.801287			0.809603	0.863246	0.746318
	404	0.140908	0.11496	0.127934			0.270401	0.269398	0.302529			0.413936	0.415946	0.419888				0.677003	0.799362	0.767565			0.797894	0.533908	0.979459			0.764665	0.925229	0.876951			0.885294	0.909366	0.806171
	402	0.144498	0.118487	0.131492			0.294326	0.290052	0.321245			0.441401	0.445275	0.459492				0.718835	0.856905	0.842768			0.862599	0.563829	1.05488			0.794781	0.977392	0.954921			0.963028	0.9472	0.866173
	400	0.148301	0.121967	0.135134			0.319525	0.311076	0.338041			0.466444	0.473447	0.500841				0.752563	0.908621	0.921701			0.926848	0.585579	1.12936			0.813456	1.02106	1.03722			1.04315	0.970353	0.924613
	398	0.151336	0.124736	0.138036			0.344409	0.331674	0.353542			0.489724	0.499868	0.541177				0.780826	0.950969	0.993236			0.985399	0.607115	1.19233			0.827474	1.05727	1.11474			1.11856	0.986926	0.978044
	396	0.153791	0.126805	0.140298			0.369311	0.351937	0.366778			0.50993	0.524108	0.581292				0.802229	0.985242	1.06125			1.03849	0.624411	1.24632			0.833816	1.08446	1.19054			1.19049	0.994102	1.02635
	394	0.155591	0.12835	0.14197			0.393575	0.371255	0.377702			0.526845	0.545694	0.620169				0.817647	1.0125	1.12516			1.08554	0.637332	1.29144			0.834305	1.10355	1.26324			1.25748	0.994671	1.06893
	392	0.157105	0.1299	0.143502			0.417256	0.389787	0.387437			0.541704	0.565679	0.657865				0.829526	1.03446	1.18547			1.12776	0.646726	1.32946			0.832007	1.11739	1.3326			1.32074	0.991953	1.10708
	390	0.158827	0.131722	0.145275			0.440212	0.407526	0.397116			0.555794	0.585039	0.693969				0.839829	1.05324	1.24153			1.16643	0.654264	1.36224			0.830147	1.12912	1.39914			1.38014	0.989382	1.14213
	388	0.160656	0.133723	0.14719			0.461202	0.423583	0.406904			0.569113	0.603288	0.726788				0.849119	1.06914	1.29111			1.2004	0.660648	1.38942			0.830338	1.13984	1.45932			1.43402	0.988904	1.17332
	386	0.162669	0.135648	0.149159			0.481048	0.438896	0.417496			0.58277	0.621417	0.758173				0.858174	1.084	1.33676			1.23147	0.666933	1.41445			0.832547	1.15044	1.51636			1.48337	0.990202	1.20234
	384	0.164884	0.138055	0.151469			0.501071	0.454068	0.428766			0.597183	0.639782	0.789158				0.866988	1.09735	1.37938			1.26137	0.673539	1.43714			0.835955	1.16087	1.57174			1.52969	0.992774	1.23027
	382	0.166969	0.140539	0.153754			0.52044	0.468548	0.43978			0.611047	0.657472	0.818993				0.874814	1.1089	1.41913			1.28868	0.679986	1.45657			0.839516	1.17015	1.6238			1.57294	0.99519	1.25561
	380	0.168946	0.142719	0.155832			0.53888	0.482122	0.449978			0.623673	0.673709	0.846847				0.88137	1.11837	1.4543			1.31195	0.6854	1.47255			0.842518	1.17742	1.67269			1.61182	0.997234	1.27779
	378	0.170665	0.144577	0.157621			0.555997	0.49446	0.458971			0.634561	0.687917	0.8722				0.886231	1.12564	1.48377			1.3315	0.689919	1.48544			0.844243	1.18294	1.71595			1.64616	0.998519	1.29735
	376	0.171951	0.146061	0.159006			0.570631	0.504876	0.466621			0.643304	0.699705	0.893733				0.889833	1.13089	1.50856			1.34684	0.693842	1.49546			0.845888	1.18758	1.75331			1.6755	0.999203	1.31203
	374	0.172885	0.147248	0.160067			0.581971	0.513093	0.472989			0.650517	0.708876	0.910274				0.893789	1.13657	1.53022			1.35968	0.697238	1.50368			0.848618	1.19214	1.78453			1.69835	1.0009	1.3256
	372	0.173479	0.147991	0.160735			0.589088	0.518298	0.477596			0.655595	0.715145	0.920422				0.898374	1.1431	1.54641			1.36958	0.699692	1.51176			0.852378	1.19753	1.80888			1.71501	1.00398	1.33591
	370	0.172428	0.148157	0.160293			0.589079	0.519221	0.480518			0.661363	0.720591	0.919869				0.908449	1.15154	1.56134			1.38965	0.70066	1.51685			0.856474	1.20827	1.83098			1.7521	1.01203	1.33618
	368	0.171569	0.147019	0.159294			0.584265	0.515358	0.478864			0.659441	0.716798	0.911478				0.910015	1.154	1.55743			1.38963	0.700158	1.52157			0.85944	1.21009	1.8256			1.7517	1.01501	1.3357
	366	0.169843	0.145203	0.157523			0.57309	0.506483	0.473349			0.652785	0.707063	0.893072				0.907936	1.15132	1.54094			1.38013	0.697286	1.51915			0.860352	1.20823	1.79761			1.72599	1.01642	1.32606
	364	0.167036	0.142477	0.154757			0.555355	0.492279	0.463581			0.640576	0.690351	0.864199				0.902633	1.14486	1.51021			1.3581	0.691806	1.50436			0.858806	1.20127	1.7476			1.68139	1.0152	1.30546
	362	0.163466	0.138996	0.151231			0.53218	0.473883	0.450104			0.623515	0.668085	0.826214				0.89335	1.13319	1.46469			1.32501	0.682879	1.48165			0.854994	1.18939	1.67739			1.62036	1.01172	1.27648
	360	0.159773	0.135269	0.147521			0.50537	0.452775	0.434295			0.603016	0.642112	0.783341				0.88086	1.11636	1.40667			1.28345	0.671149	1.44971			0.84918	1.17282	1.59602			1.54848	1.00637	1.23922
	358	0.156072	0.131495	0.143784			0.47777	0.43047	0.417417			0.580346	0.614241	0.738591				0.865349	1.09494	1.33964			1.23562	0.657539	1.41025			0.841569	1.15227	1.50889			1.47039	0.998726	1.19628
	356	0.152264	0.127617	0.139941			0.448777	0.406946	0.399212			0.555661	0.58422	0.691506				0.846234	1.06706	1.26476			1.18082	0.641234	1.3617			0.832466	1.12725	1.41474			1.38466	0.98905	1.14712
	354	0.148328	0.123788	0.136058			0.419165	0.382577	0.379903			0.529164	0.552743	0.643075				0.822845	1.03303	1.18428			1.12042	0.622165	1.30481			0.820729	1.09611	1.31897			1.29506	0.975896	1.09288
	352	0.144568	0.120166	0.132367			0.390032	0.358514	0.360549			0.501833	0.521283	0.595807				0.795724	0.99382	1.10241			1.05767	0.600781	1.24175			0.805962	1.05986	1.2258			1.20525	0.958868	1.03553
	350	0.141402	0.116909	0.129156			0.362681	0.33588	0.341999			0.475167	0.491328	0.551448				0.765903	0.951087	1.02293			0.995805	0.57815	1.17662			0.788777	1.02192	1.13821			1.12113	0.938712	0.979577
	348	0.138507	0.114187	0.126347			0.338213	0.315299	0.324802			0.45061	0.463993	0.511389				0.73573	0.907187	0.950197			0.937856	0.555459	1.11382			0.769995	0.98348	1.05963			1.04687	0.916588	0.927516
	346	0.136298	0.111877	0.124087			0.316579	0.296889	0.30896			0.427853	0.43903	0.475202				0.706044	0.863238	0.883878			0.88596	0.53333	1.05471			0.750572	0.94529	0.990741			0.9824	0.892066	0.8793
	344	0.134916	0.110326	0.122621			0.298014	0.280635	0.294962			0.407528	0.417124	0.443803				0.677367	0.822344	0.825278			0.84102	0.513076	1.00279			0.731679	0.910545	0.933031			0.929145	0.868019	0.837691
	342	0.133836	0.10944	0.121638			0.282246	0.26685	0.283261			0.390328	0.398686	0.417423				0.651842	0.784717	0.775245			0.804067	0.495759	0.959669			0.714444	0.882622	0.887659			0.888297	0.846185	0.804415
	340	0.116926	0.0898536	0.10339			0.253262	0.245833	0.27741			0.380316	0.376554	0.377125				0.653116	0.766718	0.732375			0.765694	0.516995	0.92856			0.754934	0.895149	0.852338			0.850423	0.890584	0.766344
	338	0.117772	0.0902566	0.104014			0.244165	0.237762	0.270016			0.370172	0.366396	0.362501				0.636654	0.740338	0.702973			0.75139	0.510074	0.912069			0.746221	0.888298	0.835658			0.845172	0.879988	0.754831
	336	0.119732	0.0923182	0.106025			0.23964	0.233744	0.266794			0.365573	0.362656	0.355233				0.628304	0.723176	0.686151			0.752591	0.51091	0.915346			0.747366	0.895898	0.839009			0.861876	0.882231	0.757816
	334	0.12302	0.0953598	0.10919			0.239094	0.233309	0.266609			0.366841	0.365286	0.355961				0.629413	0.716979	0.682971			0.77169	0.521635	0.939234			0.757182	0.921084	0.864179			0.904581	0.896031	0.778104
	332	0.127942	0.0999896	0.113966			0.243342	0.23729	0.269813			0.374524	0.375143	0.365153				0.641218	0.723131	0.695154			0.809682	0.541645	0.985906			0.776835	0.964413	0.915229			0.97596	0.921854	0.815801
	330	0.134956	0.106181	0.120569			0.253472	0.246545	0.277049			0.389303	0.392325	0.384016				0.663701	0.741297	0.724053			0.867991	0.571194	1.05498			0.805355	1.02279	0.990857			1.0822	0.959055	0.873716
	328	0.143729	0.114392	0.12906			0.269023	0.260152	0.288909			0.411337	0.417997	0.41334				0.697772	0.773372	0.772233			0.947133	0.607848	1.14704			0.838404	1.09235	1.09427			1.22579	1.00277	0.952458
	326	0.154867	0.124695	0.139781			0.291937	0.279553	0.305233			0.441482	0.453867	0.455343				0.741636	0.818073	0.840809			1.04848	0.649529	1.25829			0.872174	1.1625	1.23167			1.40246	1.04391	1.04773
	324	0.168814	0.137661	0.153237			0.32243	0.306665	0.326743			0.480941	0.500023	0.511548				0.792198	0.875321	0.932263			1.16818	0.692017	1.38045			0.903213	1.22613	1.40027			1.61069	1.07738	1.15787
	322	0.185548	0.153494	0.169521			0.361569	0.340574	0.354011			0.528661	0.557662	0.582749				0.847337	0.944808	1.048			1.29238	0.729488	1.49302			0.927199	1.27276	1.59213			1.84336	1.10067	1.27307
	320	0.205526	0.172558	0.189042			0.410057	0.381845	0.385609			0.582247	0.624328	0.668741				0.899255	1.01976	1.18383			1.40971	0.758514	1.57462			0.942985	1.30039	1.79361			2.05655	1.11288	1.36963
	318	0.229223	0.194608	0.211915			0.467087	0.429339	0.420657			0.638222	0.696435	0.76692				0.942018	1.0898	1.3289			1.49866	0.776133	1.62313			0.949417	1.31253	1.97151			2.20577	1.11766	1.44386
	316	0.255976	0.22014	0.238058			0.533724	0.483466	0.458786			0.694322	0.771454	0.877771				0.973889	1.15036	1.4743			1.55934	0.786392	1.6486			0.95214	1.31611	2.08816			2.29942	1.1193	1.48916
	314	0.286759	0.249568	0.268163			0.609391	0.543265	0.499062			0.747377	0.846361	0.999614				0.995098	1.20096	1.61805			1.59288	0.792291	1.66041			0.953627	1.31424	2.14264			2.34841	1.11806	1.51788
	312	0.32104	0.282581	0.30181			0.694507	0.607673	0.539761			0.793943	0.917082	1.12649				1.0075	1.23563	1.73385			1.60829	0.794878	1.66026			0.955094	1.31382	2.1848			2.36181	1.11811	1.53212
	310	0.358839	0.319392	0.339115			0.788901	0.676612	0.579064			0.831886	0.979716	1.25099				1.01552	1.25726	1.81556			1.61932	0.795447	1.65662			0.955407	1.31022	2.20286			2.3395	1.11826	1.53507
	308	0.399517	0.359402	0.379459			0.890358	0.745412	0.615127			0.859569	1.03107	1.3693				1.02067	1.27035	1.86882			1.62277	0.795461	1.6526			0.9545	1.30679	2.19333			2.35999	1.11803	1.53685
	306	0.443945	0.404007	0.423976			1.00045	0.814398	0.647652			0.881041	1.07108	1.4757				1.02403	1.27861	1.88929			1.62009	0.793981	1.65259			0.953367	1.30401	2.16537			2.38632	1.11789	1.54228
	304	0.491161	0.452348	0.471755			1.11667	0.879661	0.673883			0.89583	1.09857	1.55457				1.02448	1.28165	1.89576			1.62474	0.792535	1.6515			0.95403	1.2992	2.12108			2.36848	1.1178	1.54253
	302	0.537993	0.50062	0.519307			1.22538	0.933701	0.693829			0.902894	1.11629	1.60332				1.02356	1.28299	1.89915			1.62795	0.792056	1.63935			0.952623	1.2946	2.07648			2.3031	1.1164	1.54664
	300	0.582286	0.546729	0.564507			1.32914	0.975712	0.706195			0.906527	1.12616	1.62592				1.0229	1.27627	1.88163			1.62003	0.7892	1.62639			0.951418	1.28751	2.01992			2.25196	1.11326	1.54685
	298	0.622575	0.588768	0.605671			1.42153	1.00471	0.71069			0.907645	1.12796	1.60631				1.01564	1.26113	1.83908			1.6034	0.784075	1.59883			0.945803	1.26754	1.90302			2.17825	1.10394	1.53181
	296	0.658259	0.614974	0.636616			1.50755	1.01348	0.700241			0.905356	1.12152	1.49527				0.997967	1.21798	1.74374			1.53821	0.773468	1.5224			0.932524	1.20739	1.69128			1.99543	1.08357	1.4855
	294	0.682772	0.585303	0.634037			1.54869	0.962398	0.646555			0.905495	1.09326	1.19302				0.935902	1.07803	1.46559			1.38325	0.720613	1.29462			0.881893	1.01558	1.31828			1.63557	0.999945	1.32498
	292	0.708033	0.500332	0.604183			1.65993	0.858188	0.55286			0.92027	1.07447	0.872577				0.811657	0.863971	1.13496			1.12804	0.62197	0.99581			0.787675	0.756564	1.20534			1.24943	0.852185	1.10072
	290	0.758541	0.530069	0.644305			1.8708	0.856537	0.560263			0.919629	1.06884	0.885884				0.795752	0.849016	1.13925			1.11922	0.635983	0.9838			0.780931	0.73756	-2.01334			1.19689	0.87765	1.10938
	288	0.762054	0.427025	0.594539			1.93281	0.77773	0.473318			0.910479	1.03806	0.705523				0.703214	0.717354	0.960845			1.05536	0.579165	0.831983			0.708047	0.588059	-2.34455			0.964078	0.80302	0.914759
	286	0.618465	0.119151	0.368808			7	0.502507	0.185321			0.952062	0.8244	0.290999				0.417958	0.29597	0.555702			0.782587	0.323105	0.407997			0.457409	0.216486	-2.82175			0.502095	0.480882	0.546573
	284	0.252564	-0.258761	-0.0030985			7	0.146449	-0.149649			1.14153	0.51413	-0.135254				-0.17015	-0.325144	-0.139035			0.392453	0.0153964	-0.0154579			0.0992472	-0.176391	-3.25787			0.0787416	0.0773251	0.222286
	282	0.0561391	-0.456819	-0.20034			7	-0.0540176	-0.312469			1.01835	0.392387	-0.336438				-0.961126	-1.13884	-0.997365			0.382913	-0.119089	-0.212066			-0.0956814	-0.372467	-3.45798			-0.167635	-0.11763	0.0952615
	280	0.0995566	-0.521493	-0.210968			7	-0.102025	-0.402243			1.01083	0.294188	-0.393135				-1.81912	-2.02902	-1.81018			0.369196	-0.191226	-0.268699			-0.158974	-0.475392	-3.54473			-0.330148	-0.229315	0.0183145
	278	0.138698	-0.525658	-0.19348			7	-0.0617833	-0.356585			0.727137	0.439886	-0.360739				7	7	7			0.274019	-0.174448	-0.277164			-0.15153	-0.479541	-3.55388			-0.355657	-0.205488	-0.0812185
	276	0.0479589	-0.531634	-0.241838			7	-0.0456294	-0.332521			0.940915	0.865739	-0.325412				7	7	7			0.183754	-0.153634	-0.307143			-0.153876	-0.491042	-3.5671			-0.370113	-0.239295	-0.145241
	274	-0.11627	-0.625334	-0.370802			7	-0.0944203	-0.45155			0.86019	2.10719	-0.414024				7	7	7			-0.0425999	-0.244232	-0.469946			-0.254813	-0.548878	-3.68524			-0.484691	-0.387279	-0.184458
	272	-0.470989	-0.838259	-0.654624			7	-0.313532	-0.677004			0.857087	7	-0.62748				7	7	7			-0.299543	-0.474337	-0.705361			-0.48237	-0.730814	-3.90857			-0.687151	-0.622628	-0.360812
	270	-0.508988	-0.874409	-0.691698			7	-0.341235	-0.701323			7	7	-0.643112				7	7	7			-0.37892	-0.469634	-0.752204			-0.527479	-0.745906	-3.96566			-0.73143	-0.631068	-0.436443
	268	-0.633539	-0.972146	-0.802843			7	-0.42776	-0.815237			7	0.882735	-0.706016				-1.35311	-1.52164	-1.41633			-0.488882	-0.599932	-0.857809			-0.696282	-0.840273	-4.10007			-0.849177	-0.71841	-0.602025
	266	-0.854971	-1.21823	-1.0366			7	-0.65767	-1.02463			7	0.182566	-0.936405				-1.43192	-1.58416	-1.49396			-0.69445	-0.838836	-1.09462			-0.932435	-1.05093	-4.36095			-1.06276	-0.958635	-0.869178
	264	-0.841231	-1.19733	-1.01928			7	-0.65545	-0.996735			0.687486	0.142169	-0.917289				-1.3484	-1.4869	-1.377			-0.670365	-0.834392	-1.11036			-0.918646	-1.0165	-4.38424			-1.10649	-0.925959	-0.872673
	262	-1.183	-1.48505	-1.33402			7	-0.8568	-1.29318			7	-0.367405	-1.22446				-1.26937	-1.36069	-1.27328			-0.892474	-1.13342	-1.41623			-1.22885	-1.31466	-4.71389			-1.4221	-1.27228	-1.21191
	260	7	7	7			-0.850695	7	7			-0.348752	7	7				-1.04519	-1.10543	-1.05564			7	7	7			7	7	7			7	7	7
	258	7	7	7			-0.460121	7	7			0.818754	7	7				-0.867667	-0.935895	-0.874037			7	7	7			7	7	7			7	7	7
	256	7	7	7			-0.110522	7	7			7	7	7				-0.568832	-0.683458	-0.622551			7	7	7			7	7	7			7	7	7
	254	7	7	7			0.0341556	7	7			7	7	7				-0.575682	-0.717104	-0.689358			7	7	7			7	7	7			7	7	7
	252	7	7	7			0.122343	7	7			7	7	7				-0.564555	-0.686037	-0.667662			7	7	7			7	7	7			7	7	7
	250	7	7	7			0.00628741	7	7			7	7	7				-0.53265	-0.609495	-0.550969			7	7	7			7	7	7			7	7	7
	248	7	7	7			0.0414578	7	7			7	7	7				-0.402106	-0.504438	-0.449637			7	7	7			7	7	7			7	7	7
	246	7	7	7			0.340279	7	7			7	7	7				-0.233266	-0.427812	-0.356912			7	7	7			7	7	7			7	7	7
	244	7	7	7			0.42231	7	7			7	7	7				-0.148404	-0.298145	-0.235454			7	7	7			7	7	7			7	7	7
	242	7	7	7			0.280149	7	7			7	7	7				-0.0544374	-0.267672	-0.194384			7	7	7			7	7	7			7	7	7
	240	7	7	7			0.515906	7	7			7	7	7				0.0144908	-0.288279	-0.178937			7	7	7			7	7	7			7	7	7
	238	7	7	7			0.571048	7	7			7	7	7				-0.0459194	-0.267544	-0.129274			7	7	7			7	7	7			7	7	7
	236	7	7	7			7	7	7			7	7	7				0.0184238	-0.211968	-0.0310678			7	7	7			7	7	7			7	7	7
	234	7	7	7			7	7	7			7	7	7				0.131401	-0.199383	0.0270795			7	7	7			7	7	7			7	7	7
	232	7	7	7			7	7	7			7	7	7				0.0183091	-0.248961	-0.106792			7	7	7			7	7	7			7	7	7
	230	7	7	7			7	7	7			7	7	7				0.0180799	-0.1974	-0.0768908			7	7	7			7	7	7			7	7	7
	228	7	7	7			7	7	7			7	7	7				-0.0254017	-0.162618	-0.120217			7	7	7			7	7	7			7	7	7
	226	7	7	7			7	7	7			7	7	7				0.0265715	-0.136325	-0.112108			7	7	7			7	7	7			7	7	7
	224	7	7	7			7	7	7			7	7	7				-0.0337798	-0.188334	-0.175147			7	7	7			7	7	7			7	7	7
	222	7	7	7			7	7	7			7	7	7				-0.0747832	-0.230974	-0.212444			7	7	7			7	7	7			7	7	7
	220	7	7	7			7	7	7			7	7	7				-0.0811058	-0.275186	-0.263211			7	7	7			7	7	7			7	7	7
	218	7	7	7			7	7	7			7	7	7				0.0300989	-0.162923	-0.189367			7	7	7			7	7	7			7	7	7
	216	7	7	7			7	7	7			7	7	7				0.0798161	-0.197507	-0.301638			7	7	7			7	7	7			7	7	7
	214	7	7	7			7	7	7			7	7	7				0.0246182	-0.290804	-0.371202			7	7	7			7	7	7			7	7	7
	212	7	7	7			7	7	7			7	7	7				0.0247965	-0.24465	-0.377182			7	7	7			7	7	7			7	7	7
	210	7	7	7			7	7	7			7	7	7				-0.0403839	-0.259686	-0.426791			7	7	7			7	7	7			7	7	7
	208	7	7	7			7	7	7			7	7	7				-0.0583941	-0.250601	-0.443163			7	7	7			7	7	7			7	7	7
	206	7	7	7			7	7	7			7	7	7				-0.0556839	-0.303138	-0.502458			7	7	7			7	7	7			7	7	7
	204	7	7	7			7	7	7			7	7	7				-0.272269	-0.439073	-0.629913			7	7	7			7	7	7			7	7	7
	202	7	7	7			7	7	7			7	7	7				-0.315263	-0.465936	-0.670341			7	7	7			7	7	7			7	7	7
	200	-1.68051	-1.90192	-1.79121			-1.16998	-0.957498	-1.65352			-0.97115	-1.72741	-0.898123				-0.529955	-0.696982	-0.913463			-1.53821	-1.68711	-1.76087			-1.70621	-1.41918	-1.8658			-1.10155	-1.85289	-1.88281

## Sheet: TMB_pristine film
			0.025 mM					0.1 mM					0.2 mM					0.4 mM					0.8 mM					1 mM							1.2 mM
		Wavelength (nm)	Absorbance (a.u.)	Absorbance (a.u.)	Absorbance (a.u.)			Absorbance (a.u.)	Absorbance (a.u.)	Absorbance (a.u.)			Absorbance (a.u.)	Absorbance (a.u.)	Absorbance (a.u.)			Absorbance (a.u.)	Absorbance (a.u.)	Absorbance (a.u.)			Absorbance (a.u.)	Absorbance (a.u.)	Absorbance (a.u.)			Absorbance (a.u.)	Absorbance (a.u.)	Absorbance (a.u.)	Absorbance (a.u.)				Absorbance (a.u.)	Absorbance (a.u.)	Absorbance (a.u.)
		800	0.166701	0.147863	0.165807			0.158429	0.191403	0.145993			0.192103	0.239011	0.215557			0.337513	0.333139	0.303482			0.319459	0.457603	0.354983			0.396598	0.438001	0.482007	0.447875				0.460683	0.504751	0.556466
		798	0.165637	0.147238	0.164034			0.156783	0.189402	0.144344			0.189442	0.236119	0.21278			0.333771	0.329153	0.299577			0.314405	0.453182	0.349844			0.391256	0.432242	0.476445	0.442328				0.454468	0.50011	0.551063
		796	0.164617	0.146619	0.162334			0.155135	0.187431	0.142709			0.186749	0.233248	0.209999			0.330194	0.325427	0.295765			0.309512	0.448978	0.344844			0.386099	0.426701	0.470987	0.436987				0.44846	0.495606	0.545822
		794	0.163561	0.145958	0.160601			0.153552	0.185548	0.141159			0.184071	0.230432	0.207252			0.326652	0.321704	0.292153			0.304783	0.445019	0.339982			0.380995	0.421182	0.465707	0.431714				0.442633	0.491187	0.540731
		792	0.162567	0.145352	0.159045			0.151996	0.183728	0.139716			0.181536	0.227753	0.204644			0.323157	0.317998	0.288637			0.300198	0.441288	0.335351			0.376118	0.415657	0.460582	0.426591				0.436889	0.486905	0.535751
		790	0.161537	0.14473	0.157527			0.150448	0.181884	0.138197			0.179094	0.225022	0.202058			0.319794	0.314391	0.285058			0.295489	0.437627	0.330689			0.371303	0.410274	0.45538	0.42159				0.431182	0.482834	0.530856
		788	0.160574	0.144098	0.156011			0.148912	0.180073	0.136663			0.176655	0.222246	0.199451			0.31658	0.3109	0.281645			0.290854	0.434047	0.326202			0.366429	0.405088	0.45044	0.416661				0.425652	0.478823	0.5261
		786	0.159676	0.143487	0.154508			0.147412	0.178271	0.135241			0.174228	0.219657	0.196942			0.313414	0.307412	0.278305			0.286303	0.430589	0.32185			0.361662	0.400004	0.445744	0.411838				0.42033	0.474882	0.521486
		784	0.158821	0.142922	0.153162			0.146069	0.176566	0.13393			0.171923	0.217168	0.194545			0.310291	0.304043	0.274972			0.281925	0.427365	0.3176			0.357148	0.394965	0.441208	0.407167				0.41507	0.470984	0.517006
		782	0.157855	0.142397	0.151891			0.144759	0.175023	0.132606			0.16972	0.214737	0.192229			0.307331	0.300876	0.271774			0.277674	0.424272	0.313583			0.352845	0.390133	0.436712	0.402595				0.409979	0.467126	0.512632
		780	0.157049	0.141911	0.150718			0.143524	0.173494	0.131367			0.167642	0.212341	0.189992			0.304447	0.297845	0.268695			0.27356	0.421339	0.309721			0.348675	0.385621	0.432428	0.398338				0.405149	0.463414	0.508421
		778	0.156345	0.141442	0.149554			0.142279	0.171972	0.130197			0.165614	0.210067	0.18784			0.301678	0.29502	0.265744			0.26962	0.41843	0.30593			0.344662	0.381301	0.428441	0.394237				0.400592	0.459918	0.504461
		776	0.155507	0.140888	0.148364			0.140961	0.170448	0.129043			0.163624	0.207899	0.185761			0.299071	0.292413	0.262978			0.265837	0.41567	0.302259			0.34087	0.377034	0.424541	0.390313				0.396159	0.456592	0.500682
		774	0.15467	0.14039	0.147237			0.139777	0.169012	0.127856			0.16175	0.205804	0.183777			0.29663	0.289764	0.260381			0.262171	0.413052	0.298775			0.337263	0.372996	0.420826	0.386597				0.391952	0.453333	0.497152
		772	0.153934	0.139951	0.146275			0.138756	0.167694	0.126715			0.159954	0.20388	0.181917			0.294304	0.287259	0.257963			0.258812	0.410604	0.295465			0.333909	0.369346	0.417413	0.383111				0.388077	0.450351	0.493859
		770	0.153345	0.139532	0.145353			0.137775	0.166495	0.125803			0.158322	0.202041	0.180182			0.29218	0.284954	0.255708			0.255741	0.408388	0.292361			0.330856	0.365997	0.414311	0.379944				0.384432	0.44766	0.490737
		768	0.152727	0.139159	0.144519			0.136894	0.165375	0.124909			0.156886	0.200336	0.178611			0.290223	0.282786	0.253648			0.252769	0.406264	0.289378			0.328225	0.362938	0.411451	0.37706				0.381095	0.445153	0.487855
		766	0.152009	0.138785	0.143576			0.135979	0.164428	0.124062			0.155527	0.198842	0.177185			0.288451	0.280832	0.251753			0.250201	0.404349	0.286691			0.3259	0.360149	0.408755	0.374456				0.378085	0.442803	0.485114
		764	0.151505	0.138419	0.142774			0.135195	0.163466	0.123245			0.154302	0.197493	0.175897			0.287075	0.279472	0.250389			0.247923	0.402668	0.284267			0.323998	0.357912	0.406639	0.372455				0.375598	0.440934	0.4829
		762	0.150985	0.138023	0.141972			0.134512	0.162592	0.122502			0.153211	0.196201	0.174706			0.285802	0.278264	0.249193			0.245895	0.401107	0.282138			0.322292	0.355977	0.404691	0.3706				0.373451	0.439265	0.480887
		760	0.150561	0.13774	0.141327			0.133868	0.161919	0.121895			0.152362	0.195197	0.17378			0.284587	0.277047	0.248044			0.244231	0.39974	0.28037			0.3208	0.3541	0.402836	0.368965				0.371549	0.437517	0.478974
		758	0.150047	0.137456	0.140618			0.13335	0.161302	0.121416			0.151613	0.194253	0.172933			0.283554	0.276028	0.247125			0.242767	0.398644	0.278845			0.319614	0.352543	0.401388	0.367566				0.370002	0.435941	0.477365
		756	0.149572	0.13719	0.13995			0.132964	0.160724	0.120954			0.151102	0.193436	0.172269			0.282688	0.275328	0.246464			0.241665	0.397754	0.277629			0.318749	0.35133	0.400338	0.366531				0.368784	0.434694	0.476164
		754	0.149124	0.137022	0.139386			0.1327	0.160343	0.120701			0.150744	0.193007	0.171875			0.282014	0.274855	0.246044			0.241075	0.397182	0.276809			0.318339	0.350311	0.399549	0.365974				0.368058	0.433759	0.475232
		752	0.148723	0.136841	0.138817			0.13248	0.160089	0.120452			0.15057	0.192688	0.171629			0.28163	0.274623	0.245882			0.240796	0.396773	0.276232			0.31824	0.349661	0.39908	0.365665				0.367804	0.433058	0.474522
		750	0.14827	0.136684	0.138282			0.132324	0.159929	0.120318			0.150568	0.192683	0.171625			0.281502	0.274595	0.24605			0.240919	0.396684	0.276099			0.318498	0.349525	0.39903	0.3658				0.368068	0.432593	0.474184
		748	0.147903	0.13652	0.137706			0.132284	0.159883	0.120261			0.150789	0.192892	0.17184			0.281701	0.274939	0.246516			0.241422	0.396914	0.276247			0.319189	0.349762	0.39942	0.366369				0.36874	0.432476	0.474278
		746	0.147521	0.136427	0.137158			0.132303	0.159922	0.120257			0.151235	0.1932	0.172218			0.282062	0.275658	0.247241			0.242251	0.397419	0.2768			0.320379	0.350381	0.40023	0.367347				0.369815	0.432878	0.474812
		744	0.14707	0.136327	0.136452			0.132478	0.160087	0.120265			0.151834	0.19371	0.172772			0.282667	0.276568	0.248297			0.2435	0.398279	0.27767			0.322036	0.351468	0.401392	0.368681				0.371349	0.433712	0.475593
		742	0.146533	0.136246	0.135757			0.132712	0.160358	0.120406			0.152601	0.194416	0.173508			0.283572	0.277786	0.249598			0.245147	0.399428	0.278877			0.324052	0.353127	0.402876	0.370476				0.373253	0.434806	0.476667
		740	0.143732	0.135253	0.132017			0.132031	0.159419	0.119628			0.152973	0.194133	0.173553			0.282345	0.277955	0.250369			0.245557	0.396831	0.27757			0.325468	0.350249	0.401717	0.370882				0.373725	0.432378	0.473949
		738	0.143209	0.135262	0.131373			0.132265	0.159756	0.119806			0.154048	0.195218	0.174633			0.283853	0.279688	0.252245			0.247857	0.399011	0.279707			0.328449	0.353401	0.404235	0.373573				0.376695	0.434416	0.476459
		736	0.142442	0.135274	0.130617			0.13261	0.160217	0.119987			0.155205	0.196418	0.175811			0.285702	0.28165	0.254319			0.250466	0.40181	0.28223			0.331792	0.357482	0.407347	0.376878				0.38009	0.436988	0.47963
		734	0.141585	0.135407	0.130035			0.132949	0.160651	0.120057			0.156401	0.197631	0.177016			0.287925	0.28398	0.256739			0.253441	0.405173	0.285235			0.335514	0.362625	0.411138	0.380961				0.384031	0.440149	0.483427
		732	0.141236	0.135722	0.129688			0.133649	0.161567	0.120612			0.158203	0.199465	0.178834			0.290696	0.287071	0.259852			0.257253	0.408484	0.288744			0.340037	0.368312	0.415604	0.385803				0.388855	0.443742	0.487776
		730	0.141863	0.136172	0.130212			0.135657	0.163882	0.122615			0.161591	0.202888	0.182239			0.294047	0.291688	0.264579			0.26292	0.41051	0.292979			0.346443	0.372008	0.42044	0.391549				0.395404	0.44758	0.49175
		728	0.143531	0.136783	0.131499			0.138918	0.168022	0.126036			0.166806	0.208156	0.187481			0.298016	0.297696	0.270672			0.270726	0.412084	0.298157			0.354876	0.37248	0.425359	0.398024				0.403733	0.451768	0.495128
		726	0.144955	0.137619	0.13245			0.141656	0.171477	0.128583			0.171355	0.212942	0.192148			0.302022	0.303029	0.276008			0.278313	0.415136	0.303832			0.362528	0.375355	0.430661	0.404413				0.411538	0.456083	0.499191
		724	0.145749	0.138196	0.132719			0.143376	0.173565	0.130075			0.174834	0.21656	0.195697			0.305514	0.307389	0.280599			0.285075	0.41838	0.309368			0.369247	0.381704	0.436	0.410461				0.418631	0.459778	0.503282
		722	0.145601	0.138405	0.132481			0.144715	0.175123	0.131127			0.177775	0.219604	0.198689			0.308838	0.311511	0.285154			0.291474	0.421284	0.314597			0.375902	0.389734	0.441451	0.41687				0.425968	0.463544	0.507947
		720	0.145893	0.138847	0.132605			0.146761	0.177464	0.132848			0.181694	0.223656	0.202675			0.313207	0.316987	0.290922			0.299032	0.425106	0.320691			0.384062	0.397226	0.448039	0.424584				0.434783	0.468618	0.513784
		718	0.146362	0.139467	0.132991			0.149099	0.180347	0.134952			0.186175	0.228375	0.207275			0.318106	0.323126	0.297339			0.307489	0.429252	0.327459			0.393074	0.404688	0.455303	0.432905				0.44427	0.474223	0.520026
		716	0.146875	0.140087	0.133371			0.151649	0.183439	0.137233			0.19106	0.233368	0.212214			0.323242	0.3297	0.304134			0.316459	0.433699	0.334678			0.402678	0.412535	0.463038	0.441699				0.454383	0.480174	0.526581
		714	0.147545	0.140742	0.133774			0.154337	0.186728	0.139614			0.196217	0.238719	0.217468			0.328681	0.336596	0.311309			0.325849	0.438375	0.342261			0.412827	0.420809	0.471163	0.450964				0.465147	0.486529	0.533499
		712	0.148089	0.141442	0.134135			0.157126	0.190237	0.142193			0.201662	0.244308	0.222985			0.334528	0.344037	0.318965			0.335847	0.443261	0.35034			0.423632	0.429517	0.47969	0.460917				0.476464	0.493305	0.540835
		710	0.148765	0.14218	0.134562			0.160143	0.193932	0.144886			0.20749	0.250295	0.228893			0.340784	0.351967	0.327118			0.346438	0.448415	0.358817			0.435056	0.438752	0.488857	0.471424				0.488596	0.500509	0.548605
		708	0.149439	0.14293	0.135128			0.163379	0.197824	0.147711			0.213632	0.256558	0.235095			0.347302	0.360219	0.335585			0.357403	0.453763	0.367565			0.446868	0.448312	0.49839	0.482307				0.501153	0.507925	0.556606
		706	0.150114	0.143736	0.135689			0.166711	0.201921	0.150714			0.220004	0.263055	0.24153			0.354093	0.368749	0.344513			0.368828	0.45931	0.376648			0.459276	0.458135	0.508162	0.493647				0.514179	0.51561	0.564867
		704	0.150875	0.14453	0.136293			0.170142	0.20609	0.153725			0.22648	0.269829	0.248154			0.36115	0.377675	0.353745			0.380533	0.464948	0.386046			0.472217	0.468119	0.51823	0.505333				0.527678	0.523526	0.57338
		702	0.151568	0.145315	0.136873			0.173626	0.210317	0.156841			0.233118	0.276671	0.254895			0.368235	0.386653	0.36304			0.392402	0.470585	0.395391			0.485149	0.478084	0.52842	0.517034				0.541236	0.5314	0.581894
		700	0.152337	0.146146	0.13737			0.17718	0.214727	0.160029			0.239981	0.283692	0.261837			0.375535	0.395843	0.37262			0.404501	0.476287	0.405034			0.498429	0.488293	0.538834	0.529165				0.555064	0.539497	0.590687
		698	0.153152	0.147068	0.137936			0.180928	0.219396	0.163328			0.247066	0.291093	0.26908			0.383178	0.405475	0.382685			0.417078	0.482152	0.414956			0.512367	0.498789	0.549581	0.541704				0.569486	0.54798	0.599748
		696	0.15386	0.147905	0.138546			0.18472	0.224111	0.166676			0.254342	0.298523	0.276432			0.391032	0.415378	0.393031			0.429733	0.487913	0.42495			0.526572	0.509304	0.560467	0.554346				0.584225	0.556611	0.608912
		694	0.154653	0.148771	0.139073			0.188489	0.228745	0.17001			0.261588	0.306038	0.283813			0.398696	0.42519	0.403194			0.442352	0.493696	0.434801			0.540595	0.519585	0.57113	0.566858				0.598904	0.564994	0.617842
		692	0.155498	0.149701	0.139665			0.192383	0.233355	0.173446			0.268889	0.313522	0.291206			0.406336	0.434946	0.41337			0.45495	0.499413	0.444611			0.554595	0.529679	0.58163	0.579262				0.613411	0.573251	0.626659
		690	0.156315	0.150613	0.140303			0.19636	0.238162	0.176904			0.27626	0.321083	0.298671			0.414029	0.444876	0.423745			0.467538	0.505042	0.45445			0.56865	0.539676	0.592106	0.591645				0.627851	0.581495	0.635302
		688	0.157194	0.151543	0.140932			0.200253	0.24294	0.180297			0.283689	0.328559	0.306124			0.421725	0.454705	0.434054			0.480128	0.510553	0.464181			0.582524	0.549533	0.60247	0.603983				0.642074	0.589643	0.643815
		686	0.158016	0.152423	0.141543			0.204052	0.247616	0.183687			0.291003	0.336107	0.313555			0.429297	0.464417	0.444193			0.492479	0.515982	0.473671			0.596228	0.559052	0.612567	0.615958				0.656167	0.597621	0.652219
		684	0.158821	0.153284	0.142238			0.207843	0.252343	0.187013			0.298151	0.343409	0.32078			0.436696	0.473986	0.454134			0.504448	0.521175	0.48287			0.609725	0.568079	0.622359	0.627652				0.669989	0.605353	0.660332
		682	0.159651	0.154131	0.142827			0.21153	0.25683	0.190189			0.305153	0.350568	0.32786			0.443876	0.483243	0.463791			0.516033	0.526073	0.49168			0.622753	0.576741	0.63171	0.63896				0.683231	0.612788	0.668082
		680	0.160435	0.154931	0.143392			0.215195	0.261214	0.193256			0.31196	0.357474	0.334717			0.450771	0.492261	0.473234			0.527071	0.530693	0.5001			0.635258	0.584938	0.640665	0.649817				0.695903	0.619804	0.675468
		678	0.161208	0.155712	0.143958			0.218702	0.265498	0.196294			0.318552	0.36424	0.341396			0.457458	0.500905	0.48233			0.537718	0.535107	0.508117			0.647357	0.592622	0.649292	0.660311				0.708094	0.626392	0.682485
		676	0.161918	0.156432	0.144435			0.221965	0.269642	0.19925			0.32489	0.370702	0.347796			0.463838	0.509105	0.491032			0.547804	0.539216	0.515562			0.658779	0.599823	0.657402	0.670095				0.719466	0.63263	0.689015
		674	0.162555	0.157096	0.144871			0.225137	0.273464	0.20188			0.330733	0.376621	0.353677			0.469764	0.51675	0.499116			0.557062	0.542919	0.522367			0.669354	0.606262	0.664685	0.679003				0.729878	0.638356	0.694807
		672	0.163023	0.157729	0.145291			0.227958	0.276855	0.204265			0.335921	0.381942	0.358932			0.475048	0.523678	0.506366			0.565118	0.546159	0.528475			0.678855	0.61198	0.671165	0.687031				0.739278	0.64295	0.700025
		670	0.163409	0.158278	0.145686			0.230574	0.280028	0.206548			0.3408	0.386851	0.363826			0.479942	0.530121	0.513128			0.57256	0.549141	0.534064			0.687645	0.617069	0.677044	0.694288				0.747869	0.6472	0.704751
		668	0.163929	0.158769	0.146037			0.233092	0.283076	0.208659			0.345452	0.391505	0.368479			0.484615	0.536086	0.5195			0.579548	0.551817	0.539049			0.695827	0.621613	0.682437	0.70105				0.755706	0.651388	0.709016
		666	0.164366	0.159231	0.146379			0.235294	0.285913	0.210552			0.349719	0.395708	0.372713			0.488688	0.541403	0.525204			0.585619	0.554108	0.543401			0.703072	0.625433	0.687072	0.706972				0.762497	0.654998	0.712671
		664	0.164663	0.159639	0.146737			0.237222	0.288266	0.212163			0.353282	0.399334	0.376308			0.492153	0.545973	0.530012			0.590526	0.55602	0.546917			0.709009	0.628526	0.690882	0.711793				0.768252	0.657917	0.715599
		662	0.164856	0.159976	0.146929			0.238932	0.290149	0.213429			0.35618	0.402195	0.379188			0.494976	0.549735	0.533882			0.594383	0.557388	0.549564			0.713725	0.630878	0.693805	0.715526				0.772642	0.660113	0.717869
		660	0.165079	0.160184	0.147077			0.240192	0.291726	0.214459			0.358512	0.404502	0.381507			0.49717	0.552717	0.537095			0.597141	0.558278	0.551505			0.717352	0.632538	0.695913	0.718379				0.775826	0.661651	0.719349
		658	0.16514	0.160298	0.147181			0.241192	0.292905	0.215198			0.360277	0.406261	0.383269			0.498848	0.554942	0.539564			0.598982	0.558774	0.552708			0.71989	0.633448	0.697142	0.720247				0.778022	0.662548	0.720124
		656	0.165179	0.1604	0.147214			0.241866	0.293709	0.215731			0.361448	0.407428	0.384438			0.499948	0.556521	0.541227			0.599853	0.558834	0.553163			0.72135	0.633698	0.697624	0.721244				0.779223	0.662923	0.720293
		654	0.16526	0.160437	0.147277			0.242321	0.294308	0.215942			0.362149	0.407988	0.385069			0.50042	0.557302	0.542023			0.599785	0.558495	0.552928			0.721759	0.633309	0.69738	0.721369				0.779222	0.662666	0.719805
		652	0.165099	0.160352	0.147284			0.242445	0.294493	0.215901			0.362291	0.408044	0.385167			0.500343	0.557294	0.542098			0.59877	0.557779	0.551975			0.721105	0.632363	0.696463	0.720687				0.778151	0.661809	0.718698
		650	0.164789	0.16021	0.147145			0.242188	0.294198	0.215554			0.361791	0.407429	0.38461			0.499685	0.556557	0.541361			0.596797	0.556661	0.550214			0.719373	0.630692	0.694786	0.719001				0.776052	0.660318	0.717036
		648	0.164532	0.160028	0.147121			0.24177	0.293557	0.215114			0.360882	0.406288	0.383585			0.49847	0.555145	0.539843			0.594029	0.555141	0.547896			0.716672	0.628446	0.692386	0.716452				0.772946	0.658249	0.714805
		646	0.16421	0.159797	0.147107			0.241092	0.292581	0.214372			0.359458	0.40461	0.382034			0.49675	0.553055	0.53768			0.590416	0.553355	0.544961			0.713065	0.625543	0.689369	0.713178				0.76888	0.655683	0.711971
		644	0.163787	0.159446	0.1468			0.240096	0.29129	0.213327			0.357458	0.402468	0.379963			0.494588	0.550303	0.53484			0.586022	0.551161	0.541458			0.708474	0.62212	0.685682	0.709207				0.763913	0.65266	0.708598
		642	0.163329	0.158981	0.146516			0.238879	0.289767	0.2121			0.355022	0.399834	0.377428			0.492002	0.546969	0.531398			0.580909	0.548639	0.537394			0.703134	0.618231	0.681407	0.704544				0.758188	0.649145	0.704845
		640	0.162783	0.158572	0.146273			0.237384	0.287979	0.210769			0.352162	0.396797	0.374479			0.488893	0.543003	0.527346			0.575052	0.545709	0.532839			0.697085	0.6139	0.676622	0.699155				0.751604	0.645195	0.700598
		638	0.162239	0.158115	0.145937			0.235624	0.28581	0.209144			0.348837	0.393312	0.371074			0.485285	0.538465	0.522584			0.568469	0.542406	0.527605			0.690062	0.608961	0.671186	0.693052				0.744166	0.640777	0.695926
		636	0.161611	0.157559	0.145635			0.233691	0.283376	0.207313			0.345039	0.389365	0.367202			0.481255	0.533408	0.51729			0.561337	0.538903	0.52196			0.682416	0.603491	0.665256	0.686355				0.73618	0.636011	0.690828
		634	0.16099	0.157001	0.145297			0.231711	0.280811	0.205443			0.341036	0.385301	0.363169			0.477026	0.527969	0.511641			0.553833	0.5353	0.516156			0.674331	0.59768	0.659031	0.679245				0.727673	0.63099	0.685462
		632	0.160366	0.156454	0.144876			0.229563	0.278129	0.203565			0.336904	0.380871	0.358888			0.472576	0.522266	0.505698			0.545979	0.531628	0.510045			0.665812	0.591708	0.652494	0.671818				0.718664	0.625712	0.679922
		630	0.159594	0.155864	0.144451			0.227272	0.275243	0.201442			0.332391	0.376177	0.354284			0.467802	0.516131	0.4993			0.537643	0.527689	0.503525			0.656668	0.585268	0.645465	0.663899				0.709175	0.620121	0.674003
		628	0.158845	0.155174	0.143948			0.224699	0.272081	0.199166			0.327466	0.371086	0.349276			0.462529	0.509498	0.49239			0.528728	0.523506	0.496573			0.646976	0.578371	0.637989	0.65548				0.699075	0.614146	0.667719
		626	0.158055	0.154447	0.143433			0.222051	0.26877	0.196747			0.322329	0.365791	0.34406			0.457021	0.502566	0.485212			0.519495	0.519063	0.489363			0.636949	0.571148	0.630355	0.646645				0.688671	0.607992	0.661204
		624	0.157193	0.1537	0.14294			0.219341	0.265406	0.194342			0.317089	0.360341	0.338715			0.451452	0.495512	0.477824			0.509935	0.514593	0.482022			0.626642	0.563675	0.622455	0.637599				0.678048	0.601628	0.654482
		622	0.156326	0.152952	0.142421			0.216463	0.261896	0.191832			0.311642	0.354676	0.333159			0.445561	0.488154	0.470077			0.500255	0.510017	0.474448			0.615946	0.555848	0.614139	0.628206				0.66697	0.594918	0.647509
		620	0.155587	0.152238	0.141841			0.213593	0.258329	0.189226			0.306058	0.348954	0.327506			0.4395	0.480606	0.462191			0.490442	0.505302	0.466716			0.604993	0.547945	0.605725	0.618636				0.655721	0.588153	0.640449
		618	0.154819	0.151474	0.141191			0.210645	0.254655	0.1866			0.300438	0.343039	0.321739			0.433357	0.472913	0.454192			0.480434	0.500437	0.458843			0.593948	0.539932	0.597224	0.608929				0.644313	0.581416	0.633357
		616	0.154013	0.15073	0.14062			0.20772	0.250991	0.184075			0.294789	0.337134	0.315962			0.427225	0.46523	0.446089			0.470547	0.495576	0.451045			0.582897	0.531728	0.588757	0.599262				0.632912	0.574626	0.626258
		614	0.153226	0.150012	0.14007			0.204863	0.247328	0.181516			0.289196	0.331284	0.31024			0.421166	0.457563	0.438144			0.460698	0.49074	0.443388			0.571927	0.523589	0.580367	0.589651				0.621581	0.567917	0.619135
		612	0.152406	0.14927	0.13956			0.201888	0.243623	0.178948			0.283492	0.325383	0.304438			0.414968	0.449799	0.43006			0.450676	0.485818	0.435516			0.560806	0.515244	0.571808	0.579903				0.610254	0.56121	0.611803
		610	0.15156	0.148511	0.138948			0.198823	0.239825	0.176293			0.277599	0.319323	0.298461			0.408566	0.441814	0.421674			0.440481	0.480659	0.427437			0.549483	0.506569	0.562905	0.569851				0.598548	0.554225	0.604274
		608	0.150707	0.147707	0.138278			0.195714	0.23594	0.173605			0.271714	0.313205	0.292459			0.402126	0.433819	0.413375			0.430234	0.475451	0.419302			0.538202	0.497952	0.55399	0.559808				0.586935	0.547252	0.596848
		606	0.149954	0.146962	0.137794			0.192764	0.232208	0.170996			0.265925	0.307203	0.286564			0.395764	0.425854	0.405211			0.420196	0.470385	0.411296			0.527008	0.489429	0.545187	0.549834				0.575426	0.540346	0.589557
		604	0.149152	0.146194	0.137323			0.189813	0.228483	0.16847			0.260106	0.301179	0.280643			0.389473	0.417984	0.396999			0.410292	0.465259	0.403394			0.51593	0.480805	0.536513	0.539991				0.564004	0.533443	0.582335
		602	0.148426	0.145476	0.136759			0.186848	0.224763	0.165944			0.254403	0.295313	0.274858			0.383266	0.410283	0.388976			0.400514	0.460286	0.395612			0.505047	0.472295	0.52798	0.530313				0.552752	0.526696	0.575146
		600	0.1477	0.144807	0.136276			0.183965	0.221151	0.163411			0.248775	0.289571	0.269173			0.377109	0.402553	0.381055			0.390907	0.455303	0.388004			0.4942	0.463913	0.519467	0.52083				0.541655	0.520142	0.568056
		598	0.146943	0.144115	0.135764			0.181067	0.217426	0.160892			0.243179	0.283799	0.263489			0.370999	0.395025	0.373205			0.381298	0.450224	0.380352			0.483515	0.455506	0.511046	0.511319				0.530586	0.513621	0.561058
		596	0.146171	0.143399	0.13532			0.178265	0.213843	0.158485			0.237618	0.278088	0.257853			0.364984	0.387564	0.365428			0.371827	0.445248	0.372733			0.472957	0.447063	0.502657	0.501862				0.519647	0.507078	0.554072
		594	0.1454	0.142707	0.134881			0.175457	0.210495	0.15616			0.232159	0.272508	0.252333			0.358958	0.380151	0.357713			0.362556	0.440382	0.365262			0.462496	0.438652	0.49428	0.492485				0.508834	0.500645	0.547103
		592	0.144775	0.142072	0.134511			0.172768	0.207073	0.153791			0.226783	0.266989	0.246886			0.352975	0.3728	0.350098			0.353324	0.435561	0.357967			0.452163	0.430228	0.485952	0.483188				0.498054	0.494212	0.540172
		590	0.144079	0.141387	0.134153			0.170052	0.203621	0.15146			0.22149	0.261462	0.241476			0.347038	0.365465	0.34254			0.34423	0.430714	0.350662			0.441956	0.421787	0.477758	0.474012				0.487449	0.487908	0.533237
		588	0.143399	0.140743	0.133773			0.167428	0.200243	0.149167			0.216273	0.256077	0.236175			0.341301	0.358377	0.335122			0.335368	0.425956	0.343517			0.431985	0.413506	0.469733	0.464995				0.477161	0.481647	0.526508
		586	0.142714	0.140121	0.13338			0.164879	0.197028	0.147017			0.211132	0.250886	0.231009			0.335716	0.351523	0.327918			0.32677	0.421432	0.336592			0.422281	0.405358	0.461956	0.456263				0.46723	0.475556	0.52
		584	0.142047	0.139468	0.133			0.162378	0.19386	0.144915			0.206244	0.245862	0.226053			0.330289	0.344896	0.321013			0.31852	0.41698	0.329887			0.41289	0.397441	0.454459	0.447833				0.457624	0.46978	0.51368
		582	0.141406	0.138833	0.13264			0.159894	0.190749	0.142864			0.201532	0.240894	0.221213			0.32502	0.33837	0.314391			0.310368	0.412621	0.323393			0.403738	0.389793	0.447047	0.439569				0.448261	0.464119	0.507533
		580	0.140805	0.138239	0.132222			0.157481	0.187776	0.140905			0.196876	0.236029	0.216453			0.319844	0.332027	0.307856			0.302391	0.408285	0.316988			0.394755	0.382282	0.439765	0.431511				0.439099	0.458581	0.501567
		578	0.140216	0.137677	0.131885			0.155159	0.184793	0.139039			0.192377	0.231325	0.211851			0.314739	0.325823	0.301419			0.294622	0.404027	0.310795			0.385972	0.374777	0.432619	0.423605				0.43016	0.45311	0.495686
		576	0.13969	0.137198	0.131596			0.15298	0.182054	0.137174			0.188018	0.226917	0.207467			0.309787	0.31977	0.295162			0.287335	0.399925	0.304882			0.377532	0.367574	0.425728	0.415963				0.421428	0.447839	0.490001
		574	0.139139	0.136641	0.131304			0.150836	0.17937	0.135402			0.183821	0.222563	0.203192			0.305193	0.314105	0.289371			0.280367	0.39598	0.299141			0.369688	0.36081	0.419276	0.408806				0.413213	0.442865	0.484642
		572	0.138589	0.136126	0.131039			0.148795	0.17678	0.133693			0.179813	0.218411	0.199112			0.300759	0.308677	0.283888			0.273618	0.392136	0.293604			0.362051	0.354285	0.413102	0.401909				0.405422	0.438069	0.479462
		570	0.138069	0.135608	0.130794			0.146823	0.174355	0.132085			0.175985	0.214441	0.195213			0.296438	0.303421	0.278498			0.26712	0.388361	0.28832			0.354634	0.347953	0.407056	0.395241				0.397826	0.433463	0.474427
		568	0.137657	0.135205	0.130522			0.145005	0.172082	0.130662			0.172363	0.210706	0.191535			0.292284	0.298465	0.273294			0.260952	0.384732	0.283338			0.347702	0.341824	0.401267	0.388953				0.390569	0.429134	0.469657
		566	0.137175	0.134771	0.130258			0.143234	0.169784	0.129168			0.168828	0.207014	0.187921			0.288308	0.293644	0.268343			0.255009	0.38124	0.278556			0.341087	0.335904	0.395679	0.382799				0.383665	0.424937	0.465043
		564	0.13666	0.134274	0.129985			0.141524	0.167558	0.127702			0.165404	0.203448	0.184426			0.284501	0.28898	0.263578			0.24926	0.377855	0.273802			0.334603	0.33015	0.390291	0.376914				0.377043	0.420835	0.460563
		562	0.136294	0.13382	0.129789			0.13987	0.165455	0.126408			0.162167	0.200078	0.181122			0.280813	0.28452	0.259051			0.243793	0.374659	0.269385			0.328414	0.324627	0.385128	0.37129				0.370708	0.41688	0.456255
		560	0.135919	0.133416	0.129612			0.138297	0.163474	0.125124			0.159063	0.19688	0.177972			0.277302	0.280349	0.254773			0.238598	0.371552	0.265215			0.322599	0.319395	0.380223	0.365906				0.364662	0.413133	0.45217
		558	0.13548	0.133003	0.12941			0.136838	0.161576	0.123951			0.156158	0.193806	0.174982			0.274096	0.276364	0.25076			0.233692	0.368531	0.261168			0.317074	0.31452	0.375571	0.360903				0.359015	0.409652	0.448395
		556	0.135209	0.132684	0.129298			0.135404	0.15987	0.122912			0.153361	0.190908	0.172135			0.270957	0.272601	0.24699			0.2292	0.365749	0.257423			0.311834	0.309854	0.371252	0.35616				0.353654	0.406375	0.444817
		554	0.134935	0.132375	0.129252			0.134119	0.158274	0.121918			0.150829	0.188193	0.169511			0.26792	0.269042	0.243281			0.224874	0.363173	0.253931			0.306847	0.305333	0.367013	0.351588				0.348481	0.403272	0.441332
		552	0.134532	0.13215	0.129181			0.132984	0.156755	0.121045			0.148357	0.185619	0.166988			0.265079	0.265577	0.239832			0.220727	0.360729	0.250587			0.30205	0.300978	0.362974	0.347201				0.343541	0.400272	0.438115
		550	0.13425	0.131837	0.129035			0.131778	0.155192	0.120083			0.145888	0.183179	0.164533			0.262381	0.262285	0.236509			0.216831	0.358335	0.247331			0.297522	0.296789	0.35916	0.343084				0.338862	0.397413	0.435035
		548	0.133938	0.131498	0.128902			0.130676	0.153677	0.119169			0.143672	0.180826	0.162249			0.259783	0.259238	0.23334			0.213075	0.355978	0.244185			0.293182	0.292801	0.35545	0.33918				0.334421	0.394648	0.432054
		546	0.133735	0.131281	0.128871			0.12971	0.1524	0.118391			0.141663	0.178577	0.16012			0.257375	0.256228	0.230394			0.209534	0.353889	0.241321			0.289218	0.289067	0.351999	0.335534				0.330355	0.392098	0.429235
		544	0.13351	0.131028	0.128831			0.128711	0.151214	0.117679			0.139723	0.176571	0.158147			0.255111	0.253568	0.227598			0.206336	0.351908	0.238717			0.285448	0.285483	0.348745	0.332125				0.326578	0.389758	0.426642
		542	0.13321	0.130796	0.128771			0.127785	0.150056	0.116953			0.137776	0.174547	0.156162			0.252916	0.251022	0.224968			0.203274	0.350003	0.2362			0.281801	0.281968	0.345616	0.328824				0.322912	0.387451	0.424134
		540	0.133018	0.130617	0.128816			0.126971	0.148921	0.116325			0.13601	0.17265	0.15433			0.250818	0.248542	0.222484			0.200335	0.348218	0.233859			0.278349	0.278728	0.342629	0.325675				0.319404	0.385309	0.42173
		538	0.132862	0.130406	0.128827			0.126158	0.147837	0.115725			0.134371	0.170904	0.152637			0.248826	0.246303	0.220164			0.197602	0.3464	0.231619			0.275192	0.275788	0.339847	0.322814				0.316189	0.383324	0.41944
		536	0.132717	0.130184	0.128801			0.125459	0.14687	0.115157			0.132855	0.169348	0.151101			0.247077	0.244152	0.217926			0.195132	0.344661	0.2295			0.272235	0.27304	0.33728	0.320117				0.313212	0.381389	0.417379
		534	0.132574	0.129913	0.128764			0.124763	0.145944	0.114695			0.131335	0.167812	0.149573			0.24537	0.242103	0.215831			0.192754	0.343027	0.227472			0.269415	0.270332	0.334798	0.317541				0.310356	0.379608	0.415486
		532	0.132442	0.129731	0.128735			0.124071	0.145071	0.114287			0.129874	0.166255	0.148064			0.243719	0.240156	0.213836			0.190475	0.341461	0.225647			0.266685	0.267754	0.332389	0.315175				0.30769	0.377946	0.413618
		530	0.132306	0.129636	0.128696			0.123489	0.144234	0.1138			0.1285	0.164883	0.146692			0.242168	0.238299	0.212073			0.188321	0.339965	0.223934			0.264017	0.265318	0.3301	0.312926				0.305162	0.376329	0.411871
		528	0.132135	0.129503	0.128652			0.122867	0.14351	0.11328			0.127194	0.163603	0.145398			0.240756	0.236576	0.210446			0.186369	0.338539	0.222283			0.261585	0.26303	0.328029	0.310808				0.302818	0.374866	0.410258
		526	0.132024	0.129386	0.128756			0.122322	0.142802	0.112958			0.126055	0.162408	0.144232			0.239434	0.235065	0.208856			0.184512	0.337247	0.220783			0.259343	0.260954	0.326102	0.308782				0.300663	0.373545	0.408722
		524	0.131892	0.129234	0.128812			0.121904	0.142117	0.112654			0.125005	0.161241	0.143123			0.238118	0.23353	0.207323			0.182787	0.336022	0.219403			0.257223	0.258921	0.324289	0.306877				0.29856	0.372311	0.407263
		522	0.131831	0.129125	0.128817			0.121398	0.141391	0.11225			0.124039	0.16022	0.142129			0.236899	0.232195	0.205786			0.181174	0.334765	0.218062			0.255207	0.256977	0.322558	0.30508				0.296527	0.371084	0.405931
		520	0.131748	0.128979	0.128807			0.120995	0.14081	0.112007			0.123015	0.159229	0.141122			0.235785	0.230847	0.204375			0.179668	0.333551	0.216868			0.253365	0.25513	0.320895	0.303407				0.294717	0.3699	0.404728
		518	0.131616	0.128839	0.128806			0.120616	0.140273	0.111716			0.122019	0.15821	0.140115			0.234745	0.22964	0.203144			0.178281	0.332357	0.215709			0.251684	0.253388	0.319382	0.301941				0.293106	0.368844	0.403615
		516	0.131584	0.128767	0.128933			0.120279	0.139812	0.111549			0.121215	0.157359	0.139287			0.233728	0.228509	0.20191			0.177099	0.331327	0.214697			0.250035	0.251758	0.317917	0.30056				0.291545	0.367924	0.402518
		514	0.131525	0.128677	0.128987			0.119969	0.139406	0.111396			0.120518	0.156579	0.138548			0.232766	0.227425	0.200872			0.175991	0.33037	0.213777			0.248508	0.250237	0.316488	0.299299				0.290175	0.367089	0.401522
		512	0.131475	0.128613	0.129043			0.119737	0.139055	0.111259			0.119786	0.155888	0.137837			0.231885	0.226437	0.199884			0.174872	0.329496	0.213032			0.247006	0.248793	0.315209	0.298121				0.288854	0.366289	0.400655
		510	0.131449	0.12857	0.129102			0.119462	0.138694	0.111178			0.119154	0.155165	0.137159			0.231045	0.225498	0.198854			0.17392	0.328707	0.212298			0.245635	0.247357	0.313963	0.29701				0.287629	0.365517	0.399896
		508	0.131393	0.128457	0.129139			0.119208	0.138285	0.110971			0.118451	0.154452	0.136451			0.230311	0.224636	0.197964			0.172938	0.327914	0.211527			0.244468	0.246096	0.312857	0.296				0.286464	0.364863	0.399251
		506	0.131377	0.128404	0.129183			0.119022	0.137975	0.11097			0.117926	0.153836	0.135881			0.229546	0.223814	0.197177			0.172131	0.327203	0.21086			0.243292	0.24496	0.311845	0.295037				0.285481	0.364232	0.398647
		504	0.131404	0.128386	0.129327			0.118907	0.137773	0.110974			0.117479	0.153342	0.13541			0.228873	0.223065	0.196396			0.171503	0.32659	0.210401			0.242209	0.243817	0.310862	0.294219				0.284503	0.36369	0.398045
		502	0.131406	0.128344	0.129442			0.118729	0.137494	0.110866			0.117038	0.152834	0.134936			0.228356	0.222353	0.195662			0.170851	0.326009	0.209956			0.241265	0.242755	0.309938	0.293452				0.28368	0.3632	0.397437
		500	0.130482	0.128048	0.128984			0.118201	0.136778	0.110359			0.116195	0.151516	0.133856			0.226743	0.221067	0.194339			0.169564	0.325219	0.208891			0.239509	0.24054	0.307774	0.291907				0.281497	0.361457	0.39587
		498	0.13044	0.128009	0.129072			0.118044	0.136586	0.110265			0.115741	0.151128	0.133435			0.226204	0.220447	0.193755			0.169065	0.324731	0.208518			0.238587	0.239591	0.306933	0.291315				0.280774	0.361008	0.395505
		496	0.130431	0.127982	0.129181			0.118021	0.136431	0.110338			0.115426	0.15079	0.133108			0.225704	0.219954	0.193314			0.168704	0.324275	0.208254			0.237836	0.238733	0.30618	0.29081				0.280173	0.360604	0.395108
		494	0.130536	0.12799	0.129264			0.118004	0.136358	0.11043			0.115167	0.150462	0.132814			0.22529	0.219539	0.192785			0.168446	0.323793	0.208079			0.237156	0.237987	0.305559	0.290338				0.279622	0.360353	0.394818
		492	0.130588	0.127947	0.129345			0.117949	0.136251	0.110442			0.114864	0.150128	0.132496			0.224962	0.219184	0.1924			0.168187	0.323276	0.207877			0.236541	0.237259	0.304976	0.289905				0.279189	0.360169	0.394609
		490	0.130664	0.127951	0.129468			0.117908	0.136222	0.110467			0.114605	0.149875	0.13224			0.224671	0.218919	0.192046			0.168043	0.322825	0.207795			0.236053	0.236617	0.304449	0.289602				0.278895	0.359957	0.394441
		488	0.130704	0.127923	0.129543			0.117928	0.136216	0.110621			0.114543	0.149729	0.132136			0.224433	0.21874	0.191714			0.168002	0.322495	0.20781			0.235735	0.236112	0.304039	0.289406				0.278687	0.359731	0.394344
		486	0.130788	0.127976	0.129678			0.118073	0.136283	0.110755			0.11447	0.149614	0.132042			0.224239	0.218554	0.191553			0.168067	0.322241	0.207946			0.235481	0.235698	0.3037	0.289336				0.278494	0.359715	0.394338
		484	0.13089	0.128075	0.129787			0.118214	0.136416	0.110854			0.114419	0.149496	0.131958			0.224128	0.218479	0.191523			0.168307	0.32208	0.20819			0.235324	0.235344	0.303446	0.289394				0.278563	0.359843	0.39444
		482	0.131006	0.128118	0.129898			0.118417	0.13666	0.111009			0.114435	0.149531	0.131983			0.224091	0.218459	0.191536			0.16872	0.321997	0.208572			0.235343	0.235157	0.303355	0.289586				0.27878	0.360117	0.394662
		480	0.131151	0.128167	0.130028			0.118695	0.136854	0.11126			0.114628	0.14982	0.132224			0.22423	0.218641	0.191724			0.169495	0.322067	0.209202			0.235606	0.235291	0.303599	0.290062				0.279368	0.360539	0.395168
		478	0.131409	0.128326	0.130225			0.119035	0.137266	0.111618			0.115064	0.150155	0.132609			0.224518	0.219083	0.192099			0.17065	0.322298	0.210237			0.236256	0.235674	0.304074	0.290838				0.280328	0.361158	0.39597
		476	0.13167	0.128503	0.130465			0.119556	0.137815	0.111996			0.11568	0.150683	0.133182			0.224991	0.219721	0.192716			0.172338	0.322801	0.211701			0.237291	0.236416	0.304845	0.292001				0.281729	0.362169	0.397096
		474	0.132024	0.128775	0.130728			0.120268	0.138533	0.112578			0.116534	0.151618	0.134076			0.225736	0.220711	0.193728			0.174789	0.323769	0.213815			0.238905	0.237656	0.306164	0.293745				0.283883	0.363697	0.39879
		472	0.132516	0.129112	0.131094			0.121183	0.139573	0.11345			0.117735	0.152866	0.1353			0.226871	0.222162	0.195225			0.178138	0.325355	0.216756			0.241313	0.239572	0.308179	0.296238				0.286912	0.365905	0.401131
		470	0.132998	0.129528	0.131472			0.122301	0.140878	0.114486			0.119404	0.154616	0.13701			0.228384	0.224154	0.197243			0.182469	0.327444	0.220468			0.244638	0.242198	0.310978	0.299529				0.290901	0.368784	0.404221
		468	0.133663	0.130099	0.131916			0.123733	0.142473	0.115809			0.1215	0.15679	0.139145			0.230277	0.226677	0.199735			0.18775	0.330047	0.224991			0.248741	0.245454	0.314364	0.303554				0.295727	0.372244	0.407878
		466	0.134367	0.130612	0.132371			0.12525	0.144228	0.117192			0.123734	0.159168	0.141451			0.232409	0.229455	0.202557			0.193324	0.332799	0.229745			0.253168	0.248917	0.318011	0.307886				0.300907	0.375984	0.411721
		464	0.135221	0.131245	0.132924			0.126877	0.146138	0.118663			0.126102	0.161629	0.143865			0.234515	0.232194	0.205395			0.198559	0.335353	0.234108			0.257388	0.252035	0.321434	0.311941				0.305737	0.37938	0.415289
		462	0.136057	0.131835	0.133513			0.128507	0.147861	0.120015			0.128146	0.163817	0.145981			0.236271	0.23445	0.207678			0.202531	0.337165	0.2374			0.260665	0.25421	0.32397	0.315034				0.309462	0.38185	0.417806
		460	0.136748	0.132271	0.133999			0.129852	0.14931	0.121199			0.129742	0.165381	0.147562			0.237451	0.236003	0.20932			0.205025	0.338011	0.239335			0.262789	0.255196	0.325301	0.316943				0.311716	0.383296	0.419145
		458	0.137369	0.132549	0.134441			0.130837	0.15035	0.122058			0.130752	0.166427	0.148589			0.238067	0.237023	0.210338			0.206273	0.338039	0.240206			0.263854	0.255284	0.325635	0.317857				0.312816	0.383704	0.419605
		456	0.137839	0.132749	0.13475			0.131507	0.151093	0.122658			0.131384	0.16696	0.149172			0.238216	0.237425	0.210781			0.206881	0.337616	0.240437			0.264167	0.254768	0.325453	0.318088				0.313181	0.383481	0.419369
		454	0.138126	0.132803	0.134889			0.13187	0.15147	0.122991			0.131638	0.167164	0.149401			0.238149	0.237516	0.210907			0.206994	0.337096	0.240425			0.26409	0.254283	0.325095	0.318016				0.313161	0.383267	0.419052
		452	0.138082	0.132722	0.134843			0.131822	0.151378	0.12287			0.13143	0.166926	0.149178			0.238153	0.237549	0.210929			0.206833	0.336593	0.240317			0.263909	0.25425	0.324868	0.318071				0.313174	0.383243	0.419106
		450	0.138065	0.13269	0.134807			0.131664	0.151305	0.122674			0.131298	0.166821	0.14906			0.238284	0.237636	0.210934			0.206998	0.336361	0.24047			0.263949	0.254471	0.324867	0.318272				0.313354	0.383481	0.419388
		448	0.138005	0.132682	0.134804			0.131658	0.151271	0.122524			0.131334	0.166818	0.149076			0.238431	0.237891	0.211029			0.207368	0.336387	0.240803			0.264131	0.254755	0.325059	0.318614				0.31376	0.38389	0.419789
		446	0.137895	0.132581	0.134741			0.131583	0.15114	0.122503			0.131326	0.166764	0.149045			0.23861	0.238129	0.211262			0.207657	0.336491	0.241003			0.264363	0.254962	0.325274	0.319021				0.31416	0.384308	0.420296
		444	0.13765	0.132398	0.134524			0.131348	0.15087	0.122369			0.131225	0.16664	0.148933			0.238787	0.238361	0.211433			0.2077	0.336534	0.241034			0.264681	0.255054	0.325409	0.319421				0.314494	0.38467	0.42071
		442	0.137337	0.132203	0.134342			0.131043	0.15067	0.122155			0.131131	0.166576	0.148854			0.238952	0.23866	0.211559			0.20764	0.336503	0.240967			0.264903	0.25509	0.32549	0.319724				0.314759	0.384979	0.421053
		440	0.13709	0.131999	0.134249			0.130903	0.150594	0.122042			0.131205	0.166614	0.148909			0.239112	0.239075	0.211888			0.207727	0.336456	0.24093			0.265281	0.255083	0.325628	0.320107				0.315119	0.385219	0.421461
		438	0.136931	0.131827	0.134158			0.130861	0.150587	0.121955			0.131437	0.166743	0.14909			0.239473	0.239635	0.212449			0.208101	0.336462	0.241145			0.266014	0.255545	0.32601	0.320832				0.31584	0.385622	0.42193
		436	0.136828	0.131735	0.134042			0.130943	0.150749	0.12198			0.131906	0.167246	0.149576			0.240213	0.240611	0.213478			0.209289	0.336819	0.241927			0.267459	0.256613	0.326961	0.32215				0.317419	0.386597	0.422922
		434	0.136695	0.131673	0.133942			0.131259	0.151188	0.122208			0.132856	0.168195	0.150526			0.241406	0.2422	0.215111			0.21141	0.337707	0.243565			0.269814	0.258485	0.328679	0.324397				0.320085	0.388267	0.42471
		432	0.136693	0.131671	0.133936			0.131881	0.151965	0.122695			0.134387	0.169768	0.152078			0.243203	0.244641	0.217561			0.214693	0.339328	0.24613			0.27344	0.261388	0.331413	0.327671				0.323925	0.390733	0.427301
		430	0.136748	0.131777	0.133951			0.13278	0.153158	0.123424			0.136558	0.172046	0.154302			0.245757	0.247941	0.220887			0.219233	0.341656	0.249691			0.27831	0.265407	0.335304	0.332244				0.329204	0.394077	0.430912
		428	0.136817	0.131893	0.133982			0.133981	0.154665	0.124343			0.139277	0.174839	0.157058			0.248932	0.252117	0.225079			0.224611	0.344485	0.253975			0.284287	0.270312	0.340055	0.33783				0.335629	0.398063	0.435268
		426	0.1369	0.132067	0.133978			0.135413	0.15648	0.125439			0.142491	0.178225	0.160358			0.252724	0.257012	0.229938			0.230728	0.34783	0.258778			0.291345	0.276054	0.345551	0.344217				0.342909	0.402608	0.440171
		424	0.136967	0.13227	0.133958			0.137073	0.158593	0.12675			0.146244	0.182259	0.164251			0.257265	0.262796	0.235593			0.237743	0.351653	0.264219			0.299599	0.282857	0.351915	0.351688				0.351356	0.407759	0.445788
		422	0.137022	0.132512	0.133903			0.139029	0.161194	0.128249			0.150803	0.186999	0.168901			0.262726	0.26976	0.242733			0.246108	0.35633	0.27077			0.309492	0.291205	0.359678	0.360717				0.361636	0.413987	0.452596
		420	0.137185	0.132863	0.133914			0.141457	0.164456	0.130146			0.156371	0.192814	0.174592			0.269362	0.278197	0.251403			0.256419	0.362104	0.278837			0.321564	0.301263	0.369164	0.371702				0.37412	0.421646	0.460908
		418	0.137349	0.133315	0.133982			0.144437	0.168286	0.132377			0.16311	0.199859	0.181484			0.277272	0.28831	0.261619			0.268862	0.36899	0.288627			0.336039	0.313369	0.380534	0.384929				0.389162	0.430925	0.47089
		416	0.137529	0.133866	0.133955			0.148093	0.17293	0.135144			0.171254	0.208286	0.18977			0.286797	0.300492	0.273904			0.283838	0.377288	0.300445			0.353502	0.327957	0.394374	0.400794				0.40723	0.442033	0.482943
		414	0.137873	0.13468	0.134055			0.152473	0.178602	0.138539			0.180973	0.218396	0.199684			0.298274	0.314919	0.288517			0.30175	0.387303	0.31471			0.374337	0.345128	0.410894	0.419722				0.428706	0.45531	0.497368
		412	0.138404	0.135733	0.134274			0.157756	0.185358	0.142565			0.192435	0.230354	0.211394			0.31157	0.33169	0.305422			0.322536	0.3992	0.331339			0.398394	0.364815	0.429992	0.441481				0.453469	0.470767	0.514084
		410	0.139164	0.137112	0.134601			0.163975	0.193195	0.147343			0.205538	0.244038	0.224788			0.326677	0.35066	0.324473			0.34595	0.412715	0.350036			0.425401	0.386427	0.451435	0.465977				0.481193	0.488244	0.532868
		408	0.140093	0.138708	0.135166			0.170969	0.202018	0.152786			0.2201	0.259098	0.239599			0.343444	0.371593	0.345677			0.371622	0.427601	0.370513			0.455184	0.409599	0.474933	0.492923				0.511675	0.507505	0.553386
		406	0.141416	0.140738	0.136051			0.178918	0.211977	0.159012			0.2362	0.275853	0.256027			0.361904	0.394745	0.369133			0.399703	0.443786	0.392962			0.487873	0.434262	0.500398	0.522164				0.545075	0.528256	0.575608
		404	0.143211	0.143229	0.137315			0.187907	0.223194	0.166062			0.254055	0.294449	0.274252			0.381957	0.419921	0.39474			0.430212	0.460794	0.416978			0.523343	0.459718	0.52753	0.55358				0.581065	0.550361	0.599038
		402	0.145301	0.145778	0.138808			0.197521	0.235031	0.17375			0.272949	0.313998	0.293474			0.402521	0.446319	0.421681			0.462058	0.477265	0.441271			0.560486	0.485136	0.555103	0.585813				0.61831	0.572527	0.622205
		400	0.147537	0.148567	0.140643			0.207291	0.246903	0.181628			0.292373	0.334006	0.31319			0.421878	0.472665	0.44832			0.494	0.490294	0.464358			0.597909	0.507042	0.579813	0.61683				0.654757	0.591629	0.641769
		398	0.149864	0.150266	0.141891			0.217104	0.258657	0.18943			0.311658	0.353951	0.332805			0.440523	0.498462	0.475881			0.52625	0.500673	0.486058			0.63529	0.528929	0.60354	0.646496				0.691016	0.609748	0.659671
		396	0.152147	0.151195	0.142714			0.226462	0.269758	0.196961			0.33051	0.373403	0.351956			0.45717	0.523091	0.50277			0.557663	0.507063	0.505502			0.671892	0.548411	0.62406	0.673513				0.725698	0.624557	0.673701
		394	0.154374	0.151665	0.143392			0.235326	0.28027	0.204236			0.348617	0.392152	0.370384			0.471891	0.546264	0.528761			0.587679	0.51089	0.523158			0.706872	0.564939	0.641512	0.697668				0.758198	0.636553	0.684585
		392	0.15664	0.152222	0.144203			0.244078	0.290551	0.211284			0.366213	0.410345	0.388279			0.485398	0.568468	0.554106			0.616646	0.514218	0.539911			0.740546	0.57895	0.656948	0.720149				0.789018	0.647143	0.694246
		390	0.158819	0.153088	0.145244			0.252554	0.300556	0.217835			0.383143	0.427844	0.405494			0.498724	0.590055	0.578481			0.644011	0.519028	0.55643			0.772975	0.591389	0.671903	0.741746				0.818095	0.657938	0.704181
		388	0.160718	0.154299	0.146349			0.260373	0.310027	0.224124			0.398856	0.444178	0.421517			0.512161	0.610227	0.600849			0.669063	0.525824	0.572378			0.802616	0.602658	0.686518	0.762319				0.844898	0.66937	0.714818
		386	0.162263	0.155855	0.147264			0.268142	0.319436	0.230249			0.414308	0.46007	0.437189			0.525731	0.630036	0.622462			0.69327	0.534137	0.588345			0.831459	0.61418	0.701783	0.782819				0.870736	0.68189	0.726963
		384	0.163641	0.157491	0.147977			0.275939	0.329007	0.236378			0.429979	0.476071	0.453025			0.540018	0.650114	0.644342			0.717249	0.543545	0.60455			0.860253	0.626255	0.717796	0.803775				0.896491	0.695501	0.740326
		382	0.164825	0.159058	0.148741			0.283559	0.338381	0.242321			0.4454	0.491618	0.468509			0.554103	0.669925	0.665792			0.740178	0.553096	0.620182			0.888252	0.638081	0.733587	0.824237				0.92166	0.709048	0.753678
		380	0.16598	0.160574	0.149421			0.290834	0.34737	0.247988			0.459985	0.506506	0.483245			0.567581	0.688846	0.686089			0.761335	0.561851	0.634474			0.914736	0.64911	0.748229	0.842825				0.9449	0.721598	0.76604
		378	0.16695	0.161869	0.149877			0.297421	0.355604	0.253239			0.473535	0.520166	0.49685			0.580074	0.706284	0.705147			0.780405	0.569106	0.646954			0.939113	0.659255	0.761136	0.859653				0.965959	0.732926	0.776843
		376	0.167546	0.162856	0.150125			0.303157	0.362667	0.257745			0.48534	0.531783	0.508562			0.590985	0.721438	0.722008			0.796134	0.575086	0.657109			0.960087	0.668186	0.772302	0.874114				0.983663	0.742639	0.78632
		374	0.167959	0.163818	0.15041			0.307809	0.368448	0.261246			0.494763	0.541103	0.517933			0.600171	0.73388	0.735744			0.807842	0.58061	0.665205			0.976512	0.675755	0.781748	0.886041				0.997454	0.751076	0.79484
		372	0.167682	0.164495	0.150566			0.310952	0.372332	0.263571			0.501165	0.5474	0.524283			0.607162	0.742846	0.745228			0.814695	0.585699	0.670512			0.987208	0.681696	0.788854	0.894409				1.00655	0.757806	0.801698
		370	0.166539	0.164288	0.150376			0.312935	0.375422	0.264982			0.50428	0.551408	0.527844			0.624426	0.762036	0.762599			0.817221	0.593094	0.674048			1.0061	0.69707	0.807886	0.91278				1.02289	0.77623	0.8213
		368	0.166008	0.164071	0.14988			0.311439	0.373722	0.263592			0.501431	0.548206	0.524819			0.620099	0.755564	0.7553			0.80947	0.593243	0.669842			0.995463	0.692333	0.802622	0.905693				1.01314	0.771418	0.816624
		366	0.16521	0.16353	0.149676			0.30799	0.369359	0.260578			0.493978	0.540353	0.517165			0.612597	0.744338	0.742466			0.794227	0.590076	0.660178			0.976994	0.685101	0.793096	0.892996				0.997129	0.763603	0.809106
		364	0.163959	0.1622	0.149014			0.302047	0.362135	0.255825			0.481433	0.527182	0.504308			0.601037	0.727129	0.72386			0.771209	0.583247	0.645059			0.95018	0.674514	0.778877	0.874547				0.973479	0.751756	0.797666
		362	0.162301	0.160428	0.148152			0.29391	0.35205	0.249553			0.46462	0.509719	0.48717			0.585983	0.704928	0.700044			0.741906	0.57323	0.625361			0.916706	0.660971	0.760625	0.850376				0.943253	0.736317	0.782597
		360	0.160632	0.158726	0.147492			0.284475	0.340287	0.242401			0.445216	0.489657	0.467437			0.568662	0.679844	0.672943			0.708442	0.561172	0.602657			0.878717	0.644274	0.739125	0.822744				0.909029	0.718546	0.76482
		358	0.1589	0.156829	0.14676			0.274506	0.327857	0.234864			0.424811	0.468427	0.446619			0.550136	0.654123	0.644621			0.673321	0.548145	0.578672			0.839803	0.626173	0.716214	0.793944				0.87355	0.700406	0.74681
		356	0.156934	0.154695	0.146124			0.264058	0.314884	0.226887			0.403094	0.445761	0.424428			0.530869	0.627004	0.614973			0.636838	0.533904	0.553469			0.799162	0.606331	0.692152	0.763176				0.83614	0.68167	0.72795
		354	0.155341	0.152837	0.145594			0.253623	0.301736	0.219015			0.380986	0.422748	0.401867			0.510863	0.598907	0.584543			0.600392	0.519359	0.527469			0.757599	0.585348	0.667054	0.731526				0.797632	0.662187	0.708252
		352	0.153809	0.151272	0.145187			0.243347	0.288922	0.211389			0.35956	0.400568	0.380064			0.491255	0.571711	0.555257			0.565158	0.505	0.502472			0.717417	0.563836	0.64243	0.700515				0.760575	0.64343	0.689007
		350	0.15231	0.149799	0.145013			0.233821	0.276836	0.204413			0.339695	0.379889	0.359792			0.472943	0.546213	0.528196			0.532888	0.491432	0.479633			0.680657	0.542928	0.619259	0.671159				0.726511	0.626435	0.671244
		348	0.151345	0.148713	0.145134			0.225562	0.26623	0.198324			0.322029	0.361641	0.341835			0.456684	0.523735	0.504413			0.504987	0.479423	0.459684			0.648523	0.524151	0.598878	0.645832				0.697014	0.612063	0.656405
		346	0.150815	0.147904	0.145471			0.218375	0.257096	0.193302			0.306444	0.345372	0.325908			0.442483	0.504467	0.48358			0.481346	0.469231	0.443142			0.621012	0.50739	0.58132	0.624314				0.672735	0.600563	0.64427
		344	0.150615	0.147565	0.146401			0.212267	0.249394	0.189357			0.293074	0.331509	0.312291			0.430554	0.488175	0.46631			0.462911	0.46145	0.430729			0.599192	0.493859	0.567689	0.607055				0.653174	0.592732	0.635588
		342	0.150742	0.147681	0.147357			0.207458	0.24299	0.186698			0.282308	0.320317	0.301312			0.421278	0.47542	0.452948			0.450881	0.456129	0.423116			0.58317	0.483857	0.558284	0.595247				0.640484	0.589751	0.631607
		340	0.137887	0.142397	0.135327			0.18762	0.220764	0.167326			0.256416	0.294776	0.275596			0.431673	0.472783	0.451136			0.433845	0.461063	0.417992			0.581464	0.5259	0.58465	0.600194				0.649309	0.619688	0.661635
		338	0.140045	0.144375	0.138398			0.186265	0.218305	0.16751			0.251535	0.290149	0.270842			0.426133	0.466361	0.444437			0.439775	0.464748	0.426229			0.579185	0.524269	0.585498	0.600689				0.652489	0.627968	0.668985
		336	0.142644	0.147234	0.141919			0.186491	0.217456	0.169659			0.251696	0.289884	0.27079			0.424711	0.465505	0.443258			0.457136	0.475016	0.444052			0.587007	0.530521	0.595336	0.610606				0.667786	0.645336	0.685406
		334	0.146135	0.151056	0.146395			0.188763	0.21919	0.173967			0.255327	0.294289	0.274808			0.427878	0.471171	0.448725			0.489034	0.49258	0.474138			0.607724	0.54607	0.615569	0.632335				0.69817	0.673404	0.712131
		332	0.1508	0.15584	0.152202			0.19363	0.22342	0.18097			0.263737	0.303804	0.283771			0.436207	0.484523	0.462003			0.537577	0.517301	0.518606			0.643198	0.571214	0.647216	0.667693				0.745133	0.713296	0.750224
		330	0.156612	0.162253	0.159387			0.201508	0.230658	0.190985			0.277538	0.319398	0.298468			0.44995	0.505272	0.48355			0.604977	0.54986	0.577813			0.694513	0.605761	0.690664	0.716863				0.810035	0.765045	0.799135
		328	0.16439	0.170303	0.168347			0.212763	0.241451	0.204753			0.297864	0.342446	0.320155			0.470451	0.535587	0.514935			0.693974	0.590167	0.652438			0.76528	0.649759	0.746437	0.781664				0.895355	0.828113	0.857163
		326	0.173777	0.180535	0.179874			0.227735	0.255943	0.223156			0.325698	0.373258	0.349478			0.498506	0.576799	0.557828			0.805934	0.636022	0.740075			0.857615	0.701214	0.814093	0.861973				1.00081	0.898837	0.920913
		324	0.185616	0.193186	0.194154			0.247356	0.275262	0.2466			0.362057	0.413952	0.388004			0.534395	0.629854	0.613946			0.940448	0.684245	0.836117			0.973976	0.757107	0.890622	0.955522				1.12563	0.971904	0.984082
		322	0.199793	0.208757	0.211733			0.271722	0.299495	0.276368			0.408171	0.46535	0.43676			0.578469	0.695427	0.684899			1.09233	0.730327	0.93081			1.11395	0.811503	0.968236	1.05707				1.25977	1.03921	1.03983
		320	0.216551	0.226675	0.232273			0.301049	0.328599	0.311486			0.464128	0.52712	0.495624			0.630655	0.774313	0.7699			1.24656	0.768391	1.01068			1.27193	0.857564	1.03851	1.15411				1.38633	1.09329	1.08116
		318	0.236343	0.247358	0.256023			0.335577	0.364017	0.352769			0.530281	0.599174	0.564728			0.68856	0.862459	0.869473			1.38127	0.796967	1.06709			1.43822	0.892629	1.09354	1.23688				1.49253	1.12866	1.10727
		316	0.258759	0.271161	0.283088			0.375366	0.404026	0.400197			0.606185	0.681871	0.644028			0.751127	0.958798	0.981974			1.48226	0.815173	1.10254			1.60149	0.916095	1.13145	1.29739				1.56437	1.14948	1.12186
		314	0.284189	0.297583	0.313204			0.420503	0.44916	0.453574			0.691541	0.773031	0.732286			0.8152	1.06015	1.10594			1.54364	0.825804	1.12005			1.74075	0.929651	1.15635	1.33583				1.6062	1.16044	1.12923
		312	0.313082	0.327415	0.347135			0.471283	0.500119	0.513363			0.78662	0.871102	0.828861			0.878186	1.16343	1.23861			1.57556	0.832105	1.13103			1.84357	0.935863	1.16946	1.35792				1.62569	1.16481	1.13323
		310	0.344889	0.360076	0.383899			0.526294	0.556469	0.577725			0.888886	0.975798	0.932342			0.936754	1.26053	1.37487			1.59403	0.83629	1.13601			1.9073	0.938734	1.17674	1.37107				1.63699	1.16578	1.13505
		308	0.38088	0.395744	0.423514			0.587206	0.617705	0.64713			0.99714	1.08247	1.03981			0.988479	1.34829	1.50819			1.60272	0.838524	1.13944			1.94704	0.939968	1.17868	1.37897				1.63867	1.16795	1.13642
		306	0.420247	0.434267	0.467017			0.652899	0.683836	0.721676			1.11115	1.1861	1.14862			1.03232	1.42273	1.62718			1.60667	0.839608	1.14189			1.97333	0.94046	1.17901	1.38185				1.64323	1.17107	1.13639
		304	0.463084	0.474327	0.513042			0.720902	0.751587	0.798254			1.22754	1.28496	1.25625			1.06576	1.48353	1.73296			1.61181	0.839698	1.14099			1.98193	0.941722	1.17845	1.38352				1.64456	1.17398	1.1357
		302	0.508137	0.51537	0.55946			0.787911	0.818937	0.873648			1.33488	1.36893	1.3519			1.09128	1.52637	1.80752			1.61624	0.840489	1.14246			1.99168	0.942191	1.18195	1.38547				1.64885	1.17448	1.1374
		300	0.553899	0.555321	0.605021			0.851374	0.880495	0.94185			1.42558	1.43257	1.42908			1.11076	1.56218	1.87025			1.61745	0.83944	1.13852			2.00133	0.942092	1.18176	1.39144				1.65326	1.17459	1.13776
		298	0.600344	0.594721	0.649333			0.911443	0.933403	0.999943			1.49534	1.47759	1.48647			1.12589	1.5997	1.91325			1.61105	0.83275	1.13277			2.03606	0.941294	1.17849	1.39814				1.68335	1.17895	1.13579
		296	0.646579	0.634669	0.695556			0.963354	0.971897	1.03301			1.56147	1.46554	1.5135			1.1392	1.66639	1.98196			1.59581	0.817927	1.12666			2.18175	0.941158	1.17496	1.42901				1.74615	1.19357	1.13175
		294	0.689052	0.682493	0.748531			0.994093	0.96208	0.984565			1.57369	1.34156	1.45763			1.19024	2.65002	2.58853			1.52595	0.772419	1.07599			7	0.923598	1.12809	1.58567				2.30507	1.31073	1.11628
		292	0.740222	0.758863	0.82461			1.00057	0.883105	0.832842			1.53739	1.13686	1.33712			1.48455	7	7			1.37918	0.718168	0.967317			7	0.877207	1.04179	7				7	2.31706	1.10093
		290	0.797147	0.801061	0.861498			1.02447	0.941644	0.86444			1.55233	1.13296	1.34265			1.46978	7	7			1.41165	0.716322	0.968868			7	0.879225	1.07972	7				7	2.76523	1.13385
		288	0.845241	0.887665	0.928634			0.98411	0.840236	0.749053			1.54361	0.977743	1.26068			7	7	7			1.26342	0.642565	0.877152			7	0.834153	1.03971	7				7	7	1.12692
		286	0.945789	1.23708	1.19077			0.775729	0.49747	0.358847			1.53508	0.584743	1.05991			7	7	7			0.951652	0.412601	0.501382			7	0.533955	0.990844	7				7	7	1.09424
		284	1.46642	7	7			0.408555	0.114279	-0.0649714			1.7722	0.229744	1.00097			-0.0063979	-0.342886	0.254574			0.537461	0.0695304	0.0750828			0.125807	7	7	-0.0573148				-0.0505455	-0.164758	1.30202
		282	7	7	7			0.185946	-0.0701101	-0.23844			1.74942	0.122036	0.935728			0.240264	-0.183563	0.455085			0.713736	-0.0638491	-0.100505			0.329859	7	7	0.105767				0.0915157	0.0140316	1.24228
		280	1.04127	7	7			0.0232595	-0.165182	-0.414612			7	0.0382958	3.51915			0.199045	-0.195237	0.464267			1.64824	-0.224573	-0.30922			0.266419	7	7	0.0814099				-0.0271177	0.0499753	1.05306
		278	7	7	7			0.0721981	-0.202033	-0.465025			7	-0.0243867	3.48781			0.196048	-0.190786	0.527746			0.718981	-0.288017	-0.348614			0.214738	7	7	0.0855624				-0.0466575	0.0865819	1.15928
		276	7	7	7			0.0368758	-0.215205	-0.451978			7	0.0566654	3.52833			0.242594	-0.158451	0.532664			0.402389	-0.253426	-0.292264			0.32248	7	7	0.115808				-0.0126768	0.181023	7
		274	7	7	7			-0.128955	-0.299356	-0.539565			7	0.0459199	3.52296			0.166428	-0.148135	0.512073			0.225025	-0.392728	-0.381696			0.367281	7	7	0.112976				-0.0189945	0.205787	7
		272	7	7	7			-0.0779433	-0.27778	-0.492825			7	0.181385	3.59069			0.133259	-0.185682	0.642383			0.446074	-0.39625	-0.387891			0.289737	7	7	0.109024				-0.0711828	0.248994	7
		270	7	7	7			-0.0750089	-0.266384	-0.496689			7	0.378945	3.68947			0.123536	-0.237591	0.587705			0.844064	-0.446074	-0.404369			0.23693	7	7	0.0879444				-0.0605519	0.292574	7
		268	7	7	7			-0.0608885	-0.226189	-0.490254			7	0.322106	3.66105			0.0998115	-0.229613	0.599412			0.343762	-0.442426	-0.450833			0.210025	7	7	0.0526955				-0.113125	0.239665	1.93371
		266	7	7	7			-0.0522674	-0.217475	-0.479572			7	0.0642127	3.53211			0.0557128	-0.222411	0.527014			0.227623	-0.458482	-0.444716			0.169013	7	0.986318	0.0141458				-0.201875	0.185611	7
		264	7	7	7			-0.176845	-0.373367	-0.603353			7	-0.0855348	3.45723			-0.02267	-0.251566	0.557564			0.101916	-0.547349	-0.490351			0.0785693	7	1.25677	-0.0258937				-0.235434	0.20035	1.95692
		262	7	7	7			-0.26599	-0.458182	-0.679083			7	-0.0456712	3.47716			-0.0435542	-0.221876	0.46773			-0.0179412	-0.61422	-0.580398			0.115178	7	7	-0.0344016				-0.245741	0.20657	1.25321
		260	7	7	7			-0.35252	-0.411009	-0.685657			7	-0.100653	3.44967			-0.0399926	-0.245808	0.366145			0.00473466	-0.659194	-0.572094			0.0990519	7	0.744204	-0.0216056				-0.276236	0.221424	1.87047
		258	7	7	7			-0.599335	-0.570898	-0.834303			7	-0.125537	3.43723			-0.105476	-0.286125	0.384819			-0.310575	-0.84981	-0.686556			0.0260074	7	0.625994	-0.0669698				-0.296717	0.231366	2.01215
		256	7	7	7			-1.14544	-1.29184	-1.55718			7	-0.901934	3.04903			-0.149713	-0.207797	0.564371			-0.972549	-1.51944	-1.32817			0.144421	7	0.514911	0.00329202				-0.255954	0.251505	1.27893
		254	7	7	7			-1.10635	-1.22237	-1.49234			7	-0.99215	3.00393			-0.196402	-0.252142	0.353316			-0.684231	-1.45017	-1.1532			0.113412	7	0.480035	-0.046941				-0.316835	0.152276	1.32627
		252	-2.33948	-2.28452	-2.49564			7	7	7			-1.03778	7	2.98111			-0.250967	-0.293973	0.320839			7	7	7			-0.00180277	7	0.246314	-0.0546226				-0.378049	0.177036	0.638939
		250	7	7	7			-2.41672	-2.52493	-2.79586			-1.43212	-2.30646	-1.86929			-0.354827	-0.319442	0.246513			-2.08871	-2.8304	-2.33376			-0.0716975	7	0.236966	-0.136328				-0.456983	0.149964	0.598878
		248	-0.811139	-0.765561	-1.06904			7	7	7			7	7	7			-0.29601	-0.245296	0.32471			7	7	7			0.00297321	7	0.330112	-0.0772789				-0.396737	0.204903	1.14528
		246	-0.760358	-0.537943	-0.890771			7	7	7			1.08261	7	4.0413			-0.29477	-0.200857	0.35187			7	7	7			0.0748629	7	0.254625	-0.0458677				-0.389246	0.314734	1.24292
		244	-0.20968	-0.0481944	-0.278463			7	7	7			7	7	7			-0.33469	-0.154968	0.221617			7	7	7			-0.00527558	7	0.189616	-0.0213172				-0.40618	0.234328	0.796441
		242	-0.0816942	0.154599	-0.111394			7	7	7			7	7	7			-0.360849	-0.14282	0.146675			7	7	7			0.00125712	7	0.165268	-0.0195752				-0.423554	0.245056	0.530172
		240	-0.190986	-0.0103981	-0.231286			7	7	7			7	7	7			-0.441804	-0.204704	0.157199			7	7	0.421149			-0.0473642	7	0.064686	-0.0970863				-0.471109	0.239595	0.51394
		238	0.0398166	0.0799941	-0.0937222			7	7	7			7	7	7			-0.463671	-0.222677	0.206447			7	7	0.47861			-0.0483208	7	0.0407129	-0.0942451				-0.457393	0.309358	0.589391
		236	0.0516946	0.0736626	0.0684744			7	7	7			7	7	7			-0.502428	-0.205481	0.254684			7	7	2.396			-0.0834914	7	0.105815	-0.0652919				-0.442053	0.40034	0.364468
		234	0.144784	0.178742	0.195673			7	7	7			7	7	7			-0.591317	-0.255271	0.21946			7	7	7			-0.259147	7	-0.0857441	-0.105769				-0.533164	0.14939	0.250057
		232	0.125326	0.220788	0.250038			7	7	7			7	7	7			-0.606505	-0.243693	0.314353			7	7	0.895809			-0.220381	7	-0.136708	-0.0905748				-0.546477	0.204519	0.213814
		230	0.0372231	0.136351	0.0906591			7	7	7			7	7	7			-0.666592	-0.312608	0.23548			7	7	0.661143			-0.288812	7	-0.117077	-0.173506				-0.598191	0.121864	0.0713924
		228	0.0840249	0.141996	0.284049			7	7	7			7	7	7			-0.658745	-0.265882	0.0884296			7	7	0.308543			-0.282192	7	-0.185377	-0.17216				-0.587748	0.178892	0.0147887
		226	-0.0500133	0.142854	0.419588			7	7	7			7	7	7			-0.724938	-0.295736	0.125872			7	7	0.176945			-0.31108	7	-0.240195	-0.138581				-0.635941	0.0898489	0.0101645
		224	0.0692617	0.27566	0.470467			7	7	7			7	7	7			-0.750623	-0.306521	0.130579			7	7	0.388889			-0.330328	7	-0.258108	-0.101709				-0.632127	0.0611397	0.0274723
		222	0.209476	0.312671	0.509359			7	7	7			7	7	7			-0.657062	-0.131731	0.0741991			7	7	0.43816			-0.263257	7	-0.227102	0.0120289				-0.53942	0.245519	0.0661851
		220	0.230975	0.39684	0.229718			7	7	7			7	7	7			-0.680051	-0.150938	0.0647491			7	7	0.791767			-0.289258	1.00758	-0.234131	-0.0315146				-0.57326	0.416441	0.0018887
		218	0.182321	0.583193	7			7	7	7			7	7	7			-0.738636	-0.271888	-0.0781039			7	7	1.2285			-0.396416	0.608761	-0.348298	-0.157174				-0.613629	0.213081	-0.163938
		216	0.458592	0.673658	7			7	7	7			7	7	7			-0.771684	-0.308174	-0.15967			7	7	0.949868			-0.432977	0.854088	-0.432491	-0.13981				-0.628929	0.132314	-0.278635
		214	1.033	0.796307	7			7	7	7			7	7	7			-0.662136	-0.154362	-0.117093			7	7	0.627599			-0.269111	0.418813	-0.367198	0.0472065				-0.503494	0.341179	-0.186892
		212	0.643855	0.719456	7			7	7	7			7	7	7			-0.759569	-0.259864	-0.0912047			7	7	1.30861			-0.400443	0.408484	-0.496904	-0.0422958				-0.571744	0.203983	-0.339613
		210	2.21463	0.683481	7			7	7	7			7	7	7			-0.728994	-0.232855	-0.0623604			7	7	7			-0.436748	0.23411	-0.525682	-0.0984422				-0.580473	0.258453	-0.425657
		208	0.902317	0.639036	7			7	7	7			7	7	7			-0.684031	-0.234191	-0.0836987			7	7	7			-0.430535	0.514219	-0.456897	0.112946				-0.562577	0.189511	-0.393741
		206	0.523535	1.50069	7			7	7	7			7	7	7			-0.852709	-0.434867	-0.305671			7	7	7			-0.541631	0.271944	-0.680549	-0.10675				-0.757241	-0.0429257	-0.556962
		204	0.709868	7	7			7	7	7			7	7	7			-0.829879	-0.524098	-0.287478			7	7	7			-0.504567	0.893386	-0.713637	-0.0916057				-0.725118	-0.0285412	-0.545137
		202	0.959696	7	7			7	7	7			7	7	7			-0.678478	-0.37568	-0.168816			7	7	7			-0.419812	0.773061	-0.551014	0.122752				-0.525002	0.167007	-0.374767
		200	7	7	7			7	7	7			7	7	7			-0.682461	-0.414232	-0.117112			7	7	7			-0.429304	0.863501	-0.581433	0.036921				-0.541137	0.143535	-0.396955

## Sheet: O plasma
		30 s						60 s						5 min						2 min						10min
	Wavelength (nm)	Absorbance (a.u.)	Absorbance (a.u.)	Absorbance (a.u.)				Absorbance (a.u.)	Absorbance (a.u.)	Absorbance (a.u.)				Absorbance (a.u.)	Absorbance (a.u.)	Absorbance (a.u.)				Absorbance (a.u.)	Absorbance (a.u.)	Absorbance (a.u.)				Absorbance (a.u.)	Absorbance (a.u.)	Absorbance (a.u.)
	800	0.259825	0.321905	0.336433				0.390119	0.381523	0.361523				0.331593	0.350835	0.29632				0.370638	0.372097	0.329276				0.341484	0.304457	0.367026
	798	0.256245	0.318517	0.33238				0.385826	0.377242	0.357242				0.327781	0.347258	0.29329				0.367467	0.367997	0.325944				0.337574	0.300968	0.3642
	796	0.252618	0.31519	0.32839				0.381559	0.37308	0.35308				0.324037	0.343737	0.290388				0.364435	0.364037	0.322688				0.333716	0.297502	0.361442
	794	0.249051	0.311958	0.324471				0.377354	0.368947	0.348947				0.320303	0.340226	0.287612				0.361407	0.360232	0.319473				0.330042	0.294171	0.358671
	792	0.245571	0.308766	0.320621				0.373294	0.364955	0.344955				0.316705	0.336843	0.28484				0.358379	0.356357	0.316386				0.326368	0.290872	0.355999
	790	0.242105	0.305567	0.316702				0.369323	0.36104	0.34104				0.313174	0.333501	0.282046				0.355494	0.352461	0.313296				0.322788	0.287607	0.353322
	788	0.238694	0.302452	0.31293				0.365389	0.357137	0.337137				0.30971	0.330129	0.279281				0.352665	0.34866	0.310282				0.319206	0.284383	0.350709
	786	0.235339	0.29935	0.309269				0.36142	0.353358	0.333358				0.306374	0.326832	0.276546				0.349876	0.344812	0.307346				0.315726	0.281209	0.348222
	784	0.232087	0.296323	0.305631				0.357719	0.349705	0.329705				0.303085	0.323632	0.273809				0.347162	0.3411	0.304402				0.31235	0.278136	0.345665
	782	0.228928	0.29336	0.302119				0.354103	0.346103	0.326103				0.299845	0.320635	0.271117				0.344496	0.337582	0.301528				0.308931	0.275035	0.343177
	780	0.225779	0.290464	0.298745				0.350585	0.342574	0.322574				0.296681	0.317626	0.268545				0.341857	0.334077	0.298667				0.305638	0.272061	0.340743
	778	0.222789	0.28768	0.295515				0.347195	0.339152	0.319152				0.293588	0.314765	0.266026				0.339396	0.330657	0.296019				0.302433	0.269128	0.338408
	776	0.219958	0.285004	0.292414				0.343924	0.335931	0.315931				0.290623	0.312	0.263584				0.336984	0.32739	0.293478				0.299387	0.266421	0.33614
	774	0.217262	0.282475	0.289476				0.340877	0.332901	0.312901				0.287915	0.309365	0.261307				0.334666	0.324258	0.291035				0.296404	0.263859	0.334007
	772	0.214644	0.280107	0.286678				0.337943	0.330032	0.310032				0.285301	0.306946	0.259151				0.332533	0.321383	0.288727				0.293598	0.261459	0.332007
	770	0.212228	0.277904	0.284064				0.335208	0.327425	0.307425				0.282862	0.304629	0.257086				0.330574	0.318667	0.286566				0.290867	0.259181	0.330101
	768	0.210128	0.275919	0.281698				0.332675	0.324939	0.304939				0.280615	0.302493	0.255256				0.328712	0.316116	0.284578				0.288323	0.25706	0.328423
	766	0.208168	0.274089	0.279339				0.33031	0.322563	0.302563				0.278531	0.300551	0.253563				0.326971	0.313752	0.282794				0.285958	0.255139	0.326879
	764	0.206466	0.272519	0.277322				0.328273	0.320535	0.300535				0.276663	0.298848	0.252147				0.325457	0.311702	0.281242				0.283824	0.253517	0.325493
	762	0.204936	0.271141	0.275601				0.326321	0.318714	0.298714				0.275022	0.297339	0.250887				0.324168	0.30986	0.279784				0.281952	0.252029	0.324353
	760	0.203583	0.26997	0.274079				0.324655	0.317123	0.297123				0.273611	0.295991	0.249797				0.323119	0.308199	0.278523				0.280337	0.250687	0.323372
	758	0.202553	0.269036	0.272775				0.323231	0.315839	0.295839				0.272451	0.294851	0.248894				0.322178	0.306907	0.277529				0.278929	0.24952	0.322483
	756	0.201832	0.268356	0.271721				0.322126	0.314782	0.294782				0.271533	0.293975	0.248238				0.32147	0.305862	0.276793				0.277763	0.248628	0.321823
	754	0.201403	0.268004	0.270971				0.321291	0.313995	0.293995				0.270894	0.293343	0.247838				0.320941	0.305054	0.276295				0.276863	0.247954	0.321387
	752	0.201317	0.267956	0.270556				0.320672	0.31349	0.29349				0.270481	0.293018	0.247694				0.320857	0.304487	0.276051				0.276174	0.247523	0.321119
	750	0.201494	0.268142	0.270369				0.320298	0.31318	0.29318				0.270254	0.292917	0.247731				0.320942	0.30434	0.276049				0.275937	0.24746	0.3211
	748	0.201944	0.268603	0.270486				0.320247	0.313253	0.293253				0.270317	0.293089	0.247967				0.32122	0.304444	0.276259				0.27608	0.247586	0.321286
	746	0.202637	0.269361	0.270945				0.320497	0.313697	0.293697				0.270663	0.293571	0.248482				0.321783	0.304895	0.276783				0.276411	0.247964	0.321719
	744	0.20368	0.270388	0.271665				0.321022	0.314377	0.294377				0.271299	0.294278	0.249169				0.322516	0.305653	0.277548				0.277074	0.248604	0.322278
	742	0.205012	0.271687	0.272571				0.3218	0.315222	0.295222				0.272163	0.295218	0.250073				0.323538	0.30659	0.278488				0.277969	0.249414	0.323057
	740	0.205841	0.273317	0.27156				0.319397	0.31364	0.29364				0.271331	0.29459	0.250491				0.323895	0.305397	0.278224				0.276585	0.248508	0.32312
	738	0.207839	0.275168	0.273072				0.320931	0.315129	0.295129				0.272763	0.29606	0.251843				0.325372	0.307137	0.279802				0.278096	0.24979	0.324181
	736	0.210107	0.277319	0.274793				0.322731	0.316978	0.296978				0.274455	0.297899	0.253286				0.326965	0.309211	0.281657				0.280006	0.251291	0.325348
	734	0.212731	0.279796	0.276959				0.325048	0.31936	0.29936				0.276597	0.300124	0.255021				0.328911	0.311721	0.283991				0.282345	0.25311	0.326874
	732	0.216048	0.282953	0.279618				0.327975	0.322318	0.302318				0.279291	0.302863	0.257426				0.331412	0.31474	0.286868				0.285217	0.255559	0.329019
	730	0.220349	0.287043	0.283183				0.331152	0.325802	0.305802				0.282533	0.30609	0.26115				0.335022	0.317903	0.28993				0.288651	0.258986	0.33219
	728	0.225113	0.29137	0.287645				0.333959	0.329416	0.309416				0.285592	0.309453	0.265526				0.339162	0.320973	0.292775				0.292186	0.263112	0.335805
	726	0.229966	0.295794	0.292789				0.33776	0.333781	0.313781				0.289199	0.31338	0.269739				0.343262	0.325103	0.296306				0.296445	0.267437	0.339398
	724	0.235912	0.301437	0.298771				0.343284	0.339447	0.319447				0.29419	0.318558	0.274905				0.347956	0.33073	0.30113				0.301982	0.272649	0.343901
	722	0.242059	0.307445	0.30432				0.348829	0.344958	0.324958				0.299334	0.32361	0.279845				0.352532	0.336197	0.305954				0.307366	0.277637	0.34836
	720	0.248215	0.313237	0.309839				0.354037	0.350394	0.330394				0.304269	0.328579	0.28474				0.357322	0.341469	0.310724				0.312617	0.28249	0.352676
	718	0.254933	0.319493	0.315985				0.359553	0.356252	0.336252				0.309555	0.33393	0.290184				0.362609	0.347141	0.315879				0.318352	0.288056	0.357379
	716	0.262027	0.326137	0.322513				0.365346	0.362444	0.342444				0.315186	0.33956	0.295924				0.368152	0.353182	0.321251				0.324404	0.293929	0.362318
	714	0.269426	0.333165	0.329334				0.3715	0.368883	0.348883				0.321129	0.345523	0.301951				0.373972	0.359505	0.326849				0.33077	0.299951	0.367489
	712	0.27742	0.340673	0.336595				0.378126	0.375849	0.355849				0.327475	0.351877	0.308428				0.38015	0.366203	0.332857				0.337543	0.306396	0.37304
	710	0.285907	0.348603	0.344352				0.385091	0.383222	0.363222				0.334101	0.358595	0.315229				0.386722	0.37338	0.339178				0.344716	0.313267	0.37894
	708	0.294676	0.356846	0.352337				0.392289	0.390872	0.370872				0.340971	0.3656	0.322315				0.393606	0.380764	0.345755				0.352179	0.320424	0.38511
	706	0.303745	0.36546	0.360634				0.399766	0.398717	0.378717				0.348131	0.37281	0.329589				0.400764	0.388375	0.352562				0.359864	0.327764	0.391386
	704	0.313034	0.374135	0.369055				0.407294	0.406761	0.386761				0.355299	0.380066	0.336949				0.407939	0.396056	0.359429				0.367644	0.335191	0.397882
	702	0.322356	0.382902	0.37747				0.414792	0.414893	0.394893				0.362607	0.387325	0.344507				0.415169	0.403789	0.366341				0.375514	0.342721	0.404353
	700	0.331936	0.391925	0.386307				0.422532	0.423158	0.403158				0.370109	0.394845	0.352168				0.422613	0.411731	0.373343				0.383544	0.350411	0.410936
	698	0.341926	0.401289	0.395371				0.430678	0.431644	0.411644				0.377745	0.402609	0.360098				0.43026	0.41986	0.380625				0.391875	0.35833	0.417746
	696	0.352044	0.410785	0.404572				0.438824	0.440291	0.420291				0.385578	0.410417	0.368131				0.438091	0.42816	0.388008				0.400272	0.366463	0.424719
	694	0.362073	0.420207	0.41359				0.446739	0.448875	0.428875				0.393229	0.418116	0.376095				0.445854	0.436233	0.395212				0.408563	0.374533	0.43159
	692	0.372073	0.429644	0.422592				0.454658	0.457264	0.437264				0.400881	0.425806	0.38416				0.453538	0.444296	0.402413				0.416811	0.382486	0.438382
	690	0.382058	0.439004	0.431474				0.462515	0.465618	0.445618				0.408446	0.433379	0.392086				0.46113	0.452309	0.40952				0.424908	0.390371	0.445148
	688	0.391947	0.448274	0.440329				0.470182	0.473945	0.453945				0.415902	0.440897	0.399885				0.46866	0.46012	0.416515				0.432967	0.39824	0.451867
	686	0.401705	0.457452	0.449042				0.477701	0.482031	0.462031				0.423227	0.448321	0.407567				0.476152	0.467851	0.423357				0.440812	0.406002	0.458456
	684	0.411318	0.466435	0.457519				0.485052	0.489899	0.469899				0.430336	0.455491	0.415089				0.483456	0.475281	0.430014				0.448421	0.413476	0.464915
	682	0.420639	0.475143	0.465761				0.492186	0.497611	0.477611				0.437306	0.46239	0.422423				0.490506	0.482495	0.436503				0.455869	0.420755	0.471199
	680	0.429696	0.483608	0.473693				0.498973	0.504986	0.484986				0.443945	0.469072	0.429558				0.497386	0.489475	0.44273				0.462982	0.427868	0.477268
	678	0.438314	0.491743	0.481234				0.505453	0.511984	0.491984				0.450271	0.475386	0.436335				0.503911	0.495996	0.448558				0.469763	0.434624	0.482988
	676	0.446417	0.499392	0.488318				0.511421	0.518481	0.498481				0.456115	0.481321	0.442681				0.509973	0.502074	0.453988				0.476135	0.440907	0.488333
	674	0.453849	0.506306	0.494737				0.516832	0.524377	0.504377				0.461419	0.486667	0.448474				0.515448	0.507518	0.458982				0.481841	0.446598	0.493281
	672	0.460444	0.512562	0.500473				0.521628	0.529648	0.509648				0.466162	0.491426	0.453561				0.520296	0.512328	0.46334				0.486801	0.451669	0.497657
	670	0.466589	0.518383	0.505737				0.525962	0.534568	0.514568				0.470515	0.495792	0.458284				0.524833	0.516852	0.467339				0.491498	0.456273	0.501695
	668	0.472258	0.523649	0.510647				0.52988	0.538958	0.518958				0.474412	0.499788	0.462634				0.529041	0.520946	0.471049				0.49576	0.460518	0.505288
	666	0.477062	0.528147	0.51474				0.533261	0.542653	0.522653				0.477768	0.50321	0.46637				0.532674	0.524438	0.474179				0.499311	0.464293	0.50845
	664	0.480994	0.53189	0.517988				0.535924	0.545629	0.525629				0.480491	0.505959	0.469341				0.53559	0.5272	0.476721				0.502153	0.467311	0.51101
	662	0.48415	0.53481	0.520555				0.537925	0.547876	0.527876				0.482516	0.508014	0.471665				0.537847	0.529287	0.478606				0.504354	0.469588	0.512963
	660	0.486423	0.536884	0.522357				0.539283	0.549503	0.529503				0.483866	0.509505	0.473371				0.539444	0.530724	0.479946				0.505861	0.471129	0.514279
	658	0.487912	0.5383	0.523503				0.540087	0.550452	0.530452				0.484694	0.510411	0.474445				0.540464	0.531558	0.48074				0.506755	0.472099	0.515051
	656	0.488651	0.538998	0.523973				0.540296	0.550762	0.530762				0.485016	0.510806	0.474891				0.540889	0.531848	0.481006				0.507091	0.472473	0.515461
	654	0.488674	0.539028	0.523797				0.539822	0.550483	0.530483				0.484724	0.51061	0.474688				0.540761	0.531513	0.480767				0.506769	0.472295	0.515327
	652	0.487928	0.538265	0.52291				0.53881	0.549567	0.529567				0.48387	0.509852	0.473917				0.540103	0.530538	0.479953				0.505793	0.471484	0.514664
	650	0.486404	0.536855	0.521387				0.537276	0.547973	0.527973				0.482438	0.508533	0.4726				0.538831	0.529095	0.478714				0.504313	0.470143	0.513462
	648	0.484171	0.534718	0.519236				0.535192	0.545863	0.525863				0.480497	0.506598	0.470713				0.537047	0.527028	0.476893				0.502193	0.46811	0.511766
	646	0.48126	0.53194	0.51647				0.532553	0.543202	0.523202				0.478058	0.504268	0.468305				0.534735	0.524501	0.474653				0.49955	0.465618	0.509607
	644	0.477812	0.528666	0.513152				0.529484	0.540021	0.520021				0.475234	0.501552	0.465385				0.531966	0.521551	0.472063				0.49656	0.462715	0.507098
	642	0.473747	0.524855	0.509398				0.525987	0.536403	0.516403				0.471964	0.49833	0.462079				0.528832	0.518116	0.469071				0.493093	0.459482	0.504225
	640	0.469193	0.5206	0.50518				0.522135	0.532416	0.512416				0.468365	0.494784	0.458336				0.525271	0.514325	0.465705				0.489176	0.455804	0.501064
	638	0.464023	0.515726	0.500399				0.517809	0.527902	0.507902				0.464334	0.490794	0.454191				0.521236	0.510024	0.461863				0.484737	0.451626	0.497429
	636	0.458426	0.510347	0.495253				0.513094	0.522888	0.502888				0.459841	0.486384	0.449599				0.516868	0.505339	0.457678				0.47989	0.446979	0.493415
	634	0.452499	0.504744	0.489767				0.508158	0.517638	0.497638				0.455128	0.481761	0.44477				0.512257	0.500438	0.453323				0.474898	0.442118	0.489278
	632	0.446284	0.498891	0.484021				0.503004	0.512228	0.492228				0.450178	0.476986	0.439798				0.507437	0.495293	0.448793				0.469625	0.437112	0.485016
	630	0.439667	0.492563	0.477945				0.497597	0.506469	0.486469				0.44499	0.471856	0.434496				0.502254	0.489882	0.44401				0.46401	0.431797	0.480398
	628	0.43261	0.485917	0.471384				0.491801	0.500466	0.480466				0.439613	0.466437	0.428843				0.49689	0.484167	0.438971				0.458079	0.426142	0.475502
	626	0.425292	0.479083	0.464797				0.485841	0.494288	0.474288				0.433938	0.460898	0.423023				0.491431	0.47832	0.433793				0.452038	0.4203	0.470549
	624	0.417935	0.472072	0.45813				0.479763	0.487904	0.467904				0.428171	0.455218	0.417153				0.48574	0.472276	0.428416				0.445761	0.414339	0.465484
	622	0.410323	0.464866	0.45123				0.473519	0.481329	0.461329				0.422233	0.449346	0.411085				0.47996	0.466074	0.422905				0.439308	0.408276	0.46027
	620	0.402617	0.45758	0.444186				0.467113	0.474634	0.454634				0.416161	0.443371	0.404917				0.474029	0.459733	0.417271				0.432902	0.402135	0.454944
	618	0.39478	0.450189	0.437048				0.460709	0.467891	0.447891				0.41006	0.437332	0.398704				0.467992	0.453291	0.411607				0.426347	0.395921	0.449602
	616	0.38697	0.442865	0.42994				0.454325	0.461176	0.441176				0.404031	0.431331	0.392507				0.46209	0.446952	0.405994				0.419809	0.389753	0.444316
	614	0.379284	0.43562	0.422977				0.447954	0.454498	0.434498				0.398051	0.425413	0.386408				0.456209	0.440631	0.400382				0.413381	0.383608	0.439108
	612	0.371517	0.428285	0.41592				0.441467	0.447739	0.427739				0.391964	0.419394	0.380258				0.450306	0.434209	0.394742				0.406811	0.377373	0.433812
	610	0.363665	0.420818	0.408695				0.434936	0.440923	0.420923				0.385798	0.41331	0.374047				0.444227	0.427673	0.389076				0.400247	0.371041	0.428458
	608	0.355772	0.413304	0.401484				0.428481	0.433982	0.413982				0.379611	0.407124	0.367797				0.438066	0.421091	0.383278				0.393565	0.364765	0.423094
	606	0.347964	0.405899	0.394419				0.422068	0.427133	0.407133				0.373519	0.401062	0.361607				0.431967	0.414561	0.377441				0.386951	0.358512	0.417813
	604	0.34029	0.398613	0.387396				0.415736	0.420416	0.400416				0.367498	0.395106	0.3556				0.426103	0.408191	0.371886				0.380511	0.352272	0.412634
	602	0.332669	0.39143	0.38037				0.409386	0.413714	0.393714				0.361571	0.389196	0.349626				0.420278	0.401867	0.366281				0.374087	0.346229	0.407501
	600	0.325139	0.38432	0.373492				0.403122	0.407173	0.387173				0.355789	0.383392	0.343734				0.414582	0.395562	0.360755				0.367702	0.340269	0.402321
	598	0.317793	0.377386	0.36675				0.396966	0.40071	0.38071				0.349938	0.377628	0.337903				0.408952	0.389372	0.355357				0.361385	0.334394	0.397252
	596	0.310416	0.370479	0.360028				0.390788	0.394233	0.374233				0.344156	0.371871	0.332031				0.403264	0.383189	0.349905				0.355155	0.32849	0.392326
	594	0.303148	0.363653	0.353484				0.384722	0.387851	0.367851				0.338527	0.366223	0.326443				0.397778	0.377096	0.344565				0.348976	0.322723	0.387422
	592	0.295963	0.356823	0.346938				0.378637	0.381516	0.361516				0.332891	0.360547	0.320824				0.392321	0.370976	0.339232				0.342851	0.317	0.382558
	590	0.288994	0.350096	0.340407				0.372691	0.375235	0.355235				0.327321	0.354992	0.315205				0.386886	0.365017	0.334005				0.336852	0.311317	0.377765
	588	0.282049	0.343608	0.334072				0.366891	0.369133	0.349133				0.321906	0.349588	0.309773				0.381625	0.359176	0.328926				0.330905	0.305866	0.373141
	586	0.275382	0.337359	0.327982				0.361249	0.363303	0.343303				0.316775	0.344412	0.304624				0.376565	0.353599	0.324064				0.325201	0.300614	0.368664
	584	0.268888	0.331236	0.321976				0.35575	0.357598	0.337598				0.311675	0.339384	0.299535				0.371607	0.348164	0.319288				0.319719	0.295474	0.364311
	582	0.262467	0.325283	0.316207				0.350349	0.351976	0.331976				0.306647	0.334456	0.294621				0.366721	0.342873	0.3146				0.314266	0.290466	0.360142
	580	0.256302	0.319544	0.310614				0.345175	0.346553	0.326553				0.30179	0.329635	0.289894				0.36211	0.337674	0.310034				0.309005	0.285649	0.356072
	578	0.250393	0.313904	0.305134				0.340037	0.341267	0.321267				0.297069	0.324935	0.285186				0.357611	0.332574	0.305544				0.303905	0.280925	0.352037
	576	0.244653	0.308573	0.299996				0.335177	0.336207	0.316207				0.292545	0.320515	0.280774				0.353301	0.327712	0.301306				0.29902	0.276428	0.348238
	574	0.239234	0.303463	0.295004				0.330563	0.331381	0.311381				0.288297	0.316247	0.276559				0.349056	0.323043	0.297222				0.294349	0.272048	0.344582
	572	0.234161	0.298621	0.290228				0.326157	0.326796	0.306796				0.284288	0.312242	0.272541				0.345077	0.318646	0.293381				0.289868	0.267927	0.341119
	570	0.229195	0.293926	0.285681				0.321892	0.322344	0.302344				0.280363	0.308336	0.268711				0.341387	0.314359	0.28976				0.285633	0.264011	0.337796
	568	0.224459	0.28936	0.281299				0.317767	0.318054	0.298054				0.276506	0.304576	0.265101				0.337855	0.31025	0.286192				0.281506	0.260256	0.334664
	566	0.219906	0.285047	0.277116				0.313868	0.313936	0.293936				0.272873	0.300937	0.261592				0.33427	0.306301	0.2827				0.277491	0.256765	0.33166
	564	0.215547	0.28089	0.273031				0.310108	0.310054	0.290054				0.269527	0.297516	0.25827				0.330946	0.302555	0.279444				0.27378	0.253375	0.328739
	562	0.211377	0.276938	0.269192				0.306485	0.30636	0.28636				0.266322	0.294219	0.255079				0.327806	0.298966	0.276344				0.270168	0.250101	0.32601
	560	0.207383	0.273224	0.265584				0.303031	0.302819	0.282819				0.263244	0.291091	0.252023				0.32477	0.295544	0.27334				0.266734	0.247029	0.323373
	558	0.203723	0.269721	0.262226				0.299801	0.299424	0.279424				0.260304	0.288134	0.249183				0.321986	0.292285	0.27058				0.263557	0.244138	0.320926
	556	0.200174	0.266495	0.259074				0.296767	0.296275	0.276275				0.257579	0.285443	0.246464				0.319408	0.289255	0.267923				0.260535	0.241397	0.318773
	554	0.196905	0.263383	0.256013				0.293846	0.293301	0.273301				0.254994	0.282893	0.244016				0.316916	0.286351	0.265388				0.257626	0.238794	0.316711
	552	0.193721	0.260342	0.253102				0.291031	0.290346	0.270346				0.252501	0.28037	0.241589				0.314549	0.283627	0.262981				0.254846	0.2363	0.314671
	550	0.190727	0.257505	0.250338				0.288316	0.287567	0.267567				0.250121	0.277981	0.239265				0.312278	0.280953	0.260697				0.252242	0.233936	0.312626
	548	0.187852	0.254809	0.247718				0.285793	0.284984	0.264984				0.247881	0.27578	0.237173				0.310185	0.278481	0.258566				0.249805	0.231786	0.310839
	546	0.185129	0.252342	0.245282				0.283481	0.282629	0.262629				0.245913	0.273787	0.235152				0.308256	0.276244	0.256636				0.247513	0.229754	0.309176
	544	0.182624	0.249998	0.242977				0.281261	0.280418	0.260418				0.244023	0.2719	0.233434				0.306454	0.274082	0.254817				0.245336	0.227879	0.307682
	542	0.180276	0.247708	0.240774				0.279159	0.278271	0.258271				0.242161	0.270082	0.231679				0.304727	0.272056	0.253038				0.243323	0.226082	0.306229
	540	0.177975	0.245605	0.238734				0.277238	0.276165	0.256165				0.240361	0.268362	0.230023				0.303142	0.270099	0.251346				0.241377	0.224376	0.304813
	538	0.175837	0.243595	0.236885				0.275465	0.274283	0.254283				0.238764	0.266777	0.228488				0.301663	0.268266	0.249822				0.239566	0.222859	0.303592
	536	0.173932	0.241747	0.235166				0.273748	0.272616	0.252616				0.237313	0.265342	0.227142				0.300271	0.266591	0.248413				0.237966	0.221416	0.302443
	534	0.172085	0.240035	0.233466				0.272051	0.270961	0.250961				0.23592	0.263958	0.225808				0.298944	0.264971	0.247009				0.236483	0.22014	0.301324
	532	0.17035	0.23839	0.231926				0.270451	0.269375	0.249375				0.234623	0.262688	0.224531				0.297725	0.263438	0.245752				0.23498	0.218914	0.300259
	530	0.168663	0.236834	0.230422				0.268957	0.267829	0.247829				0.233403	0.261429	0.223376				0.296617	0.262016	0.244549				0.233539	0.217696	0.299354
	528	0.167125	0.235371	0.22909				0.267583	0.266395	0.246395				0.23233	0.260256	0.222309				0.295612	0.260759	0.243489				0.23227	0.216601	0.298567
	526	0.165724	0.234087	0.227853				0.266327	0.265135	0.245135				0.23131	0.259253	0.221412				0.294689	0.259582	0.242525				0.231085	0.215705	0.297741
	524	0.16442	0.2329	0.226673				0.265114	0.263897	0.243897				0.230358	0.25831	0.220535				0.293835	0.258436	0.241526				0.229968	0.214728	0.296979
	522	0.163167	0.231704	0.225476				0.263937	0.262715	0.242715				0.229454	0.257444	0.219755				0.292989	0.25734	0.240632				0.228895	0.213795	0.296276
	520	0.161951	0.230592	0.224439				0.262877	0.26171	0.24171				0.228697	0.256605	0.219067				0.292321	0.256372	0.239825				0.227942	0.213121	0.295778
	518	0.160973	0.229646	0.223586				0.26193	0.260763	0.240763				0.22803	0.255861	0.218509				0.291715	0.255564	0.239076				0.227136	0.212479	0.29534
	516	0.160126	0.228897	0.222855				0.26105	0.259922	0.239922				0.227445	0.255296	0.218012				0.291258	0.254785	0.238512				0.226437	0.211973	0.294997
	514	0.159279	0.228084	0.222035				0.26017	0.259093	0.239093				0.226823	0.254722	0.217411				0.290738	0.254016	0.237924				0.225727	0.211513	0.294603
	512	0.158421	0.227272	0.221308				0.259375	0.258281	0.238281				0.226323	0.254243	0.217009				0.290261	0.2533	0.237396				0.225152	0.2111	0.294268
	510	0.157558	0.226592	0.220732				0.258653	0.257616	0.237616				0.225902	0.253825	0.216669				0.289919	0.252735	0.236948				0.224593	0.210769	0.294064
	508	0.156932	0.225971	0.220167				0.257984	0.256977	0.236977				0.225519	0.253491	0.216402				0.289673	0.252257	0.236541				0.224129	0.210471	0.293874
	506	0.156324	0.225501	0.219735				0.257428	0.256474	0.236474				0.225303	0.253203	0.216171				0.289538	0.251835	0.236256				0.2238	0.210228	0.293849
	504	0.155814	0.22498	0.21923				0.256896	0.255993	0.235993				0.225026	0.252944	0.215995				0.289342	0.251397	0.235981				0.223414	0.210069	0.293766
	502	0.155293	0.224488	0.218844				0.256335	0.255485	0.235485				0.224771	0.2527	0.215765				0.289077	0.250983	0.235672				0.223046	0.209943	0.293644
	500	0.15419	0.22352	0.21759				0.254629	0.254032	0.234032				0.22378	0.25193	0.215197				0.288464	0.249959	0.234842				0.221966	0.208961	0.292969
	498	0.153934	0.22325	0.217373				0.254259	0.253725	0.233725				0.223709	0.251863	0.21514				0.288497	0.249737	0.23472				0.221835	0.208997	0.293053
	496	0.153679	0.222963	0.217126				0.253953	0.253418	0.233418				0.223611	0.251753	0.215228				0.288559	0.249509	0.234628				0.221727	0.209134	0.293216
	494	0.15343	0.222743	0.216998				0.253653	0.253156	0.233156				0.223579	0.251754	0.21526				0.288589	0.249325	0.234581				0.221642	0.20923	0.293388
	492	0.153259	0.222614	0.216894				0.253406	0.252974	0.232974				0.22364	0.251867	0.21542				0.288712	0.249269	0.234561				0.221582	0.209361	0.293612
	490	0.153193	0.222567	0.216919				0.253276	0.252864	0.232864				0.223772	0.252023	0.215675				0.288944	0.249287	0.234657				0.221681	0.209633	0.293858
	488	0.153232	0.222665	0.216978				0.253183	0.252884	0.232884				0.223992	0.252253	0.216041				0.289356	0.249409	0.234817				0.221919	0.209935	0.294282
	486	0.153425	0.222839	0.217281				0.253195	0.253004	0.233004				0.224329	0.252632	0.216531				0.289822	0.249593	0.235094				0.222294	0.210408	0.294813
	484	0.153752	0.223207	0.217637				0.253393	0.253231	0.233231				0.224835	0.253116	0.217114				0.290347	0.249925	0.235504				0.222709	0.210968	0.295459
	482	0.154262	0.223791	0.218166				0.253687	0.253633	0.233633				0.225476	0.25378	0.217923				0.291025	0.250513	0.236075				0.223318	0.211773	0.296287
	480	0.155061	0.224597	0.219042				0.254207	0.254271	0.234271				0.226372	0.254707	0.219033				0.29206	0.251303	0.236906				0.2242	0.212854	0.297312
	478	0.156207	0.225769	0.220128				0.255072	0.255204	0.235204				0.227664	0.255978	0.220458				0.293446	0.252446	0.238017				0.225489	0.21423	0.2988
	476	0.15796	0.227459	0.221802				0.256415	0.256669	0.236669				0.229477	0.257758	0.222487				0.295363	0.254062	0.239686				0.227302	0.216316	0.300718
	474	0.160532	0.229904	0.224299				0.258425	0.258835	0.238835				0.232006	0.260225	0.225321				0.297975	0.256382	0.24199				0.229874	0.219044	0.303339
	472	0.163972	0.233175	0.227689				0.261167	0.261757	0.241757				0.235272	0.263482	0.229017				0.301417	0.2595	0.245056				0.233323	0.222538	0.306738
	470	0.168475	0.237504	0.232106				0.264921	0.265623	0.245623				0.239561	0.267759	0.233723				0.305923	0.263662	0.249114				0.237738	0.227021	0.311205
	468	0.173986	0.242774	0.237431				0.269432	0.270411	0.250411				0.244747	0.272894	0.239443				0.311309	0.268679	0.254046				0.243108	0.232446	0.316513
	466	0.179788	0.248254	0.242915				0.274182	0.275477	0.255477				0.250118	0.278179	0.245412				0.316939	0.273874	0.259176				0.248677	0.238102	0.322116
	464	0.185084	0.253354	0.247937				0.278413	0.28003	0.26003				0.254929	0.282952	0.250801				0.322006	0.278621	0.263738				0.253692	0.243306	0.327168
	462	0.18901	0.257151	0.251702				0.281457	0.283428	0.263428				0.258436	0.286534	0.254835				0.325796	0.282108	0.267058				0.257321	0.247216	0.330998
	460	0.191344	0.259235	0.253906				0.283076	0.285356	0.265356				0.260458	0.288606	0.25735				0.328044	0.284031	0.26897				0.259408	0.249599	0.333387
	458	0.192522	0.260404	0.254928				0.283659	0.286234	0.266234				0.261449	0.289622	0.25871				0.329299	0.284896	0.269775				0.26037	0.250972	0.334629
	456	0.192968	0.260907	0.255297				0.283685	0.286429	0.266429				0.261779	0.29003	0.259364				0.329882	0.285082	0.269993				0.260707	0.251609	0.335308
	454	0.192978	0.260846	0.255323				0.283435	0.286279	0.266279				0.261859	0.290075	0.25957				0.330037	0.284941	0.269876				0.260683	0.251806	0.335513
	452	0.192839	0.260827	0.255299				0.283248	0.286105	0.266105				0.261997	0.290143	0.259642				0.330144	0.284908	0.269833				0.2607	0.25189	0.335579
	450	0.192911	0.261014	0.255538				0.283317	0.286129	0.266129				0.262305	0.290424	0.259856				0.330401	0.285104	0.270034				0.260936	0.252182	0.335875
	448	0.193042	0.26117	0.255689				0.283258	0.286168	0.266168				0.262532	0.290689	0.260104				0.33065	0.285271	0.270166				0.261183	0.252469	0.336087
	446	0.193275	0.26135	0.255778				0.283228	0.286217	0.266217				0.262729	0.290934	0.260421				0.330866	0.285429	0.270302				0.261396	0.252786	0.336307
	444	0.193359	0.261441	0.255754				0.282995	0.286086	0.266086				0.262765	0.290977	0.260468				0.330951	0.285425	0.270288				0.2614	0.252875	0.336451
	442	0.19319	0.261231	0.255484				0.282561	0.285796	0.265796				0.262494	0.29076	0.260239				0.330872	0.285163	0.270042				0.261172	0.252691	0.336238
	440	0.192958	0.261113	0.255197				0.282114	0.285536	0.265536				0.262217	0.290541	0.260027				0.330752	0.284852	0.269719				0.260929	0.25252	0.336042
	438	0.193106	0.261279	0.255243				0.281986	0.28552	0.26552				0.262285	0.290568	0.260056				0.330885	0.284844	0.269665				0.260972	0.252668	0.336101
	436	0.193947	0.261993	0.255935				0.282378	0.286001	0.266001				0.262785	0.291114	0.260637				0.331573	0.285414	0.270083				0.261553	0.253371	0.336626
	434	0.195661	0.263682	0.257483				0.283547	0.287322	0.267322				0.264069	0.292453	0.262082				0.332901	0.286728	0.271196				0.262918	0.25482	0.337884
	432	0.198482	0.266363	0.260066				0.285648	0.289636	0.269636				0.266283	0.294642	0.264441				0.335149	0.289036	0.273197				0.265272	0.257164	0.339923
	430	0.202351	0.269982	0.26356				0.288605	0.292833	0.272833				0.269371	0.297653	0.267697				0.338289	0.292231	0.276051				0.268568	0.260403	0.342754
	428	0.206877	0.274251	0.267618				0.292003	0.296446	0.276446				0.27285	0.30118	0.271391				0.341944	0.29588	0.279315				0.272367	0.264048	0.345933
	426	0.211691	0.278844	0.271911				0.295645	0.300511	0.280511				0.276525	0.304877	0.275112				0.345645	0.299818	0.282692				0.276397	0.267869	0.349138
	424	0.21699	0.283823	0.276634				0.299681	0.30507	0.28507				0.280411	0.308803	0.279108				0.349631	0.304098	0.286346				0.280681	0.271924	0.352485
	422	0.22347	0.289845	0.282288				0.304619	0.310468	0.290468				0.285069	0.313583	0.283847				0.354323	0.309266	0.290721				0.285887	0.276762	0.356414
	420	0.231505	0.297237	0.289261				0.310714	0.317049	0.297049				0.290959	0.31945	0.289712				0.360257	0.315627	0.296187				0.292288	0.282795	0.361312
	418	0.241438	0.306341	0.297999				0.318353	0.325298	0.305298				0.298234	0.326692	0.297086				0.367535	0.323518	0.303059				0.300232	0.290253	0.367455
	416	0.253495	0.317577	0.308723				0.327814	0.335454	0.315454				0.307183	0.335691	0.306222				0.376558	0.333319	0.311586				0.310005	0.299583	0.375157
	414	0.267921	0.330968	0.321446				0.339008	0.347518	0.327518				0.317888	0.346427	0.317134				0.387396	0.344957	0.321746				0.321747	0.310658	0.384387
	412	0.284584	0.346474	0.33606				0.35186	0.361421	0.341421				0.330257	0.358792	0.329788				0.399871	0.358319	0.333495				0.335217	0.323334	0.395015
	410	0.303257	0.363759	0.352487				0.366404	0.377097	0.357097				0.344033	0.372711	0.343938				0.41387	0.3734	0.346692				0.350326	0.337671	0.406948
	408	0.323965	0.382838	0.370723				0.382546	0.39456	0.37456				0.359308	0.388148	0.359636				0.429415	0.390018	0.361297				0.36706	0.353635	0.420261
	406	0.346601	0.403788	0.39059				0.399941	0.413657	0.393657				0.375896	0.405035	0.376963				0.446533	0.408058	0.377378				0.385279	0.371131	0.435035
	404	0.371163	0.426283	0.411998				0.418583	0.434223	0.414223				0.393665	0.423108	0.395849				0.465131	0.427252	0.394625				0.404849	0.390097	0.451149
	402	0.397216	0.450097	0.434478				0.43784	0.455402	0.435402				0.4121	0.441984	0.415876				0.484561	0.44707	0.412421				0.424985	0.410073	0.468158
	400	0.425318	0.475777	0.457951				0.456912	0.47667	0.45667				0.430967	0.460878	0.437445				0.504692	0.467136	0.430328				0.445383	0.431344	0.486571
	398	0.45295	0.501641	0.481038				0.475135	0.496847	0.476847				0.449592	0.479203	0.458814				0.524388	0.485677	0.446984				0.464907	0.451877	0.504222
	396	0.480624	0.527749	0.503874				0.492286	0.515696	0.495696				0.467593	0.496669	0.480196				0.543534	0.502621	0.462303				0.483255	0.472058	0.521612
	394	0.507712	0.553498	0.525949				0.508026	0.533389	0.513389				0.484718	0.512954	0.501162				0.561937	0.518244	0.476356				0.500248	0.491614	0.538381
	392	0.534194	0.578728	0.54731				0.523146	0.550389	0.530389				0.501193	0.528735	0.52156				0.579888	0.533246	0.489995				0.516684	0.510727	0.554776
	390	0.559576	0.602525	0.567478				0.537871	0.566751	0.546751				0.516862	0.543777	0.540886				0.597204	0.54768	0.503197				0.53236	0.528987	0.570551
	388	0.582661	0.623912	0.585706				0.551229	0.582057	0.562057				0.530987	0.557604	0.558255				0.61307	0.56119	0.515543				0.546822	0.545563	0.584863
	386	0.604358	0.644005	0.602843				0.564064	0.596922	0.576922				0.544262	0.570853	0.57458				0.628127	0.57445	0.52761				0.560711	0.56121	0.598274
	384	0.625856	0.66393	0.619589				0.576602	0.61167	0.59167				0.557341	0.584035	0.590705				0.643165	0.58757	0.539843				0.574517	0.57649	0.611271
	382	0.646741	0.683488	0.635527				0.588733	0.625741	0.605741				0.569941	0.596734	0.606256				0.657713	0.600185	0.551584				0.587782	0.591295	0.624218
	380	0.66659	0.701766	0.650499				0.600196	0.638865	0.618865				0.581683	0.608588	0.620929				0.671381	0.611914	0.562519				0.600015	0.605139	0.63646
	378	0.684793	0.71861	0.663849				0.609986	0.650431	0.630431				0.591965	0.618914	0.634167				0.683544	0.622128	0.571959				0.610826	0.617496	0.647187
	376	0.70004	0.732762	0.674706				0.617901	0.659922	0.639922				0.600562	0.627436	0.645209				0.693597	0.630477	0.57978				0.619623	0.627787	0.656042
	374	0.71132	0.743164	0.682788				0.623877	0.667268	0.647268				0.606892	0.63348	0.653229				0.701031	0.636517	0.585648				0.626143	0.635407	0.662479
	372	0.717883	0.748854	0.687525				0.627861	0.672215	0.652215				0.610295	0.637317	0.657415				0.705301	0.64073	0.589427				0.630251	0.639753	0.666018
	370	0.718477	0.747969	0.690709				0.629626	0.672683	0.652683				0.608561	0.638036	0.657603				0.707417	0.643692	0.589039				0.631545	0.638859	0.665926
	368	0.711231	0.74098	0.684799				0.625957	0.668672	0.648672				0.604248	0.633955	0.651524				0.702309	0.640493	0.585672				0.627401	0.633871	0.66093
	366	0.696449	0.727223	0.673479				0.617851	0.660015	0.640015				0.595208	0.625218	0.639768				0.691705	0.632302	0.57779				0.618333	0.623064	0.651167
	364	0.675087	0.707243	0.656745				0.605417	0.646095	0.626095				0.581786	0.612	0.623067				0.676021	0.619288	0.565441				0.604697	0.607362	0.637298
	362	0.648399	0.682552	0.635732				0.589734	0.62819	0.60819				0.565001	0.595459	0.602279				0.657078	0.602881	0.55037				0.587312	0.588323	0.620221
	360	0.618373	0.654645	0.611937				0.571666	0.607611	0.587611				0.545794	0.576182	0.579034				0.635395	0.583705	0.532588				0.567228	0.566541	0.600823
	358	0.587321	0.625728	0.587097				0.55193	0.585629	0.565629				0.525661	0.556053	0.554851				0.612786	0.563506	0.513782				0.545957	0.543648	0.580758
	356	0.555265	0.596027	0.561445				0.531837	0.562882	0.542882				0.504773	0.534874	0.530065				0.589848	0.542154	0.494186				0.523695	0.520088	0.560316
	354	0.523294	0.566178	0.535345				0.511439	0.539524	0.519524				0.483547	0.513645	0.505596				0.566708	0.520461	0.474373				0.5011	0.496526	0.539709
	352	0.492874	0.537817	0.510253				0.491364	0.516786	0.496786				0.463008	0.493255	0.482442				0.54433	0.499455	0.455106				0.479292	0.474016	0.520343
	350	0.465414	0.512447	0.487418				0.472776	0.495907	0.475907				0.444587	0.474588	0.461435				0.524293	0.479926	0.437515				0.459292	0.453596	0.50283
	348	0.441775	0.490373	0.467715				0.456607	0.477912	0.457912				0.428664	0.458688	0.443859				0.507425	0.463156	0.422559				0.442169	0.436324	0.488641
	346	0.422139	0.47202	0.451678				0.4429	0.463135	0.443135				0.415981	0.445833	0.429639				0.493981	0.449275	0.410188				0.428291	0.422624	0.477349
	344	0.407423	0.45822	0.43951				0.432633	0.451721	0.431721				0.407041	0.436263	0.419388				0.484159	0.438883	0.400945				0.417769	0.412991	0.469708
	342	0.397749	0.449522	0.431881				0.426195	0.44436	0.42436				0.401768	0.43038	0.414145				0.478808	0.432336	0.395746				0.411878	0.407764	0.46651
	340	0.383112	0.439886	0.420842				0.429161	0.436378	0.416378				0.401444	0.430618	0.400757				0.462831	0.432688	0.394382				0.412891	0.392657	0.457739
	338	0.388653	0.446139	0.427154				0.434024	0.441343	0.421343				0.410858	0.438531	0.409981				0.471501	0.439219	0.401081				0.420983	0.402537	0.468917
	336	0.404485	0.461435	0.443034				0.44643	0.455242	0.435242				0.429571	0.455762	0.429236				0.489323	0.454219	0.416043				0.438867	0.422092	0.489497
	334	0.433971	0.490015	0.471171				0.469484	0.479666	0.459666				0.460096	0.485385	0.461071				0.519628	0.48072	0.441807				0.469243	0.455259	0.52327
	332	0.478785	0.533112	0.512788				0.503568	0.516219	0.496219				0.503481	0.528012	0.508395				0.563965	0.518765	0.478832				0.512232	0.503079	0.571708
	330	0.541655	0.593321	0.57044				0.549572	0.566437	0.546437				0.56188	0.584154	0.57502				0.623898	0.56935	0.528884				0.569551	0.567859	0.637096
	328	0.627249	0.675057	0.646161				0.60819	0.630905	0.610905				0.636374	0.655993	0.662455				0.702898	0.63369	0.592566				0.643185	0.652135	0.722903
	326	0.739897	0.781425	0.739322				0.677822	0.710304	0.690304				0.725502	0.742339	0.773441				0.802158	0.710679	0.668535				0.729987	0.75669	0.828981
	324	0.8828	0.91574	0.85012				0.756735	0.801975	0.781975				0.824474	0.83996	0.911089				0.921035	0.797316	0.754183				0.827762	0.880101	0.957657
	322	1.06157	1.07992	0.973452				0.837162	0.899991	0.879991				0.925628	0.938796	1.07323				1.0551	0.884268	0.841057				0.926407	1.01449	1.10281
	320	1.27721	1.27106	1.09707				0.912398	0.995402	0.975402				1.01541	1.02768	1.2554				1.19397	0.961718	0.921312				1.01324	1.14846	1.25442
	318	1.54065	1.4904	1.20753				0.973698	1.07427	1.05427				1.08465	1.09703	1.44078				1.31961	1.02283	0.984537				1.07902	1.26358	1.39527
	316	1.85768	1.72836	1.29298				1.01611	1.13396	1.11396				1.12954	1.14471	1.61517				1.42	1.06283	1.02867				1.12019	1.34713	1.51095
	314	2.27809	1.97461	1.35263				1.04402	1.17449	1.15449				1.15328	1.1734	1.75987				1.49307	1.08769	1.05631				1.1422	1.39641	1.58847
	312	3.28998	2.21162	1.38955				1.05862	1.19605	1.17605				1.1636	1.18915	1.85433				1.53901	1.10221	1.07125				1.15229	1.42447	1.62779
	310	7.09	2.41104	1.41405				1.06678	1.20949	1.18949				1.17031	1.19618	1.9098				1.56087	1.1105	1.08086				1.15927	1.43675	1.65245
	308	7.09	2.50825	1.42622				1.07231	1.2201	1.2001				1.1734	1.19907	1.93391				1.57818	1.11643	1.08526				1.16251	1.44489	1.66247
	306	7.09	2.60445	1.42843				1.07469	1.22548	1.20548				1.17474	1.20057	1.95088				1.58789	1.1177	1.08832				1.16244	1.44707	1.67157
	304	7.09	2.67565	1.43817				1.07909	1.23131	1.21131				1.17618	1.19967	1.96183				1.59303	1.12329	1.09109				1.16552	1.45456	1.68089
	302	7.09	2.84845	1.44705				1.08498	1.23881	1.21881				1.17482	1.20229	1.96395				1.60134	1.12756	1.0917				1.16794	1.45735	1.68537
	300	7.09	3.09479	1.47242				1.08977	1.24906	1.22906				1.17144	1.20322	1.96481				1.61052	1.13164	1.08926				1.17022	1.46222	1.68206
	298	7.09	7.18	1.52717				1.09348	1.28141	1.26141				1.17606	1.20282	1.98979				1.62203	1.14246	1.08572				1.1724	1.46843	1.6957
	296	7.09	7.18	1.75118				1.11574	1.37945	1.35945				1.19234	1.20694	2.0776				1.66175	1.17811	1.08377				1.18054	1.48899	1.78521
	294	7.09	7.18	7.09				1.24052	7.09	7.07				1.24017	1.24222	2.79011				1.8479	1.42529	1.08744				1.23428	1.49077	3.02615
	292	7.09	7.18	7.09				2.20644	7.09	7.07				1.35276	1.31395	7.12				7.18	7.09	1.09863				1.3955	1.50552	7.18
	290	7.09	7.18	7.09				2.62566	7.09	7.07				1.35675	1.29732	7.12				7.18	7.09	1.10566				1.49295	1.53934	7.18
	288	7.09	7.18	7.09				7.09	7.09	7.07				1.61724	1.43506	7.12				7.18	7.09	1.1379				7.09	1.79644	7.18
	286	7.09	7.18	7.09				7.09	7.09	7.07				7.12	7.12	7.12				7.18	7.09	7.09				7.09	7.09	7.18
	284	-0.423439	-0.406137	-0.718049				-0.546086	-0.784408	-0.804408				-0.075591	0.339162	0.0250904				-0.317478	-0.567373	0.114759				-0.37603	0.213673	0.039294
	282	-0.011191	-0.069356	-0.366992				-0.194429	-0.438942	-0.458942				0.191481	0.567178	0.368026				-0.018318	-0.199156	0.311513				-0.083223	0.384553	0.495723
	280	0.0994232	-0.050516	-0.29394				-0.164249	-0.409102	-0.429102				0.229709	0.48764	0.485951				0.036763	-0.096253	0.294035				-0.11671	0.347569	0.623283
	278	0.107442	-0.133027	-0.298685				-0.214592	-0.449184	-0.469184				0.102205	0.480169	0.538664				-0.030395	-0.079146	0.230742				-0.22308	0.257523	0.672214
	276	0.103631	-0.151987	-0.255536				-0.209599	-0.441012	-0.461012				0.044993	0.442089	0.658881				-0.055482	-0.04911	0.184541				-0.260707	0.293667	0.733876
	274	0.0850546	-0.161254	-0.207876				-0.232346	-0.438075	-0.458075				-0.026573	0.361213	0.482854				-0.041531	-0.052372	0.206964				-0.316842	0.310002	1.09171
	272	0.0744233	-0.164943	-0.166245				-0.232672	-0.411977	-0.431977				-0.015517	0.300055	0.375487				-0.033304	-0.027127	0.21885				-0.311955	0.314767	0.916045
	270	0.0736328	-0.135845	-0.1188				-0.202877	-0.382752	-0.402752				0.008108	0.237414	0.413719				-0.027402	0.0298378	0.155291				-0.273548	0.250067	0.853063
	268	0.157547	-0.158379	-0.090458				-0.240061	-0.385565	-0.405565				-0.059999	0.224336	0.55868				-0.034336	0.147378	0.101645				-0.29798	0.226863	0.968055
	266	0.173132	-0.174437	-0.084826				-0.256734	-0.38312	-0.40312				-0.136313	0.226031	0.614583				-0.055201	0.224213	0.129556				-0.31299	0.182877	0.797822
	264	0.258075	-0.160166	-0.08332				-0.2184	-0.353385	-0.373385				-0.131338	0.258177	0.724902				-0.037499	0.399119	0.123319				-0.28479	0.184498	0.689836
	262	0.289668	-0.133176	-0.047919				-0.232739	-0.33961	-0.35961				-0.143057	0.196175	0.646607				-0.025355	0.643634	0.115547				-0.274062	0.170687	0.63037
	260	0.240758	-0.153429	-0.038151				-0.31476	-0.358541	-0.378541				-0.215506	0.100085	0.680815				-0.092524	0.564133	0.033725				-0.297311	0.0917701	0.599361
	258	0.211491	-0.131133	0.0158108				-0.285883	-0.279881	-0.299881				-0.172468	0.162599	0.836218				-0.023367	0.598545	0.0567575				-0.232588	0.131958	0.587825
	256	0.200458	-0.141139	0.010479				-0.302475	-0.262284	-0.282284				-0.190922	0.180591	0.618729				-0.018211	0.530291	0.0484656				-0.227803	0.136975	0.449198
	254	0.180739	-0.178917	-0.0017312				-0.300795	-0.276558	-0.296558				-0.225437	0.0860986	0.524356				-0.038978	0.506112	0.0090841				-0.242282	0.171717	0.435015
	252	0.233143	-0.15085	-0.027928				-0.298234	-0.268887	-0.288887				-0.224429	0.0543444	0.525731				-0.050442	0.597221	-0.0076738				-0.211006	0.154153	0.304876
	250	0.223783	-0.116636	-0.059364				-0.303648	-0.245641	-0.265641				-0.20233	0.007665	0.524388				-0.064411	0.601765	-0.016806				-0.150567	0.0774618	0.289328
	248	0.195795	-0.096865	-0.021868				-0.271089	-0.174457	-0.194457				-0.167987	0.000831	0.528485				-0.023118	0.636747	0.005656				-0.064746	0.0411099	0.284575
	246	0.129309	-0.124744	-0.058684				-0.313717	-0.15144	-0.17144				-0.17126	-0.013854	0.609598				-0.046445	0.733648	-0.030503				-0.062815	0.006394	0.235391
	244	0.0763711	-0.115315	-0.079326				-0.340559	-0.180187	-0.200187				-0.174417	-0.074355	0.603365				-0.091603	0.592026	-0.090713				-0.070413	-0.031298	0.15755
	242	0.0431457	-0.093551	-0.081894				-0.345504	-0.184823	-0.204823				-0.170472	-0.091263	0.56467				-0.09055	0.435217	-0.099853				-0.032892	-0.081543	0.143205
	240	0.0656772	-0.059188	-0.105606				-0.30768	-0.140907	-0.160907				-0.09028	-0.059291	0.507035				-0.033848	0.471151	-0.050552				0.0763109	-0.06702	0.130893
	238	0.0329504	-0.020559	-0.082837				-0.295025	-0.12334	-0.14334				-0.051128	-0.061649	0.392079				-0.017079	0.511928	-0.076869				0.177361	-0.083989	0.0982571
	236	0.0078584	0.04101	-0.086404				-0.29297	-0.065832	-0.085832				0.006318	-0.040293	0.329971				-0.004938	0.522032	-0.079449				0.278868	-0.090786	0.037364
	234	-0.0095485	0.067752	-0.127207				-0.340918	-0.017744	-0.037744				-0.005484	-0.059226	0.361718				-0.000141	0.471525	-0.099378				0.334109	-0.083236	-0.016789
	232	-0.037966	0.055737	-0.17963				-0.358113	-0.014015	-0.034015				-0.007821	-0.121474	0.366412				-0.033739	0.329694	-0.096089				0.32292	-0.11856	-0.051166
	230	-0.039231	0.056851	-0.191027				-0.349597	-0.011197	-0.031197				0.0728785	-0.129306	0.415143				-0.042405	0.322557	-0.132007				0.311981	-0.121152	-0.060676
	228	-0.04458	0.064044	-0.230954				-0.343398	0.0131775	-0.0068225				0.104957	-0.131071	0.298327				-0.028367	0.313186	-0.151685				0.312685	-0.092958	-0.07495
	226	-0.100647	0.045971	-0.25182				-0.353531	-0.003417	-0.023417				0.21178	-0.163329	0.28051				-0.024815	0.246897	-0.178605				0.394199	-0.12055	-0.085943
	224	-0.117467	0.107617	-0.232167				-0.339587	0.0422107	0.0222107				0.416207	-0.152035	0.296508				-0.003799	0.175878	-0.16223				0.45111	-0.122401	-0.06586
	222	-0.141353	0.210723	-0.234247				-0.345527	0.109471	0.0894714				0.396585	-0.140396	0.248054				0.013692	0.180684	-0.15292				0.509775	-0.142581	-0.075822
	220	-0.133468	0.316818	-0.221578				-0.325491	0.163362	0.143362				0.426247	-0.099728	0.221928				0.051984	0.155267	-0.134036				0.525932	-0.107427	-0.060997
	218	-0.120785	0.37007	-0.202269				-0.298084	0.187341	0.167341				0.412432	-0.07604	0.243422				0.077797	0.162192	-0.092581				0.471957	-0.11725	-0.065743
	216	-0.086114	0.480156	-0.135194				-0.209403	0.25204	0.23204				0.533474	-0.01298	0.297068				0.130682	0.19536	-0.054491				0.398302	-0.057221	-0.004284
	214	-0.065998	0.579652	-0.139772				-0.166038	0.236687	0.216687				0.578228	0.004527	0.260034				0.151636	0.164962	-0.044934				0.437473	-0.035725	0.030255
	212	-0.071509	0.512412	-0.175207				-0.164788	0.222655	0.202655				0.588669	0.0208832	0.260356				0.193094	0.123348	-0.043956				0.368311	-0.011508	0.01949
	210	-0.043269	0.520885	-0.153109				-0.124007	0.274331	0.254331				0.693487	0.0714404	0.313128				0.244857	0.100165	-0.046821				0.338994	0.0261391	0.047662
	208	-0.032233	0.539275	-0.166068				-0.104074	0.355339	0.335339				0.580522	0.0997133	0.349719				0.270266	0.0989721	-0.03358				0.306914	0.0585213	0.103602
	206	-0.033785	0.614029	-0.180336				-0.131553	0.355926	0.335926				0.529616	0.106134	0.347666				0.272289	0.076132	-0.040775				0.228117	0.0199069	0.12887
	204	-0.034208	0.683083	-0.158311				-0.106999	0.376847	0.356847				0.485689	0.167143	0.369977				0.333254	0.115734	-0.015752				0.234196	0.0385885	0.165763
	202	-0.070031	0.670377	-0.18747				-0.112414	0.27996	0.25996				0.347267	0.15062	0.313952				0.337179	0.0640405	-0.022519				0.238377	0.009922	0.214258
	200	-0.100372	0.722055	-0.228662				-0.117636	0.233905	0.213905				0.278574	0.161216	0.257259				0.310884	-0.0094653	-0.046057				0.16904	-0.012318	0.246521

## Sheet: N plasma
		30 sec						60 sec						2min						5min						10 min
	Wavelength (nm)	Absorbance (a.u.)	Absorbance (a.u.)	Absorbance (a.u.)				Absorbance (a.u.)	Absorbance (a.u.)	Absorbance (a.u.)				Absorbance (a.u.)	Absorbance (a.u.)	Absorbance (a.u.)				Absorbance (a.u.)	Absorbance (a.u.)	Absorbance (a.u.)				Absorbance (a.u.)	Absorbance (a.u.)	Absorbance (a.u.)
	800	0.345737	0.247957	0.276211				0.341676	0.354863	0.346393				0.606043	0.500544	0.492022				0.272399	0.227166	0.236776				0.208765	0.272399	0.219236
	798	0.341132	0.244268	0.271793				0.33488	0.348545	0.340232				0.594284	0.489742	0.481793				0.269148	0.223957	0.23332				0.206157	0.269148	0.217055
	796	0.336631	0.240488	0.267323				0.328052	0.342224	0.33407				0.582569	0.478931	0.471531				0.265965	0.220747	0.229956				0.203615	0.265965	0.214864
	794	0.332282	0.236763	0.262984				0.321382	0.335945	0.327959				0.570976	0.468177	0.461374				0.262804	0.217694	0.226666				0.201197	0.262804	0.212667
	792	0.328097	0.233129	0.25872				0.314865	0.329811	0.321915				0.559436	0.457705	0.451388				0.259731	0.214711	0.223463				0.198745	0.259731	0.210507
	790	0.324011	0.229574	0.254601				0.308473	0.323781	0.316028				0.548229	0.447421	0.441649				0.25667	0.211706	0.220364				0.196342	0.25667	0.208295
	788	0.319967	0.22599	0.250445				0.302082	0.31777	0.310252				0.537308	0.437214	0.431988				0.253711	0.208829	0.217278				0.193941	0.253711	0.20619
	786	0.316024	0.222409	0.246404				0.295828	0.311847	0.304496				0.526654	0.427307	0.422719				0.250755	0.205902	0.214225				0.191601	0.250755	0.204196
	784	0.312286	0.218928	0.242362				0.289816	0.306168	0.298926				0.516285	0.417659	0.413659				0.247975	0.203038	0.211335				0.189275	0.247975	0.202101
	782	0.308668	0.215526	0.238569				0.284	0.300655	0.293533				0.506268	0.408381	0.404885				0.245174	0.20025	0.208503				0.187013	0.245174	0.200012
	780	0.305223	0.212276	0.234888				0.278368	0.295305	0.288313				0.496635	0.399534	0.396445				0.242498	0.197573	0.205631				0.184821	0.242498	0.197962
	778	0.30193	0.209169	0.23126				0.272937	0.290165	0.283312				0.487495	0.391071	0.388424				0.239864	0.195086	0.202937				0.182691	0.239864	0.196014
	776	0.298807	0.206202	0.227678				0.267757	0.285309	0.278537				0.478796	0.382993	0.380738				0.237487	0.192613	0.200402				0.180743	0.237487	0.19416
	774	0.295894	0.203311	0.224332				0.262852	0.280635	0.274002				0.470602	0.375453	0.373471				0.235206	0.190223	0.197924				0.178828	0.235206	0.192408
	772	0.293256	0.200651	0.221221				0.258339	0.276306	0.269832				0.462933	0.36847	0.366752				0.232943	0.188052	0.195613				0.177052	0.232943	0.19078
	770	0.290789	0.198121	0.218397				0.254203	0.27237	0.265864				0.456008	0.362086	0.360566				0.230904	0.185991	0.19353				0.175434	0.230904	0.189231
	768	0.288471	0.195723	0.21574				0.250355	0.268735	0.262234				0.449637	0.356239	0.355115				0.22906	0.184149	0.191619				0.173908	0.22906	0.18782
	766	0.2864	0.1936	0.213265				0.246925	0.265467	0.259024				0.443832	0.351069	0.35014				0.227327	0.182464	0.189852				0.172508	0.227327	0.18657
	764	0.284542	0.191903	0.211145				0.243916	0.262576	0.2562				0.438839	0.34653	0.345772				0.225805	0.180921	0.188266				0.171204	0.225805	0.185408
	762	0.282853	0.190614	0.209334				0.241338	0.260058	0.253697				0.434686	0.342713	0.342141				0.22452	0.179636	0.186815				0.170077	0.22452	0.184415
	760	0.28137	0.189756	0.207789				0.239243	0.257921	0.251665				0.431273	0.339745	0.339222				0.223352	0.178563	0.185567				0.169221	0.223352	0.1836
	758	0.280124	0.189091	0.206485				0.237602	0.256374	0.250151				0.428743	0.33749	0.336987				0.222399	0.177685	0.18461				0.168445	0.222399	0.18292
	756	0.279219	0.188457	0.205448				0.236494	0.255217	0.248978				0.426961	0.336021	0.335602				0.221712	0.176983	0.183852				0.167849	0.221712	0.182453
	754	0.278418	0.187898	0.204666				0.235824	0.254483	0.248308				0.42616	0.335406	0.334898				0.221169	0.176545	0.183296				0.167462	0.221169	0.182125
	752	0.277799	0.187668	0.204197				0.235703	0.254317	0.248164				0.426337	0.335694	0.335084				0.220951	0.17633	0.183015				0.167286	0.220951	0.181963
	750	0.277456	0.187729	0.204166				0.236155	0.254629	0.248471				0.427504	0.336959	0.336121				0.221013	0.176347	0.183036				0.167231	0.221013	0.182028
	748	0.277438	0.188082	0.204482				0.237267	0.255439	0.249351				0.429714	0.339213	0.338127				0.221344	0.17676	0.183315				0.167495	0.221344	0.182282
	746	0.277642	0.188691	0.205064				0.238941	0.256835	0.250746				0.433094	0.342548	0.341138				0.221907	0.177457	0.183814				0.167956	0.221907	0.18273
	744	0.278174	0.189519	0.20594				0.241203	0.258776	0.252718				0.437373	0.34683	0.344959				0.222669	0.178299	0.184568				0.168571	0.222669	0.183367
	742	0.278992	0.190504	0.207108				0.243988	0.261176	0.255252				0.442729	0.352107	0.349753				0.223693	0.179473	0.185558				0.169375	0.223693	0.184186
	740	0.277104	0.189816	0.20703				0.246519	0.262955	0.2571				0.447092	0.358068	0.354603				0.223715	0.180046	0.185864				0.169642	0.223715	0.184606
	738	0.278951	0.191314	0.208867				0.250592	0.266618	0.260747				0.454943	0.365734	0.361576				0.22552	0.181791	0.18754				0.171131	0.22552	0.185946
	736	0.281492	0.193017	0.211082				0.255254	0.270839	0.264993				0.46422	0.374659	0.369748				0.227805	0.183979	0.189574				0.172929	0.227805	0.187636
	734	0.284803	0.194948	0.213551				0.260512	0.275611	0.269761				0.474819	0.384622	0.379007				0.230529	0.186488	0.191901				0.175012	0.230529	0.189603
	732	0.288411	0.197571	0.2166				0.266606	0.281023	0.275311				0.486405	0.395668	0.389263				0.233528	0.189383	0.194659				0.177409	0.233528	0.19185
	730	0.290306	0.201969	0.221261				0.274372	0.287837	0.282336				0.498728	0.408206	0.400741				0.236506	0.192831	0.197977				0.179884	0.236506	0.194347
	728	0.289625	0.208424	0.227681				0.284405	0.296673	0.291258				0.512385	0.422949	0.413958				0.239698	0.197108	0.202223				0.18271	0.239698	0.197396
	726	0.290839	0.214457	0.23389				0.294577	0.306166	0.30057				0.528078	0.439102	0.428596				0.243608	0.201719	0.206844				0.186094	0.243608	0.20092
	724	0.294445	0.219957	0.239816				0.304506	0.315696	0.309906				0.545541	0.456456	0.44428				0.247729	0.206278	0.211277				0.189617	0.247729	0.204433
	722	0.298983	0.22476	0.245225				0.314291	0.324509	0.318796				0.56307	0.473855	0.460059				0.251402	0.210354	0.215051				0.192794	0.251402	0.207355
	720	0.30304	0.230344	0.251377				0.325282	0.334312	0.328564				0.581708	0.492584	0.477036				0.255693	0.215	0.219431				0.196324	0.255693	0.210721
	718	0.306958	0.236615	0.258241				0.337196	0.345298	0.339457				0.601684	0.512999	0.495454				0.260547	0.220296	0.224491				0.200384	0.260547	0.214687
	716	0.311151	0.243215	0.265424				0.349879	0.356864	0.351051				0.622697	0.534609	0.514833				0.265589	0.225879	0.229836				0.204646	0.265589	0.218751
	714	0.315566	0.250326	0.273102				0.363384	0.369164	0.363302				0.644752	0.557516	0.53528				0.270988	0.231764	0.235556				0.209137	0.270988	0.223102
	712	0.320171	0.257838	0.281246				0.377578	0.382229	0.376295				0.667819	0.581777	0.556925				0.276617	0.238028	0.241605				0.213964	0.276617	0.227711
	710	0.325067	0.26585	0.289872				0.392681	0.395945	0.390002				0.691986	0.6074	0.579679				0.282529	0.24461	0.247901				0.218922	0.282529	0.232546
	708	0.330139	0.274195	0.298947				0.408318	0.410285	0.404228				0.716735	0.633988	0.603172				0.288668	0.251432	0.254479				0.224079	0.288668	0.237592
	706	0.335372	0.282797	0.308181				0.424515	0.425155	0.41909				0.74193	0.661431	0.627301				0.295118	0.258498	0.261275				0.229509	0.295118	0.242789
	704	0.340601	0.291695	0.317584				0.440993	0.440156	0.434207				0.767278	0.689336	0.651577				0.301619	0.265684	0.268206				0.234965	0.301619	0.248096
	702	0.345811	0.300573	0.327071				0.457572	0.455374	0.449382				0.792341	0.717379	0.675934				0.308098	0.272908	0.275158				0.240445	0.308098	0.253381
	700	0.351204	0.309713	0.336939				0.474654	0.471115	0.465019				0.817465	0.74626	0.700995				0.314809	0.280377	0.282366				0.246124	0.314809	0.258875
	698	0.356734	0.319253	0.347123				0.492358	0.487305	0.481286				0.842917	0.776156	0.726707				0.32173	0.288116	0.289849				0.252004	0.32173	0.264612
	696	0.362316	0.328886	0.35745				0.51022	0.503674	0.497676				0.868254	0.806333	0.752269				0.328677	0.295946	0.297354				0.257866	0.328677	0.270384
	694	0.367695	0.338356	0.367631				0.527822	0.519898	0.513868				0.892426	0.835901	0.777212				0.335476	0.303659	0.304706				0.263655	0.335476	0.276046
	692	0.373032	0.347847	0.377758				0.545293	0.536073	0.529945				0.915745	0.865159	0.801907				0.342344	0.311281	0.312074				0.269426	0.342344	0.281665
	690	0.378341	0.357347	0.387899				0.562631	0.552073	0.545924				0.938495	0.894211	0.826055				0.349059	0.31889	0.319356				0.275201	0.349059	0.287253
	688	0.383507	0.366746	0.398001				0.579903	0.56794	0.561754				0.960326	0.922867	0.849559				0.355658	0.326396	0.326532				0.280894	0.355658	0.292758
	686	0.388529	0.37594	0.407712				0.596747	0.583503	0.577338				0.980861	0.950865	0.872225				0.36209	0.33379	0.333658				0.286466	0.36209	0.298165
	684	0.393298	0.384855	0.417134				0.613015	0.598461	0.592407				1.0002	0.97783	0.893842				0.368369	0.340957	0.340575				0.291794	0.368369	0.303424
	682	0.397849	0.393496	0.42628				0.628741	0.612798	0.606837				1.01814	1.0036	0.914296				0.374401	0.347782	0.347149				0.296944	0.374401	0.308432
	680	0.402136	0.401719	0.435066				0.643695	0.626629	0.62063				1.03471	1.02811	0.933601				0.380142	0.354315	0.353439				0.30196	0.380142	0.313284
	678	0.406133	0.409537	0.443344				0.657871	0.639683	0.633648				1.04994	1.05136	0.951679				0.385537	0.360516	0.359378				0.306622	0.385537	0.317879
	676	0.409862	0.416972	0.451117				0.671186	0.651991	0.645993				1.06375	1.07314	0.968392				0.390595	0.366384	0.365007				0.310999	0.390595	0.322136
	674	0.413236	0.423703	0.458336				0.683419	0.663326	0.657379				1.07593	1.09299	0.983398				0.395215	0.371739	0.370155				0.31502	0.395215	0.326063
	672	0.416203	0.429695	0.464794				0.694311	0.67331	0.667539				1.0865	1.11051	0.996673				0.399349	0.376502	0.374757				0.318596	0.399349	0.329685
	670	0.418811	0.435245	0.470527				0.704168	0.682372	0.676753				1.09586	1.12658	1.00846				0.403101	0.380794	0.378904				0.321811	0.403101	0.332877
	668	0.421097	0.440181	0.47574				0.713062	0.690767	0.685078				1.10409	1.14109	1.01908				0.406526	0.384752	0.382691				0.32478	0.406526	0.33582
	666	0.422992	0.444525	0.480304				0.720863	0.697954	0.69234				1.11084	1.15366	1.02808				0.409464	0.388187	0.385974				0.327385	0.409464	0.338384
	664	0.424457	0.448055	0.483961				0.727183	0.703824	0.698203				1.11622	1.164	1.03525				0.411778	0.390894	0.388569				0.329471	0.411778	0.3404
	662	0.425484	0.450695	0.486718				0.731855	0.708311	0.70271				1.1202	1.17192	1.04063				0.413541	0.39301	0.39053				0.331003	0.413541	0.341964
	660	0.426189	0.452579	0.488654				0.735246	0.711632	0.70594				1.1231	1.17776	1.04451				0.414825	0.394547	0.391922				0.327002	0.414825	0.343079
	658	0.426485	0.4537	0.489906				0.737377	0.713686	0.70805				1.12484	1.18164	1.04687				0.415557	0.3955	0.392768				0.31864	0.415557	0.343803
	656	0.426284	0.454106	0.490316				0.738199	0.71461	0.70901				1.12528	1.18344	1.04771				0.415804	0.395856	0.393069				0.316985	0.415804	0.344109
	654	0.425637	0.453759	0.489929				0.737782	0.714397	0.708739				1.1247	1.18356	1.04718				0.415589	0.395646	0.392868				0.3158	0.415589	0.344015
	652	0.424687	0.452651	0.488819				0.736031	0.712882	0.707305				1.12306	1.18163	1.04518				0.414879	0.394874	0.392098				0.31438	0.414879	0.343503
	650	0.423325	0.450831	0.486916				0.733081	0.710184	0.704717				1.12041	1.17762	1.04172				0.413693	0.393602	0.390761				0.312728	0.413693	0.342545
	648	0.421609	0.448433	0.484241				0.728892	0.706581	0.701205				1.11669	1.17192	1.03691				0.412058	0.391824	0.388965				0.310949	0.412058	0.341242
	646	0.419615	0.445393	0.481046				0.723655	0.701941	0.696613				1.11198	1.16456	1.03083				0.410003	0.389481	0.38671				0.30897	0.410003	0.339622
	644	0.417321	0.441774	0.477314				0.717427	0.696278	0.690922				1.10636	1.15561	1.0236				0.407534	0.38675	0.383907				0.306861	0.407534	0.337586
	642	0.414739	0.437629	0.4729				0.710306	0.689753	0.684568				1.09969	1.14501	1.01515				0.404743	0.383616	0.380798				0.304663	0.404743	0.335353
	640	0.411874	0.433096	0.46813				0.702322	0.682537	0.677343				1.09213	1.13297	1.0055				0.401616	0.380157	0.377377				0.302245	0.401616	0.332817
	638	0.40869	0.427849	0.462684				0.693159	0.674387	0.669089				1.08352	1.11929	0.994629				0.398142	0.376226	0.373533				0.299401	0.398142	0.329943
	636	0.405276	0.42225	0.456714				0.68334	0.665387	0.660067				1.07383	1.10406	0.982573				0.394272	0.371935	0.36928				0.296203	0.394272	0.326792
	634	0.401704	0.416274	0.450532				0.672912	0.655909	0.650551				1.06352	1.08778	0.969735				0.390228	0.367351	0.364796				0.29282	0.390228	0.323513
	632	0.39799	0.410113	0.444064				0.661992	0.646034	0.640682				1.05247	1.07081	0.956184				0.386058	0.362612	0.360191				0.28923	0.386058	0.32003
	630	0.39407	0.403626	0.437154				0.650514	0.635534	0.630265				1.04048	1.05266	0.941745				0.381582	0.357616	0.355319				0.28537	0.381582	0.316342
	628	0.389948	0.396679	0.429928				0.63823	0.62429	0.619068				1.02749	1.0332	0.926059				0.376818	0.352245	0.350099				0.281224	0.376818	0.312433
	626	0.385726	0.389547	0.422518				0.625522	0.612686	0.607469				1.01345	1.01267	0.909634				0.371886	0.346708	0.344683				0.27692	0.371886	0.308359
	624	0.381423	0.382233	0.414852				0.612658	0.600843	0.595624				0.998818	0.991611	0.892709				0.366885	0.341012	0.339192				0.272505	0.366885	0.304214
	622	0.37693	0.37472	0.407031				0.59941	0.588659	0.583561				0.983347	0.969964	0.875138				0.361795	0.335253	0.333572				0.267928	0.361795	0.30003
	620	0.372316	0.367098	0.399062				0.585806	0.576162	0.571145				0.967085	0.947554	0.856943				0.356526	0.329334	0.327846				0.263272	0.356526	0.295711
	618	0.367701	0.359498	0.391008				0.572017	0.563499	0.558462				0.950173	0.924666	0.838286				0.351138	0.323387	0.322086				0.258465	0.351138	0.29133
	616	0.363142	0.351844	0.38299				0.558378	0.551047	0.545888				0.933013	0.901969	0.819544				0.345818	0.317539	0.316382				0.253818	0.345818	0.28703
	614	0.358594	0.344337	0.375161				0.544846	0.538512	0.533395				0.915367	0.87917	0.80065				0.340535	0.311623	0.310724				0.249285	0.340535	0.282784
	612	0.353939	0.336941	0.367138				0.531054	0.525921	0.520845				0.897112	0.855925	0.781392				0.335174	0.305788	0.305076				0.24473	0.335174	0.278479
	610	0.34914	0.329242	0.359044				0.516999	0.513047	0.507879				0.877995	0.831976	0.76147				0.329682	0.299788	0.299199				0.240018	0.329682	0.274018
	608	0.344394	0.321534	0.350982				0.502925	0.500146	0.494966				0.858474	0.807918	0.741379				0.324241	0.293741	0.293326				0.235423	0.324241	0.269602
	606	0.3397	0.313983	0.342975				0.488989	0.487207	0.482292				0.838739	0.784046	0.721275				0.318827	0.28777	0.287582				0.23093	0.318827	0.265272
	604	0.33496	0.306495	0.335004				0.475211	0.474511	0.469713				0.818848	0.760346	0.701144				0.313478	0.281816	0.281888				0.226464	0.313478	0.260976
	602	0.330358	0.299162	0.327299				0.461732	0.462147	0.457262				0.799006	0.737172	0.681434				0.308233	0.276038	0.276266				0.222159	0.308233	0.256825
	600	0.325844	0.292044	0.319799				0.448557	0.449944	0.445132				0.779177	0.714248	0.661858				0.303063	0.270408	0.270809				0.217934	0.303063	0.252727
	598	0.32139	0.285058	0.312315				0.435446	0.437762	0.43304				0.759135	0.69137	0.642181				0.2979	0.264787	0.26543				0.213734	0.2979	0.24867
	596	0.316894	0.277988	0.304794				0.422316	0.425651	0.420969				0.738773	0.668537	0.622496				0.292815	0.25912	0.260015				0.209575	0.292815	0.244596
	594	0.312474	0.271053	0.297408				0.40948	0.413671	0.409001				0.71842	0.645854	0.602984				0.287787	0.25361	0.254799				0.205486	0.287787	0.240539
	592	0.308035	0.264275	0.29015				0.396562	0.40185	0.397156				0.697811	0.623184	0.583409				0.282802	0.248213	0.249495				0.201419	0.282802	0.236575
	590	0.303632	0.257501	0.282907				0.383765	0.390072	0.385464				0.677135	0.600873	0.56393				0.277792	0.242822	0.244209				0.197419	0.277792	0.232623
	588	0.299273	0.250829	0.275916				0.371302	0.378598	0.374004				0.656746	0.579128	0.54479				0.272961	0.237554	0.239153				0.19354	0.272961	0.228775
	586	0.295073	0.244375	0.269151				0.359216	0.367451	0.362839				0.636738	0.557888	0.52615				0.268267	0.232411	0.234298				0.189765	0.268267	0.225068
	584	0.291	0.238147	0.262473				0.347562	0.356643	0.352137				0.617181	0.537303	0.508129				0.263743	0.227437	0.229552				0.186102	0.263743	0.22155
	582	0.287043	0.232159	0.256113				0.336256	0.346292	0.341781				0.598213	0.517517	0.490656				0.259337	0.222701	0.22501				0.182576	0.259337	0.218134
	580	0.283141	0.22632	0.249887				0.325232	0.336029	0.331589				0.57942	0.49803	0.473453				0.255059	0.218028	0.220585				0.179179	0.255059	0.214757
	578	0.27934	0.220643	0.243829				0.314444	0.326	0.321507				0.560687	0.478855	0.456465				0.250774	0.213442	0.216178				0.175761	0.250774	0.211421
	576	0.275658	0.215114	0.238037				0.304092	0.316388	0.311812				0.542594	0.460467	0.440104				0.246674	0.20902	0.21195				0.172508	0.246674	0.208341
	574	0.272141	0.209944	0.232532				0.294262	0.307276	0.302714				0.52534	0.442958	0.42455				0.242801	0.204823	0.207933				0.169385	0.242801	0.205355
	572	0.268769	0.204957	0.227244				0.284864	0.298602	0.29413				0.508795	0.426273	0.409675				0.239086	0.200856	0.204163				0.16644	0.239086	0.202516
	570	0.265485	0.200195	0.222196				0.275794	0.290243	0.285826				0.492735	0.410162	0.39534				0.235518	0.197033	0.200595				0.163661	0.235518	0.199777
	568	0.262288	0.195681	0.21742				0.267148	0.282278	0.277842				0.477324	0.394679	0.3816				0.232177	0.193443	0.197133				0.161056	0.232177	0.197196
	566	0.259228	0.191352	0.212792				0.258806	0.27459	0.270193				0.462435	0.379883	0.368309				0.228926	0.190055	0.193813				0.158542	0.228926	0.1948
	564	0.25634	0.187234	0.208335				0.250845	0.267169	0.262789				0.447924	0.365585	0.355439				0.225748	0.186683	0.190634				0.156027	0.225748	0.192374
	562	0.253553	0.183273	0.204139				0.243227	0.260078	0.255761				0.434143	0.352022	0.343299				0.222743	0.183564	0.187647				0.153633	0.222743	0.19013
	560	0.250836	0.179556	0.200144				0.235979	0.253422	0.249165				0.421115	0.339184	0.331796				0.219952	0.180626	0.184919				0.151508	0.219952	0.188034
	558	0.248318	0.175959	0.19637				0.229189	0.247245	0.242889				0.408716	0.32703	0.320876				0.217262	0.177865	0.182251				0.149508	0.217262	0.186071
	556	0.245927	0.17279	0.192843				0.222865	0.241286	0.236981				0.39684	0.315457	0.310544				0.214743	0.175187	0.179715				0.147554	0.214743	0.184163
	554	0.243599	0.169651	0.189527				0.216729	0.235537	0.231296				0.385491	0.304459	0.300613				0.212364	0.172662	0.17731				0.1457	0.212364	0.182393
	552	0.241389	0.166591	0.186298				0.210848	0.230061	0.225885				0.374576	0.293858	0.291082				0.210087	0.17028	0.175049				0.143971	0.210087	0.180702
	550	0.239286	0.163771	0.183203				0.205197	0.224945	0.220701				0.364	0.283631	0.281941				0.207933	0.168003	0.172903				0.142329	0.207933	0.179116
	548	0.237292	0.161001	0.18036				0.199845	0.219978	0.215755				0.353953	0.273976	0.273216				0.205882	0.165923	0.170839				0.14077	0.205882	0.177596
	546	0.23539	0.158514	0.177731				0.194899	0.215441	0.21119				0.34473	0.264916	0.2651				0.204005	0.164007	0.169015				0.139378	0.204005	0.176231
	544	0.23359	0.156279	0.175192				0.190307	0.211171	0.206901				0.335897	0.256407	0.257473				0.202155	0.162123	0.167307				0.138054	0.202155	0.174948
	542	0.231891	0.154076	0.172847				0.185953	0.207068	0.202903				0.327539	0.248477	0.25029				0.200477	0.16044	0.16572				0.136809	0.200477	0.173807
	540	0.230263	0.152021	0.170581				0.18179	0.203216	0.199064				0.319615	0.240829	0.243412				0.198978	0.15882	0.164212				0.135637	0.198978	0.172715
	538	0.228698	0.150136	0.168552				0.177857	0.199538	0.195414				0.312025	0.233557	0.23687				0.1975	0.157323	0.162752				0.134591	0.1975	0.171703
	536	0.227233	0.148339	0.16664				0.17411	0.196123	0.192082				0.304837	0.226732	0.230777				0.196083	0.155938	0.161501				0.13358	0.196083	0.170694
	534	0.225896	0.146668	0.164867				0.170701	0.192879	0.188882				0.29816	0.220327	0.225061				0.194779	0.154635	0.160298				0.132687	0.194779	0.16985
	532	0.224569	0.145148	0.163184				0.167503	0.189893	0.185856				0.291904	0.214385	0.219666				0.193599	0.153445	0.159213				0.13192	0.193599	0.16915
	530	0.223294	0.1437	0.161601				0.164465	0.187051	0.182957				0.285938	0.208652	0.214553				0.192522	0.152376	0.158146				0.131217	0.192522	0.16844
	528	0.222137	0.142339	0.160142				0.161621	0.184301	0.180324				0.280206	0.203217	0.209708				0.191488	0.151332	0.15719				0.130569	0.191488	0.167771
	526	0.221077	0.14109	0.158823				0.158937	0.181842	0.177906				0.274806	0.19805	0.205136				0.190514	0.150405	0.156359				0.129989	0.190514	0.167218
	524	0.22002	0.139934	0.157614				0.156383	0.17946	0.175591				0.269674	0.193187	0.200828				0.18958	0.14959	0.155538				0.129399	0.18958	0.166668
	522	0.219055	0.138897	0.156473				0.154039	0.177147	0.173448				0.264868	0.188679	0.196733				0.188746	0.148793	0.154841				0.128964	0.188746	0.166137
	520	0.218108	0.13784	0.155393				0.151782	0.175163	0.171445				0.260354	0.18445	0.192926				0.187991	0.148092	0.154258				0.128561	0.187991	0.165779
	518	0.217192	0.136924	0.154466				0.149686	0.173311	0.169574				0.256135	0.180451	0.189398				0.187343	0.147488	0.153718				0.128193	0.187343	0.165452
	516	0.216385	0.136145	0.153604				0.147812	0.171386	0.167773				0.252079	0.176613	0.185997				0.186666	0.14695	0.153206				0.12785	0.186666	0.165096
	514	0.215653	0.135463	0.152901				0.146079	0.169707	0.166201				0.248386	0.173069	0.182849				0.186083	0.146528	0.152782				0.127697	0.186083	0.164862
	512	0.214958	0.13484	0.152262				0.144422	0.168214	0.164621				0.244881	0.169793	0.179948				0.185597	0.146132	0.152462				0.127563	0.185597	0.164718
	510	0.214281	0.134199	0.151566				0.142797	0.166752	0.163191				0.241531	0.166646	0.177121				0.185174	0.145791	0.152111				0.127423	0.185174	0.164545
	508	0.213643	0.133665	0.15095				0.141369	0.165535	0.161927				0.23839	0.163724	0.174535				0.184818	0.145541	0.151886				0.127363	0.184818	0.164501
	506	0.21306	0.133153	0.1505				0.139995	0.164362	0.160737				0.235461	0.160968	0.172132				0.184455	0.145337	0.151783				0.127309	0.184455	0.164455
	504	0.21256	0.13279	0.150048				0.138769	0.163221	0.159609				0.23282	0.158382	0.169945				0.184186	0.145259	0.151609				0.127377	0.184186	0.164446
	502	0.212069	0.132534	0.149725				0.13772	0.162164	0.158648				0.230281	0.156007	0.167873				0.183976	0.145171	0.151529				0.127479	0.183976	0.164522
	500	0.210976	0.131489	0.148622				0.136176	0.16059	0.157024				0.227026	0.153208	0.165142				0.183353	0.144729	0.151126				0.127485	0.183353	0.164253
	498	0.210635	0.131297	0.148409				0.135309	0.159859	0.156271				0.224888	0.151183	0.163442				0.183267	0.144793	0.151232				0.127709	0.183267	0.164438
	496	0.210237	0.131227	0.148289				0.134566	0.15919	0.155651				0.222893	0.149376	0.161994				0.183226	0.144879	0.151373				0.127963	0.183226	0.164615
	494	0.209871	0.13124	0.148241				0.133915	0.158613	0.155151				0.221165	0.147725	0.160588				0.183252	0.145015	0.151639				0.128274	0.183252	0.164886
	492	0.209583	0.131247	0.148284				0.133362	0.158149	0.154687				0.219559	0.14625	0.159389				0.18329	0.145285	0.151881				0.128614	0.18329	0.165176
	490	0.209394	0.131364	0.148461				0.132964	0.157849	0.15434				0.218118	0.14499	0.158453				0.183416	0.145632	0.15222				0.129058	0.183416	0.165545
	488	0.209244	0.131561	0.148667				0.132762	0.157591	0.154118				0.216914	0.143872	0.157617				0.183546	0.145989	0.152572				0.129572	0.183546	0.165925
	486	0.209186	0.131916	0.149047				0.132701	0.157485	0.154089				0.216003	0.143051	0.157053				0.183804	0.146452	0.153125				0.130128	0.183804	0.166396
	484	0.209233	0.132386	0.149514				0.132872	0.157629	0.154282				0.215458	0.142609	0.156828				0.184181	0.14709	0.153786				0.130815	0.184181	0.16702
	482	0.209419	0.133128	0.150228				0.133425	0.158092	0.154731				0.215269	0.142661	0.156995				0.184692	0.147902	0.154653				0.131706	0.184692	0.167789
	480	0.209743	0.13407	0.151289				0.134365	0.158891	0.155552				0.215738	0.143183	0.157753				0.18542	0.14892	0.155779				0.132735	0.18542	0.16874
	478	0.210382	0.13533	0.152666				0.135866	0.160072	0.156813				0.216915	0.144429	0.159171				0.186454	0.150255	0.157112				0.133974	0.186454	0.169888
	476	0.211471	0.137207	0.154676				0.138201	0.162105	0.158852				0.219141	0.146807	0.161767				0.187927	0.15209	0.159082				0.135711	0.187927	0.171488
	474	0.213121	0.13995	0.157501				0.141713	0.165138	0.161932				0.222861	0.15066	0.165768				0.19006	0.154699	0.161809				0.138094	0.19006	0.173725
	472	0.215423	0.143608	0.161398				0.146762	0.169458	0.166254				0.228318	0.156307	0.171535				0.192904	0.158176	0.165482				0.141094	0.192904	0.176701
	470	0.21858	0.148422	0.166512				0.153537	0.175246	0.171985				0.235842	0.164072	0.179437				0.196614	0.162515	0.170161				0.144945	0.196614	0.180406
	468	0.222357	0.154147	0.172644				0.161757	0.182238	0.178973				0.245104	0.173684	0.189062				0.201035	0.167755	0.175758				0.149471	0.201035	0.184829
	466	0.226267	0.160311	0.179091				0.170488	0.189748	0.186539				0.25494	0.183947	0.199318				0.205814	0.173335	0.181679				0.154278	0.205814	0.189518
	464	0.22964	0.165961	0.184902				0.178309	0.196592	0.19344				0.263777	0.193126	0.208441				0.210125	0.178359	0.18701				0.158654	0.210125	0.19372
	462	0.231858	0.170156	0.18921				0.184037	0.201635	0.198533				0.270174	0.199729	0.215008				0.213233	0.182077	0.190976				0.161834	0.213233	0.196914
	460	0.232859	0.172775	0.191871				0.187347	0.204604	0.201576				0.273736	0.203509	0.218612				0.215028	0.184294	0.19336				0.16384	0.215028	0.198923
	458	0.232854	0.174103	0.193239				0.188685	0.205893	0.202865				0.274865	0.20475	0.219818				0.215692	0.185387	0.194466				0.164801	0.215692	0.199834
	456	0.232307	0.174654	0.193761				0.188889	0.206155	0.203226				0.274745	0.204632	0.219684				0.215771	0.185778	0.194884				0.165255	0.215771	0.200199
	454	0.231719	0.17473	0.193802				0.188592	0.205865	0.203061				0.273976	0.203896	0.219016				0.215618	0.185899	0.194954				0.1654	0.215618	0.20028
	452	0.231445	0.174704	0.193812				0.188241	0.205653	0.202804				0.273255	0.203198	0.218483				0.215607	0.186004	0.195034				0.165651	0.215607	0.200491
	450	0.2314	0.174816	0.193901				0.188121	0.205463	0.202719				0.272855	0.202873	0.218203				0.215706	0.186316	0.19526				0.166074	0.215706	0.200732
	448	0.231358	0.175005	0.194143				0.188224	0.205635	0.202899				0.272873	0.2029	0.218387				0.215944	0.186793	0.195679				0.166622	0.215944	0.201088
	446	0.23135	0.175283	0.194386				0.18847	0.20591	0.203071				0.273098	0.203142	0.218685				0.216155	0.187134	0.196076				0.167094	0.216155	0.201496
	444	0.231131	0.175264	0.194332				0.188464	0.205834	0.203052				0.273159	0.203273	0.218774				0.216195	0.187373	0.19624				0.167398	0.216195	0.201624
	442	0.230593	0.175041	0.193982				0.18808	0.205596	0.202831				0.273038	0.203264	0.218629				0.216115	0.187355	0.196088				0.167484	0.216115	0.201548
	440	0.229974	0.174803	0.193678				0.187809	0.205455	0.202782				0.273341	0.203533	0.218729				0.215944	0.187292	0.195873				0.167432	0.215944	0.201443
	438	0.229649	0.174731	0.193637				0.188098	0.205804	0.203147				0.274688	0.204694	0.219687				0.215892	0.187358	0.1959				0.167549	0.215892	0.201443
	436	0.229761	0.175306	0.194307				0.189522	0.207143	0.204484				0.277593	0.207535	0.22228				0.216287	0.187954	0.196399				0.168079	0.216287	0.20186
	434	0.230415	0.17683	0.195888				0.192474	0.209786	0.20714				0.282847	0.212696	0.227015				0.217387	0.189358	0.197709				0.169156	0.217387	0.202799
	432	0.231679	0.179315	0.19852				0.197244	0.214019	0.211333				0.290919	0.220655	0.234279				0.219215	0.191509	0.19985				0.170836	0.219215	0.204447
	430	0.233643	0.182894	0.2023				0.203888	0.220012	0.217313				0.302003	0.231686	0.244424				0.221829	0.194563	0.20279				0.1732	0.221829	0.206699
	428	0.236023	0.187061	0.206686				0.211829	0.227181	0.224461				0.315544	0.245174	0.256754				0.224925	0.198057	0.206303				0.175945	0.224925	0.209245
	426	0.23851	0.191389	0.211266				0.220641	0.235196	0.2325				0.331316	0.260701	0.270742				0.228215	0.201878	0.209874				0.178803	0.228215	0.21196
	424	0.241154	0.196095	0.216352				0.230558	0.244352	0.241546				0.349842	0.278917	0.28701				0.231802	0.205906	0.21363				0.181713	0.231802	0.214691
	422	0.244302	0.201523	0.222297				0.242283	0.255159	0.252444				0.372153	0.300994	0.306604				0.235897	0.210467	0.217978				0.185034	0.235897	0.21786
	420	0.248497	0.20845	0.229762				0.256927	0.268632	0.265958				0.399311	0.32809	0.330679				0.241124	0.216328	0.223431				0.18932	0.241124	0.221863
	418	0.253812	0.217205	0.238967				0.27487	0.285169	0.282344				0.431666	0.360789	0.359758				0.247675	0.223515	0.230277				0.194605	0.247675	0.226866
	416	0.260525	0.227911	0.250294				0.296599	0.305219	0.302218				0.470023	0.399927	0.39449				0.255829	0.23235	0.238781				0.201178	0.255829	0.233137
	414	0.268795	0.240827	0.263976				0.322528	0.329059	0.326005				0.514793	0.446316	0.435419				0.265687	0.243059	0.249115				0.209193	0.265687	0.240879
	412	0.278469	0.255914	0.280066				0.352455	0.356468	0.353303				0.565246	0.499565	0.482029				0.277163	0.255627	0.261081				0.21865	0.277163	0.249902
	410	0.289417	0.272846	0.298185				0.385945	0.387463	0.384103				0.620393	0.559269	0.533781				0.29016	0.269872	0.274684				0.229403	0.29016	0.260212
	408	0.30154	0.291415	0.317994				0.422481	0.421339	0.417847				0.678483	0.624048	0.589358				0.304612	0.285542	0.289663				0.241159	0.304612	0.271664
	406	0.314712	0.31199	0.339722				0.462145	0.458163	0.45452				0.738666	0.693638	0.648276				0.320424	0.302581	0.306123				0.25397	0.320424	0.284222
	404	0.32858	0.334459	0.363364				0.504737	0.497767	0.493891				0.799362	0.767565	0.709722				0.337304	0.32079	0.323958				0.267949	0.337304	0.297952
	402	0.342136	0.358063	0.388314				0.548782	0.538655	0.534592				0.856905	0.842768	0.770747				0.354428	0.339775	0.342342				0.282176	0.354428	0.312028
	400	0.353424	0.382895	0.413379				0.593176	0.580444	0.57583				0.908621	0.921701	0.829462				0.370806	0.358425	0.360784				0.295906	0.370806	0.326186
	398	0.363415	0.406614	0.437864				0.635402	0.619937	0.615143				0.950969	0.993236	0.881725				0.384871	0.375638	0.377568				0.308463	0.384871	0.338483
	396	0.371194	0.430337	0.461869				0.676227	0.658105	0.653108				0.985242	1.06125	0.928563				0.397051	0.391433	0.393033				0.319837	0.397051	0.349417
	394	0.376939	0.453201	0.48457				0.714579	0.694332	0.689337				1.0125	1.12516	0.969608				0.407645	0.406064	0.407433				0.330261	0.407645	0.359428
	392	0.382024	0.475527	0.506634				0.751163	0.728889	0.723974				1.03446	1.18547	1.00613				0.417742	0.42007	0.421298				0.3402	0.417742	0.369003
	390	0.387754	0.497196	0.527921				0.786168	0.762217	0.756836				1.05324	1.24153	1.03919				0.428045	0.433847	0.435146				0.35007	0.428045	0.378586
	388	0.394157	0.516859	0.547352				0.818078	0.79263	0.786877				1.06914	1.29111	1.06777				0.438504	0.447119	0.448503				0.359831	0.438504	0.388213
	386	0.401442	0.535623	0.566016				0.848474	0.82157	0.815722				1.084	1.33676	1.09383				0.449187	0.460409	0.461729				0.369886	0.449187	0.398155
	384	0.409495	0.553989	0.584465				0.878355	0.85016	0.84402				1.09735	1.37938	1.11814				0.460316	0.473872	0.475157				0.380072	0.460316	0.408393
	382	0.417726	0.57175	0.602034				0.906728	0.877401	0.870905				1.1089	1.41913	1.13995				0.47141	0.486852	0.48805				0.38987	0.47141	0.418243
	380	0.425244	0.588413	0.618338				0.932604	0.902571	0.895899				1.11837	1.4543	1.15868				0.481437	0.49877	0.500049				0.399039	0.481437	0.427318
	378	0.431403	0.603327	0.632838				0.955601	0.925125	0.918245				1.12564	1.48377	1.17402				0.490243	0.509517	0.510626				0.407157	0.490243	0.435367
	376	0.436474	0.615404	0.644625				0.974193	0.943765	0.936766				1.13089	1.50856	1.18654				0.497429	0.518205	0.519436				0.413886	0.497429	0.442052
	374	0.440778	0.624317	0.65327				0.988309	0.958114	0.950962				1.13657	1.53022	1.197				0.503237	0.525041	0.526288				0.419186	0.503237	0.447349
	372	0.443842	0.629197	0.658177				0.99703	0.967347	0.960171				1.1431	1.54641	1.20606				0.50716	0.529453	0.5306				0.422769	0.50716	0.450861
	370	0.446395	0.628474	0.658556				1.00282	0.973076	0.967399				1.15154	1.56134	1.21381				0.513044	0.534263	0.535196				0.426781	0.513044	0.455844
	368	0.444588	0.621388	0.65195				0.994615	0.96614	0.960325				1.154	1.55743	1.2132				0.509779	0.529985	0.53103				0.423278	0.509779	0.452509
	366	0.439819	0.60864	0.639558				0.976834	0.949531	0.943894				1.15132	1.54094	1.20569				0.502633	0.521145	0.521956				0.416412	0.502633	0.44566
	364	0.432053	0.589976	0.621185				0.949036	0.924073	0.918142				1.14486	1.51021	1.18914				0.491998	0.507909	0.508556				0.406359	0.491998	0.43586
	362	0.421712	0.566535	0.597544				0.912698	0.889973	0.884162				1.13319	1.46469	1.16359				0.478348	0.491162	0.492046				0.393471	0.478348	0.423321
	360	0.409685	0.540563	0.571286				0.871014	0.850381	0.845065				1.11636	1.40667	1.13118				0.462658	0.472385	0.473289				0.378891	0.462658	0.409123
	358	0.397101	0.514049	0.544256				0.827459	0.808737	0.803877				1.09494	1.33964	1.09303				0.446287	0.453046	0.454131				0.363917	0.446287	0.394704
	356	0.383674	0.486306	0.51605				0.780744	0.764411	0.759912				1.06706	1.26476	1.04873				0.42902	0.432671	0.434125				0.348474	0.42902	0.379568
	354	0.369841	0.458695	0.487618				0.732474	0.719006	0.714401				1.03303	1.18428	0.998055				0.411249	0.411986	0.414067				0.332913	0.411249	0.364292
	352	0.356254	0.431823	0.460156				0.684862	0.674267	0.669935				0.99382	1.10241	0.943452				0.394187	0.392134	0.394738				0.317959	0.394187	0.350019
	350	0.343814	0.407087	0.434587				0.63952	0.631524	0.627835				0.951087	1.02293	0.888021				0.378371	0.374069	0.377324				0.304594	0.378371	0.337267
	348	0.333064	0.386073	0.412568				0.599074	0.593537	0.590331				0.907187	0.950197	0.835477				0.364737	0.358456	0.362545				0.293216	0.364737	0.326568
	346	0.324051	0.368619	0.394213				0.563623	0.56024	0.556957				0.863238	0.883878	0.786009				0.353447	0.34557	0.350359				0.284299	0.353447	0.317958
	344	0.317475	0.355268	0.380037				0.533165	0.5323	0.529202				0.822344	0.825278	0.741853				0.345193	0.336315	0.341881				0.278389	0.345193	0.312516
	342	0.314183	0.347295	0.371121				0.509591	0.510417	0.507307				0.784717	0.775245	0.703618				0.340528	0.331398	0.337597				0.276266	0.340528	0.311082
	340	0.321612	0.329993	0.357336				0.481532	0.485431	0.483945				0.766718	0.732375	0.673669				0.346242	0.33099	0.33527				0.283775	0.346242	0.315803
	338	0.328277	0.336762	0.363486				0.474566	0.478965	0.477215				0.740338	0.702973	0.650882				0.352005	0.337984	0.34375				0.292739	0.352005	0.325846
	336	0.342221	0.353512	0.380076				0.478011	0.482254	0.481039				0.723176	0.686151	0.640082				0.365712	0.353638	0.36157				0.309891	0.365712	0.344146
	334	0.36429	0.382876	0.409308				0.49403	0.49776	0.497007				0.716979	0.682971	0.642587				0.388912	0.380452	0.390469				0.337482	0.388912	0.373001
	332	0.395549	0.427968	0.453948				0.525242	0.528144	0.527224				0.723131	0.695154	0.659528				0.423206	0.420851	0.433183				0.377355	0.423206	0.414728
	330	0.435039	0.490508	0.516094				0.572388	0.573576	0.572705				0.741297	0.724053	0.690885				0.46817	0.474175	0.490035				0.429612	0.46817	0.469326
	328	0.481892	0.573351	0.597417				0.638023	0.635594	0.636559				0.773372	0.772233	0.737371				0.524381	0.542842	0.562311				0.495251	0.524381	0.537345
	326	0.533336	0.677995	0.698973				0.723192	0.717739	0.719343				0.818073	0.840809	0.802208				0.590913	0.624949	0.648764				0.573045	0.590913	0.617586
	324	0.585052	0.806628	0.820438				0.829872	0.819156	0.823057				0.875321	0.932263	0.884196				0.662234	0.718875	0.747548				0.658775	0.662234	0.706128
	322	0.630952	0.954518	0.954907				0.955631	0.938761	0.945183				0.944808	1.048	0.978838				0.732758	0.816214	0.84929				0.745358	0.732758	0.794553
	320	0.666211	1.11094	1.08879				1.08983	1.06921	1.07807				1.01976	1.18383	1.07783				0.793144	0.903814	0.941959				0.821084	0.793144	0.871489
	318	0.689295	1.25715	1.20277				1.22096	1.19743	1.2069				1.0898	1.3289	1.17028				0.836796	0.972766	1.01213				0.877083	0.836796	0.928836
	316	0.703224	1.38086	1.28592				1.33669	1.31535	1.32341				1.15036	1.4743	1.24626				0.865307	1.01827	1.05982				0.914492	0.865307	0.965293
	314	0.710977	1.46992	1.33904				1.42702	1.40876	1.41482				1.20096	1.61805	1.3076				0.88294	1.0467	1.08896				0.93649	0.88294	0.986029
	312	0.714327	1.52605	1.36864				1.48742	1.47122	1.47838				1.23563	1.73385	1.34433				0.891721	1.06196	1.10387				0.946589	0.891721	0.995915
	310	0.716754	1.55022	1.38264				1.51746	1.51138	1.51559				1.25726	1.81556	1.36723				0.896454	1.06906	1.11096				0.951795	0.896454	1.00038
	308	0.718377	1.55964	1.39026				1.53649	1.53108	1.53266				1.27035	1.86882	1.38042				0.898236	1.07126	1.11618				0.954206	0.898236	1.00105
	306	0.71898	1.57144	1.38613				1.54567	1.53798	1.54373				1.27861	1.88929	1.38945				0.898608	1.0736	1.11746				0.95424	0.898608	1.00287
	304	0.719514	1.58085	1.38584				1.54979	1.54217	1.55221				1.28165	1.89576	1.3929				0.897963	1.07361	1.11722				0.954784	0.897963	1.00285
	302	0.719589	1.58299	1.38586				1.54763	1.54955	1.55482				1.28299	1.89915	1.3862				0.896788	1.0726	1.11643				0.954581	0.896788	1.00134
	300	0.720172	1.59125	1.38217				1.53982	1.55341	1.55742				1.27627	1.88163	1.37216				0.895477	1.07045	1.11557				0.952186	0.895477	0.999533
	298	0.719973	1.60759	1.37681				1.51893	1.53992	1.54817				1.26113	1.83908	1.34813				0.887886	1.05932	1.1092				0.944264	0.887886	0.990941
	296	0.719584	1.64503	1.35659				1.45726	1.50641	1.51999				1.21798	1.74374	1.2815				0.865582	1.04098	1.08764				0.928666	0.865582	0.970541
	294	0.723657	1.72769	1.27477				1.27415	1.4139	1.42382				1.07803	1.46559	1.09263				0.807298	0.979083	1.04096				0.862826	0.807298	0.898102
	292	0.765793	1.89657	1.11039				1.02043	1.30428	1.27442				0.863971	1.13496	0.844767				0.72269	0.86351	0.942335				0.749169	0.72269	0.767241
	290	0.773721	1.94977	1.12265				1.03786	1.31225	1.24592				0.849016	1.13925	0.849775				0.726635	0.850561	0.924642				0.75328	0.726635	0.767936
	288	0.801433	2.57514	1.08294				0.912008	1.21335	1.11565				0.717354	0.960845	0.674107				0.651724	0.753962	0.829431				0.668437	0.651724	0.659588
	286	1.16201	7	0.752669				0.505197	0.910958	0.686867				0.29597	0.555702	0.258038				0.376643	0.466167	0.510471				0.345315	0.376643	0.336921
	284	7	7	0.388962				-0.0882185	0.324309	0.152311				-0.325144	-0.139035	-0.383524				-0.0882538	-0.111206	-0.00877912				-0.247725	-0.0882538	-0.249616
	282	7	7	0.137852				-0.399686	-0.532513	-0.560833				-1.13884	-0.997365	-1.196				-0.804509	-0.970365	-0.824231				-1.09372	-0.804509	-1.1016
	280	7	7	0.747827				-0.485155	-1.19752	-1.36717				-2.02902	-1.81018	-2.04511				-1.59621	-1.87862	-1.70266				-1.93812	-1.59621	-1.97235
	278	7	7	7				-0.504996	7	7				7	7	7				7	7	7				7	7	7
	276	7	7	7				-0.533181	7	7				7	7	7				7	7	7				7	7	7
	274	7	7	7				-0.430702	7	7				7	7	7				7	7	7				7	7	7
	272	7	7	7				-0.443419	7	7				7	7	7				7	7	7				7	7	7
	270	7	7	7				-0.482331	7	7				7	7	7				7	7	7				7	7	7
	268	7	7	7				-0.396601	-0.608743	-0.683769				-1.52164	-1.41633	-1.43774				-1.08151	-1.43239	-1.24997				-1.45749	-1.08151	-1.56174
	266	7	7	7				-0.261331	-0.776666	-0.723828				-1.58416	-1.49396	-1.53768				-1.16769	-1.5203	-1.34329				-1.57542	-1.16769	-1.69168
	264	7	7	7				-0.257285	-0.628332	-0.450583				-1.4869	-1.377	-1.42211				-1.05507	-1.49182	-1.27867				-1.47723	-1.05507	-1.61154
	262	7	7	7				-0.283834	-0.396588	-0.607179				-1.36069	-1.27328	-1.24772				-0.877169	-1.38939	-1.18735				-1.37796	-0.877169	-1.49803
	260	7	7	7				-0.14298	0.544646	-0.393848				-1.10543	-1.05564	-0.930219				-0.685277	-1.20366	-0.859326				-1.16489	-0.685277	-1.26537
	258	7	7	7				-0.0970662	7	0.142054				-0.935895	-0.874037	-0.829086				-0.618788	-1.04804	-0.671773				-1.00529	-0.618788	-1.11386
	256	7	7	7				-0.103449	1.03912	0.114627				-0.683458	-0.622551	-0.566547				-0.357514	-0.791129	-0.425943				-0.7893	-0.357514	-0.88574
	254	7	7	7				-0.0276935	0.312638	-0.0416356				-0.717104	-0.689358	-0.58122				-0.37921	-0.862674	-0.458632				-0.832783	-0.37921	-0.95361
	252	7	7	7				-0.0131587	7	0.0566274				-0.686037	-0.667662	-0.453648				-0.414746	-0.831283	-0.388671				-0.769498	-0.414746	-0.936507
	250	7	7	7				0.0351163	7	0.0142972				-0.609495	-0.550969	-0.40108				-0.321035	-0.736955	-0.336063				-0.702692	-0.321035	-0.850964
	248	7	7	7				0.00161138	7	0.165679				-0.504438	-0.449637	-0.34576				-0.295472	-0.679842	-0.287637				-0.677289	-0.295472	-0.767473
	246	7	7	7				0.0144515	7	0.264561				-0.427812	-0.356912	-0.301668				-0.261581	-0.603933	-0.255023				-0.635894	-0.261581	-0.679333
	244	7	7	7				0.0527428	7	0.444067				-0.298145	-0.235454	-0.10064				-0.213535	-0.494925	-0.105962				-0.476113	-0.213535	-0.547397
	242	7	7	7				-0.0469077	7	0.249945				-0.267672	-0.194384	0.0325519				-0.240534	-0.445281	-0.0262588				-0.448229	-0.240534	-0.505014
	240	7	7	7				-0.121842	7	0.168596				-0.288279	-0.178937	-0.0226613				-0.268163	-0.476432	-0.0659372				-0.47565	-0.268163	-0.535376
	238	7	7	7				-0.159762	2.16387	0.143776				-0.267544	-0.129274	0.00715583				-0.281367	-0.48358	-0.0424528				-0.446227	-0.281367	-0.516364
	236	7	7	7				-0.0842646	7	0.317445				-0.211968	-0.0310678	0.00439017				-0.249439	-0.410447	0.00660431				-0.425715	-0.249439	-0.458731
	234	7	7	1.16677				-0.0357925	7	0.298435				-0.199383	0.0270795	0.0103925				-0.197706	-0.349714	0.0162691				-0.415968	-0.197706	-0.45039
	232	7	7	0.439254				0.0649556	7	0.131816				-0.248961	-0.106792	-0.0187477				-0.281692	-0.39555	-0.015125				-0.446204	-0.281692	-0.501017
	230	7	7	0.331928				-0.0184215	7	0.177022				-0.1974	-0.0768908	-0.0599694				-0.312851	-0.384284	-0.0143217				-0.437249	-0.312851	-0.487011
	228	7	7	0.331908				-0.0882089	7	0.165131				-0.162618	-0.120217	-0.0983877				-0.348299	-0.415786	-0.00548355				-0.442411	-0.348299	-0.468414
	226	7	7	0.213751				-0.0301393	7	0.147319				-0.136325	-0.112108	-0.066252				-0.310785	-0.401464	-0.0292573				-0.399965	-0.310785	-0.417639
	224	7	7	0.145284				-0.074428	7	0.0856174				-0.188334	-0.175147	-0.111026				-0.368462	-0.482865	0.00917302				-0.426915	-0.368462	-0.44972
	222	7	7	0.151546				-0.0116482	1.74644	0.00514519				-0.230974	-0.212444	-0.164478				-0.445034	-0.53769	-0.0278622				-0.482789	-0.445034	-0.497683
	220	7	7	0.0694321				-0.109831	0.973426	-0.0986951				-0.275186	-0.263211	-0.184127				-0.491434	-0.565536	-0.0978823				-0.512661	-0.491434	-0.51485
	218	7	7	0.0303172				-0.126254	0.891563	-0.0205314				-0.162923	-0.189367	-0.184603				-0.443765	-0.48931	-0.0377812				-0.479691	-0.443765	-0.477359
	216	7	7	-0.111169				-0.220743	0.693666	-0.165315				-0.197507	-0.301638	-0.267448				-0.502818	-0.558859	-0.0675515				-0.557145	-0.502818	-0.564452
	214	7	7	-0.0223987				-0.138302	7	-0.241562				-0.290804	-0.371202	-0.361909				-0.539351	-0.61536	-0.0965167				-0.603371	-0.539351	-0.594262
	212	7	7	-0.00719477				-0.0918348	7	-0.237825				-0.24465	-0.377182	-0.3777				-0.548499	-0.595255	-0.128764				-0.581538	-0.548499	-0.567889
	210	7	7	-0.12768				-0.190337	1.6324	-0.270192				-0.259686	-0.426791	-0.394651				-0.58404	-0.632967	-0.228944				-0.617425	-0.58404	-0.631795
	208	7	7	-0.145464				-0.144785	1.47528	-0.270588				-0.250601	-0.443163	-0.377036				-0.573704	-0.622697	-0.226095				-0.633121	-0.573704	-0.640197
	206	7	7	-0.175636				-0.140507	0.400677	-0.387573				-0.303138	-0.502458	-0.492718				-0.678956	-0.707914	-0.34065				-0.730152	-0.678956	-0.715958
	204	7	7	-0.264202				-0.203039	0.0361089	-0.475897				-0.439073	-0.629913	-0.572583				-0.750127	-0.814745	-0.438807				-0.826108	-0.750127	-0.815276
	202	7	7	-0.268285				-0.372303	0.0665977	-0.53263				-0.465936	-0.670341	-0.649977				-0.758742	-0.841304	-0.497048				-0.834679	-0.758742	-0.837363
	200	7	7	-0.287166				-0.548066	-0.23592	-0.756676				-0.696982	-0.913463	-0.920851				-0.974351	-1.08652	-0.695721				-1.0621	-0.974351	-1.06105

## Sheet: Thermal treatment
		30 sec						60 sec						2min				5min					10 min
		Wavelength (nm)	Absorbance (a.u.)	Absorbance (a.u.)	Absorbance (a.u.)			Absorbance (a.u.)	Absorbance (a.u.)	Absorbance (a.u.)			Absorbance (a.u.)	Absorbance (a.u.)	Absorbance (a.u.)			Absorbance (a.u.)	Absorbance (a.u.)	Absorbance (a.u.)			Absorbance (a.u.)	Absorbance (a.u.)	Absorbance (a.u.)
		800	0.27151	0.295908	0.356375			0.241043	0.111367	0.363937			0.191517	0.125417	0.271958			0.437488	0.349093	0.409311			0.154893	0.405716	0.154259
		799.8	0.27081	0.295484	0.355924			0.240385	0.110659	0.363265			0.190974	0.12469	0.271184			0.437088	0.34873	0.4089			0.154046	0.405147	0.153572
		799.6	0.270111	0.295055	0.355481			0.239731	0.109944	0.362581			0.190428	0.123956	0.270414			0.436685	0.348358	0.408481			0.153185	0.404564	0.152878
		799.4	0.269392	0.294608	0.355022			0.23906	0.109222	0.361907			0.189866	0.123202	0.269635			0.436276	0.347964	0.408055			0.152312	0.403977	0.152185
		799.2	0.268686	0.294185	0.354582			0.238394	0.10851	0.361245			0.189326	0.122477	0.268876			0.435884	0.34759	0.407657			0.151456	0.403394	0.15151
		799	0.267966	0.29374	0.354135			0.237719	0.107791	0.360566			0.18877	0.121738	0.268108			0.435479	0.347202	0.407242			0.150591	0.402803	0.150827
		798.8	0.267255	0.29331	0.353687			0.237054	0.107076	0.359897			0.188227	0.121008	0.26734			0.435084	0.346828	0.406832			0.149741	0.402226	0.150149
		798.6	0.266558	0.292885	0.353249			0.236395	0.106364	0.359236			0.187687	0.120288	0.266584			0.434698	0.346472	0.406421			0.148896	0.401645	0.149472
		798.4	0.265848	0.292448	0.352789			0.235734	0.105655	0.358569			0.18713	0.119553	0.265832			0.434306	0.346098	0.406007			0.148046	0.401057	0.148791
		798.2	0.265145	0.292029	0.352344			0.235076	0.104951	0.357909			0.186592	0.118838	0.26508			0.433928	0.345744	0.405612			0.147209	0.400481	0.148109
		798	0.264436	0.29159	0.351889			0.234402	0.104238	0.35724			0.186035	0.118106	0.264322			0.433533	0.345361	0.405208			0.146365	0.399888	0.147432
		797.8	0.263739	0.291167	0.351441			0.233745	0.103523	0.356593			0.185485	0.117382	0.263574			0.433143	0.344993	0.404814			0.145525	0.399313	0.146756
		797.6	0.26304	0.290743	0.351005			0.233082	0.102808	0.355935			0.184939	0.116659	0.262826			0.432754	0.344619	0.404411			0.144678	0.398727	0.14607
		797.4	0.262341	0.290311	0.350555			0.232426	0.102094	0.355283			0.184384	0.115932	0.262076			0.432364	0.344242	0.404002			0.143826	0.398141	0.145392
		797.2	0.261646	0.289893	0.35012			0.231776	0.101386	0.35464			0.183852	0.11522	0.261334			0.431983	0.343884	0.403615			0.142974	0.397562	0.144716
		797	0.260959	0.289465	0.349681			0.231111	0.100676	0.353989			0.183298	0.114489	0.260588			0.431598	0.343504	0.403209			0.14212	0.39697	0.144036
		796.8	0.260277	0.289039	0.349251			0.23046	0.099973	0.353358			0.18276	0.113769	0.259842			0.431211	0.343132	0.40281			0.141286	0.396395	0.143365
		796.6	0.259595	0.288615	0.348826			0.229801	0.099261	0.352722			0.182217	0.113045	0.259096			0.430827	0.342753	0.402406			0.140449	0.395801	0.142689
		796.4	0.258907	0.288175	0.348375			0.22914	0.098548	0.352082			0.181661	0.112315	0.258338			0.430438	0.342367	0.401994			0.139608	0.39521	0.142009
		796.2	0.258229	0.287763	0.347939			0.2285	0.097844	0.351448			0.181125	0.111613	0.257591			0.430059	0.342003	0.401602			0.138788	0.39464	0.141338
		796	0.257546	0.287337	0.347494			0.22785	0.097135	0.350808			0.180572	0.110892	0.256836			0.429678	0.341628	0.401182			0.137953	0.394062	0.140654
		795.8	0.25686	0.286916	0.347051			0.227209	0.096435	0.35018			0.180031	0.110178	0.256081			0.429301	0.341256	0.400771			0.137125	0.393491	0.139985
		795.6	0.256179	0.286491	0.346613			0.22656	0.095728	0.349549			0.179485	0.109467	0.255337			0.428925	0.340889	0.400366			0.136299	0.392908	0.139306
		795.4	0.255489	0.286054	0.346161			0.225905	0.095017	0.348909			0.178927	0.108739	0.254586			0.428539	0.340504	0.399957			0.135467	0.392317	0.138625
		795.2	0.25482	0.285642	0.345733			0.225271	0.094311	0.348287			0.178394	0.108036	0.253843			0.42817	0.340149	0.399569			0.134653	0.391743	0.137956
		795	0.254148	0.285212	0.345289			0.224619	0.093602	0.347649			0.177835	0.107314	0.25309			0.42778	0.339769	0.399162			0.133811	0.391153	0.137284
		794.8	0.253478	0.284803	0.344849			0.223986	0.092905	0.347024			0.177292	0.106604	0.252349			0.427407	0.339402	0.398772			0.132978	0.390578	0.136617
		794.6	0.252802	0.284379	0.344412			0.223337	0.092209	0.346391			0.17675	0.105897	0.251605			0.427029	0.339036	0.398383			0.13214	0.389994	0.135945
		794.4	0.252123	0.283949	0.343961			0.222684	0.091515	0.345769			0.176199	0.105179	0.250861			0.426654	0.338652	0.397987			0.131308	0.38941	0.135284
		794.2	0.25147	0.283539	0.343522			0.222041	0.090829	0.345161			0.175669	0.104479	0.250125			0.426282	0.338294	0.39762			0.130496	0.388831	0.134622
		794	0.250814	0.283115	0.343076			0.221398	0.090137	0.344538			0.175117	0.103769	0.249383			0.425897	0.337913	0.397228			0.129679	0.388236	0.133957
		793.8	0.250158	0.282705	0.342627			0.220776	0.089449	0.343921			0.174582	0.103077	0.248653			0.425526	0.337549	0.396852			0.128871	0.387668	0.133295
		793.6	0.249497	0.282302	0.342188			0.220142	0.088759	0.343296			0.174049	0.102378	0.247926			0.425164	0.337189	0.396472			0.128051	0.387092	0.13263
		793.4	0.248844	0.281882	0.341728			0.2195	0.08807	0.342664			0.173506	0.101674	0.247198			0.424792	0.336822	0.396081			0.127227	0.386513	0.131969
		793.2	0.248195	0.281487	0.341296			0.218863	0.087392	0.34205			0.172987	0.100993	0.246477			0.424424	0.336476	0.395714			0.126424	0.385942	0.131324
		793	0.247548	0.281069	0.340846			0.218207	0.086709	0.34142			0.172447	0.100287	0.245749			0.424054	0.336105	0.395319			0.125611	0.385353	0.130668
		792.8	0.246906	0.280657	0.340403			0.217567	0.086039	0.340804			0.171924	0.099594	0.245035			0.423685	0.335744	0.394943			0.124815	0.384779	0.130032
		792.6	0.246271	0.280257	0.339965			0.216928	0.085358	0.340181			0.171396	0.098905	0.244328			0.423321	0.335389	0.394567			0.124019	0.384205	0.129384
		792.4	0.245625	0.279846	0.339522			0.216293	0.084685	0.339561			0.170862	0.098212	0.243609			0.42295	0.335018	0.39418			0.12322	0.383628	0.12874
		792.2	0.244989	0.279455	0.339099			0.215674	0.08402	0.338961			0.170353	0.097537	0.242908			0.422597	0.33467	0.393811			0.122437	0.383073	0.128104
		792	0.24434	0.279043	0.338663			0.215039	0.083344	0.338337			0.169822	0.096842	0.2422			0.422226	0.334299	0.393425			0.121635	0.382493	0.127458
		791.8	0.243706	0.27865	0.33824			0.214429	0.082684	0.33774			0.169315	0.096162	0.241509			0.421884	0.333948	0.39306			0.120858	0.381936	0.126833
		791.6	0.243073	0.278246	0.337813			0.213806	0.082016	0.337135			0.168799	0.095478	0.240806			0.421528	0.333591	0.392677			0.120069	0.381368	0.126188
		791.4	0.242437	0.27784	0.33738			0.213189	0.081352	0.336526			0.168282	0.094786	0.2401			0.421165	0.33322	0.392286			0.119281	0.380792	0.125546
		791.2	0.241815	0.277452	0.336971			0.212579	0.080693	0.335925			0.167782	0.094113	0.239399			0.420813	0.332881	0.391916			0.118504	0.380242	0.124908
		791	0.241175	0.277046	0.336551			0.211944	0.080024	0.335295			0.167255	0.09342	0.238687			0.420445	0.332509	0.391523			0.117718	0.379664	0.124265
		790.8	0.240536	0.276646	0.33613			0.211328	0.079357	0.334685			0.166747	0.092737	0.237989			0.420086	0.332158	0.39115			0.116944	0.379101	0.123633
		790.6	0.23988	0.276241	0.335715			0.210699	0.078682	0.334069			0.166238	0.09205	0.237283			0.41972	0.331801	0.390773			0.116157	0.378521	0.122994
		790.4	0.23923	0.27583	0.335286			0.210075	0.078011	0.333459			0.165717	0.091364	0.236582			0.419364	0.331434	0.390402			0.11537	0.377945	0.122359
		790.2	0.238587	0.275437	0.334875			0.209459	0.077349	0.332864			0.165211	0.09069	0.235886			0.419009	0.331083	0.390048			0.114597	0.377382	0.121725
		790	0.23793	0.27502	0.33445			0.20883	0.076675	0.332253			0.164677	0.089993	0.235188			0.418653	0.3307	0.389663			0.113804	0.376809	0.12107
		789.8	0.237285	0.274619	0.334042			0.208221	0.076015	0.331662			0.164169	0.089314	0.234503			0.418301	0.330334	0.389303			0.113027	0.376252	0.120429
		789.6	0.236646	0.274221	0.333636			0.207611	0.075345	0.33106			0.16365	0.088633	0.233808			0.417948	0.329974	0.388933			0.112241	0.37568	0.119773
		789.4	0.235998	0.273805	0.333219			0.206998	0.074679	0.330455			0.163129	0.087939	0.233106			0.417595	0.3296	0.388556			0.111449	0.375106	0.119121
		789.2	0.235377	0.273415	0.332807			0.206381	0.074015	0.329855			0.162625	0.08726	0.232417			0.41725	0.329247	0.388197			0.110669	0.374548	0.118472
		789	0.234741	0.273005	0.332384			0.205749	0.073351	0.329238			0.162099	0.086566	0.231712			0.416889	0.328877	0.387822			0.109871	0.373965	0.117816
		788.8	0.234119	0.272607	0.331963			0.205135	0.072695	0.328642			0.161595	0.085888	0.231012			0.41654	0.328513	0.387455			0.10909	0.373402	0.117174
		788.6	0.233478	0.272198	0.331541			0.204508	0.072024	0.328032			0.161075	0.085205	0.230303			0.41617	0.32815	0.387074			0.10829	0.37282	0.116515
		788.4	0.232838	0.271793	0.331113			0.20389	0.07136	0.32743			0.160558	0.08452	0.229607			0.415809	0.327781	0.38671			0.107502	0.372245	0.115873
		788.2	0.23221	0.271403	0.330693			0.20327	0.070697	0.326836			0.160053	0.08385	0.22892			0.41546	0.327433	0.386361			0.10672	0.371685	0.115239
		788	0.231577	0.270993	0.330256			0.202646	0.070028	0.326218			0.159529	0.083161	0.228231			0.415103	0.327063	0.385991			0.105929	0.371096	0.114597
		787.8	0.230945	0.270591	0.329822			0.202046	0.06937	0.325624			0.159031	0.082487	0.227555			0.41476	0.326717	0.385639			0.105148	0.370541	0.113964
		787.6	0.230316	0.270195	0.329398			0.201427	0.068714	0.325022			0.158521	0.08181	0.226873			0.414413	0.326361	0.38528			0.104359	0.369979	0.113326
		787.4	0.229705	0.269785	0.328957			0.200802	0.068067	0.324427			0.158001	0.081128	0.226192			0.414058	0.325997	0.384918			0.103574	0.369417	0.112701
		787.2	0.2291	0.269393	0.328531			0.20019	0.067422	0.323846			0.157504	0.08046	0.225516			0.413699	0.325654	0.384565			0.102802	0.368854	0.112075
		787	0.228469	0.268985	0.328089			0.199577	0.066768	0.323246			0.156991	0.079776	0.224834			0.413341	0.325295	0.384194			0.102016	0.368282	0.111433
		786.8	0.227857	0.268597	0.327659			0.198991	0.066131	0.322668			0.156504	0.079116	0.224166			0.413001	0.324965	0.383856			0.101257	0.367737	0.110818
		786.6	0.227238	0.2682	0.327226			0.198386	0.065479	0.322072			0.155996	0.078454	0.223478			0.41266	0.32463	0.383497			0.100486	0.367181	0.110198
		786.4	0.226615	0.267793	0.326782			0.197772	0.06483	0.321474			0.155487	0.077781	0.222786			0.412313	0.324266	0.383139			0.099714	0.366624	0.109587
		786.2	0.226013	0.267403	0.326352			0.197164	0.064184	0.320895			0.15499	0.077127	0.222101			0.411967	0.323926	0.382802			0.098954	0.366074	0.108977
		786	0.225388	0.266991	0.325915			0.196555	0.06353	0.3203			0.154465	0.076453	0.221402			0.411605	0.323561	0.382438			0.098176	0.365499	0.108355
		785.8	0.224773	0.266594	0.325478			0.19596	0.062877	0.319721			0.153958	0.075794	0.220713			0.411259	0.323211	0.382091			0.097413	0.364949	0.107745
		785.6	0.224141	0.266197	0.325056			0.195354	0.062223	0.319132			0.153444	0.075131	0.220036			0.410907	0.322861	0.381739			0.09665	0.36439	0.107127
		785.4	0.22352	0.265797	0.324626			0.194753	0.061582	0.318542			0.152938	0.074467	0.219377			0.410567	0.322505	0.381399			0.095899	0.363841	0.106515
		785.2	0.222903	0.265407	0.324206			0.194157	0.060943	0.317956			0.152441	0.073816	0.218721			0.410224	0.32217	0.381053			0.095147	0.363293	0.105904
		785	0.222275	0.265004	0.323773			0.193551	0.060299	0.317363			0.151926	0.073148	0.218055			0.409873	0.321816	0.380686			0.094382	0.362739	0.105286
		784.8	0.221659	0.26462	0.323358			0.192964	0.059674	0.316798			0.151437	0.0725	0.217396			0.409529	0.321473	0.380337			0.093638	0.362209	0.104688
		784.6	0.221041	0.264233	0.322948			0.192365	0.059035	0.316225			0.150937	0.07185	0.216729			0.409181	0.32112	0.379979			0.092892	0.361662	0.104082
		784.4	0.220432	0.263836	0.322526			0.191773	0.058404	0.31565			0.15044	0.071195	0.216069			0.408837	0.320762	0.379627			0.09215	0.36111	0.10348
		784.2	0.219827	0.263465	0.322121			0.191203	0.057776	0.315089			0.149958	0.070557	0.215426			0.408506	0.320427	0.379284			0.091419	0.360574	0.102873
		784	0.219211	0.263063	0.321713			0.190617	0.057141	0.314504			0.149453	0.0699	0.214766			0.408161	0.320069	0.378916			0.090672	0.36003	0.102268
		783.8	0.218618	0.262675	0.321324			0.190049	0.056524	0.313942			0.148972	0.069262	0.214119			0.407827	0.319729	0.378563			0.08994	0.359506	0.101686
		783.6	0.218011	0.262283	0.320931			0.18946	0.055899	0.313369			0.148473	0.068617	0.213459			0.40748	0.319386	0.37819			0.089196	0.358961	0.101085
		783.4	0.217406	0.26189	0.320525			0.188881	0.055278	0.312804			0.147973	0.067962	0.212813			0.40713	0.319026	0.377835			0.088454	0.358416	0.100485
		783.2	0.216808	0.261509	0.320132			0.188307	0.05466	0.312248			0.147487	0.067326	0.21218			0.406785	0.318694	0.377485			0.087717	0.357883	0.099886
		783	0.216202	0.261112	0.319731			0.187736	0.054044	0.311677			0.146987	0.06668	0.211554			0.40644	0.318345	0.377124			0.086968	0.357338	0.099288
		782.8	0.215617	0.260735	0.319337			0.18718	0.053444	0.311133			0.146522	0.066056	0.210947			0.406112	0.318023	0.376796			0.086244	0.35682	0.098704
		782.6	0.215023	0.260358	0.318944			0.186612	0.052834	0.310572			0.146043	0.065425	0.210336			0.405773	0.317687	0.376456			0.085519	0.356288	0.098105
		782.4	0.214453	0.259978	0.318545			0.18605	0.052236	0.310017			0.145566	0.064797	0.20972			0.405444	0.317351	0.376128			0.084794	0.355766	0.097514
		782.2	0.21388	0.259608	0.31816			0.185493	0.051638	0.309481			0.145102	0.064182	0.209093			0.405114	0.317027	0.375804			0.084077	0.355247	0.096931
		782	0.213304	0.259217	0.317768			0.184925	0.051039	0.30893			0.144619	0.063552	0.208461			0.404785	0.31668	0.375463			0.083354	0.35472	0.09634
		781.8	0.21274	0.258846	0.317391			0.184384	0.050449	0.308397			0.14416	0.06294	0.207847			0.404462	0.316349	0.375149			0.082658	0.354202	0.095767
		781.6	0.212157	0.258465	0.316996			0.183823	0.049836	0.307853			0.143675	0.06232	0.207216			0.404132	0.316015	0.374808			0.081939	0.353668	0.095164
		781.4	0.211594	0.258086	0.3166			0.183273	0.04924	0.307311			0.143196	0.061701	0.206595			0.403806	0.315675	0.374468			0.081222	0.353151	0.094582
		781.2	0.211032	0.257731	0.316222			0.182724	0.048648	0.306785			0.14273	0.061101	0.205982			0.403487	0.315359	0.374135			0.080518	0.352651	0.094007
		781	0.210452	0.257355	0.315834			0.182159	0.048055	0.306237			0.142245	0.060484	0.205357			0.403159	0.315019	0.373795			0.079798	0.352132	0.093428
		780.8	0.209889	0.256998	0.315443			0.181616	0.047471	0.305705			0.14179	0.05989	0.204756			0.402849	0.31469	0.37348			0.07909	0.351635	0.092853
		780.6	0.209315	0.256638	0.315051			0.181054	0.046875	0.305167			0.141316	0.059289	0.20415			0.402522	0.314359	0.373154			0.078379	0.351115	0.092267
		780.4	0.208767	0.256278	0.314656			0.180502	0.046286	0.30463			0.140858	0.058688	0.203559			0.4022	0.314017	0.372839			0.077672	0.350608	0.091697
		780.2	0.208222	0.255931	0.314282			0.179959	0.045702	0.304104			0.140415	0.058105	0.202972			0.401885	0.313704	0.372531			0.076981	0.350115	0.091134
		780	0.207676	0.255574	0.313898			0.179418	0.045119	0.303573			0.139958	0.057506	0.202377			0.401567	0.313371	0.372216			0.076295	0.349613	0.090565
		779.8	0.207137	0.255233	0.313518			0.178884	0.044551	0.30306			0.13952	0.056923	0.201787			0.401257	0.313053	0.371919			0.075628	0.349131	0.090014
		779.6	0.206582	0.254881	0.313135			0.178333	0.04397	0.302533			0.139061	0.056329	0.20119			0.400937	0.312722	0.371604			0.074946	0.348635	0.089448
		779.4	0.206036	0.254517	0.312752			0.177793	0.043407	0.30202			0.138607	0.055737	0.200597			0.40063	0.312392	0.371294			0.074267	0.348144	0.088895
		779.2	0.205492	0.254166	0.312374			0.177258	0.042834	0.30152			0.138165	0.055156	0.20001			0.400316	0.312073	0.370976			0.073596	0.347655	0.088344
		779	0.204949	0.253799	0.311985			0.176709	0.042259	0.300994			0.137702	0.054561	0.19942			0.399997	0.311738	0.370647			0.072913	0.347155	0.087781
		778.8	0.204419	0.253459	0.311605			0.17618	0.041692	0.30049			0.13727	0.053988	0.198838			0.399687	0.311423	0.370346			0.07225	0.346678	0.087238
		778.6	0.203884	0.253106	0.311225			0.175636	0.04112	0.299973			0.136824	0.053409	0.198243			0.399373	0.311107	0.370032			0.071573	0.346191	0.086682
		778.4	0.203365	0.252749	0.310847			0.175113	0.040569	0.299456			0.136396	0.05283	0.197672			0.399065	0.310788	0.369746			0.070917	0.345709	0.086148
		778.2	0.202837	0.252406	0.310481			0.174589	0.040013	0.29895			0.135967	0.052263	0.197107			0.398761	0.310488	0.369459			0.070273	0.345227	0.085603
		778	0.202296	0.25204	0.310101			0.174056	0.03945	0.298429			0.135522	0.051674	0.196536			0.398448	0.310163	0.36916			0.069621	0.344735	0.085049
		777.8	0.201779	0.251695	0.309728			0.173543	0.038897	0.297931			0.135099	0.051104	0.195972			0.398149	0.309855	0.368878			0.068989	0.344267	0.084515
		777.6	0.201241	0.251349	0.309353			0.173015	0.038335	0.29742			0.134655	0.050524	0.195388			0.397837	0.309542	0.36857			0.068354	0.343781	0.083963
		777.4	0.200723	0.251006	0.30898			0.172496	0.03779	0.296915			0.13422	0.049951	0.194817			0.397535	0.309228	0.368282			0.06772	0.34332	0.083425
		777.2	0.200194	0.250675	0.308616			0.171977	0.037241	0.296413			0.13379	0.049386	0.194248			0.39723	0.308926	0.367991			0.067087	0.34285	0.082884
		777	0.199668	0.250326	0.308248			0.171451	0.036694	0.295906			0.133353	0.048814	0.193681			0.396922	0.308608	0.367691			0.066439	0.342372	0.082335
		776.8	0.199151	0.249994	0.307892			0.170945	0.036162	0.295412			0.132937	0.048261	0.193131			0.396628	0.308311	0.367414			0.065805	0.341908	0.081809
		776.6	0.198627	0.249657	0.307531			0.170425	0.035613	0.29491			0.1325	0.047702	0.192565			0.39633	0.308006	0.367114			0.065158	0.341433	0.081262
		776.4	0.198114	0.24932	0.307173			0.169919	0.035083	0.294413			0.132084	0.047146	0.19201			0.396033	0.307699	0.366826			0.064526	0.340963	0.080741
		776.2	0.197604	0.248991	0.30682			0.169407	0.034542	0.293922			0.131673	0.046603	0.191463			0.395733	0.307408	0.366539			0.063903	0.340503	0.080228
		776	0.197077	0.248646	0.30646			0.168888	0.034008	0.293415			0.131249	0.046048	0.19091			0.395436	0.307106	0.366238			0.063274	0.340034	0.079709
		775.8	0.196573	0.248328	0.306118			0.168396	0.03349	0.292943			0.130852	0.045515	0.190385			0.395153	0.306825	0.365956			0.062669	0.339598	0.079214
		775.6	0.19606	0.248001	0.305775			0.167889	0.032963	0.292456			0.130428	0.04497	0.189849			0.394853	0.306536	0.365661			0.062047	0.339139	0.0787
		775.4	0.195556	0.247673	0.305427			0.167395	0.032448	0.291974			0.130017	0.044427	0.18932			0.394566	0.306235	0.365376			0.061431	0.338693	0.078199
		775.2	0.195038	0.247358	0.305086			0.166892	0.031921	0.2915			0.129602	0.043894	0.188783			0.394274	0.305944	0.365084			0.060817	0.33825	0.0777
		775	0.194529	0.247031	0.304735			0.166389	0.031402	0.291013			0.129186	0.043353	0.188249			0.393981	0.305641	0.364789			0.060198	0.337807	0.077196
		774.8	0.194044	0.246728	0.304399			0.165916	0.030898	0.290553			0.128799	0.042835	0.187736			0.393703	0.305361	0.36451			0.059606	0.337376	0.076714
		774.6	0.193547	0.246409	0.304059			0.165423	0.030377	0.290075			0.128387	0.042308	0.187217			0.393408	0.305071	0.364206			0.058996	0.336927	0.076209
		774.4	0.19306	0.246084	0.303727			0.16494	0.029879	0.289607			0.127991	0.041785	0.186717			0.393122	0.304777	0.363928			0.058385	0.336489	0.075734
		774.2	0.192573	0.245764	0.303401			0.164469	0.029372	0.289148			0.127598	0.041272	0.186219			0.392838	0.304496	0.363648			0.057786	0.336051	0.075257
		774	0.192081	0.245432	0.303072			0.163987	0.028873	0.288685			0.127196	0.04075	0.185684			0.392556	0.304205	0.363357			0.057191	0.335618	0.074777
		773.8	0.191608	0.245126	0.302756			0.163523	0.028385	0.288238			0.126821	0.040248	0.184998			0.392286	0.303933	0.363079			0.056623	0.335201	0.074318
		773.6	0.191116	0.24481	0.302432			0.163038	0.027881	0.287782			0.126425	0.039738	0.184288			0.392001	0.303654	0.362778			0.056046	0.334768	0.073837
		773.4	0.190638	0.244493	0.302104			0.162575	0.027397	0.28733			0.126049	0.039232	0.18359			0.391724	0.303372	0.362498			0.055478	0.334346	0.073379
		773.2	0.190161	0.244193	0.301788			0.162117	0.026902	0.286896			0.125666	0.038738	0.182882			0.391452	0.303103	0.362221			0.054915	0.333933	0.072918
		773	0.189683	0.243889	0.301468			0.161661	0.026417	0.286448			0.12528	0.038234	0.182167			0.391181	0.302817	0.361933			0.05435	0.333518	0.072446
		772.8	0.189229	0.243599	0.301158			0.161228	0.025945	0.286014			0.124916	0.037743	0.181462			0.390915	0.302546	0.361671			0.053795	0.333116	0.071985
		772.6	0.188751	0.243297	0.300843			0.160771	0.02546	0.285566			0.124531	0.037245	0.180734			0.390634	0.302268	0.361393			0.053227	0.332688	0.071502
		772.4	0.188298	0.242997	0.300528			0.16033	0.024994	0.285134			0.124166	0.036757	0.180018			0.390371	0.301992	0.361131			0.052674	0.332288	0.071043
		772.2	0.187839	0.242711	0.300216			0.159889	0.024523	0.284714			0.123801	0.036279	0.179305			0.390101	0.301732	0.360861			0.052125	0.331886	0.070583
		772	0.187385	0.242418	0.2999			0.159446	0.024065	0.284282			0.123434	0.035794	0.178591			0.389834	0.301465	0.360591			0.051572	0.331474	0.070129
		771.8	0.186947	0.242138	0.299592			0.159018	0.023611	0.283872			0.123085	0.035328	0.177879			0.389574	0.301211	0.360346			0.051032	0.331078	0.06969
		771.6	0.186488	0.241842	0.29928			0.158567	0.023144	0.283446			0.122704	0.034849	0.177139			0.389304	0.300946	0.360083			0.050468	0.33067	0.069225
		771.4	0.186052	0.241555	0.298975			0.158136	0.022701	0.283031			0.122356	0.034381	0.176423			0.389052	0.300684	0.359844			0.049924	0.330281	0.06878
		771.2	0.185624	0.241276	0.298679			0.157706	0.022249	0.282628			0.122007	0.033927	0.175705			0.388796	0.300439	0.359599			0.049399	0.329898	0.068331
		771	0.185192	0.240981	0.298372			0.157265	0.021806	0.282212			0.121653	0.033463	0.174977			0.388542	0.300175	0.35934			0.04887	0.329509	0.067884
		770.8	0.184771	0.240703	0.298071			0.156852	0.021371	0.281815			0.121318	0.033016	0.174284			0.388298	0.299925	0.359102			0.048351	0.329136	0.067459
		770.6	0.184334	0.240427	0.297755			0.156427	0.020925	0.28141			0.120955	0.03256	0.17374			0.388036	0.299662	0.358852			0.047819	0.32875	0.067016
		770.4	0.183921	0.240155	0.297453			0.156018	0.020505	0.281019			0.120618	0.032112	0.173223			0.387791	0.299405	0.358634			0.047297	0.328387	0.066596
		770.2	0.183507	0.239891	0.297166			0.155611	0.020073	0.280633			0.120278	0.031674	0.172715			0.387543	0.299165	0.358401			0.046784	0.328023	0.06617
		770	0.183092	0.239608	0.296875			0.155197	0.019651	0.280227			0.119934	0.031221	0.172211			0.387297	0.298916	0.358155			0.046266	0.327646	0.065738
		769.8	0.182687	0.239344	0.296596			0.1548	0.019239	0.279843			0.119608	0.030789	0.171725			0.387054	0.298681	0.357928			0.045762	0.327281	0.065326
		769.6	0.182269	0.239078	0.296312			0.154387	0.018816	0.279456			0.119259	0.030356	0.171233			0.386807	0.298438	0.357681			0.045255	0.326914	0.064904
		769.4	0.181872	0.238815	0.296022			0.153999	0.018409	0.279078			0.118928	0.029925	0.170764			0.386575	0.298185	0.357453			0.044767	0.326563	0.064503
		769.2	0.181463	0.238555	0.295737			0.153602	0.017986	0.278697			0.118591	0.029501	0.170288			0.386336	0.29794	0.357211			0.044275	0.326199	0.064099
		769	0.181061	0.238282	0.29546			0.153211	0.017583	0.278305			0.118255	0.029076	0.169823			0.386101	0.29769	0.356975			0.043786	0.325834	0.063697
		768.8	0.180681	0.238025	0.295195			0.152842	0.017188	0.277932			0.117934	0.028671	0.169373			0.385871	0.297459	0.356753			0.04331	0.325488	0.063308
		768.6	0.180282	0.237762	0.294925			0.152456	0.016784	0.277548			0.117595	0.028256	0.168914			0.385633	0.297219	0.356503			0.042825	0.325134	0.062909
		768.4	0.179902	0.237508	0.294661			0.152086	0.016407	0.277174			0.117292	0.027852	0.168487			0.385411	0.296987	0.356287			0.042361	0.3248	0.062532
		768.2	0.179509	0.237268	0.294398			0.151719	0.016019	0.276811			0.116978	0.02746	0.168056			0.385183	0.29677	0.356072			0.041905	0.324459	0.062152
		768	0.179118	0.237024	0.294124			0.151348	0.01564	0.276438			0.116665	0.02706	0.167623			0.384957	0.296541	0.355859			0.041442	0.324122	0.061771
		767.8	0.178742	0.236803	0.29386			0.150993	0.015262	0.276083			0.116369	0.026674	0.167209			0.384739	0.296327	0.355669			0.040997	0.323794	0.0614
		767.6	0.178346	0.236565	0.293594			0.150621	0.014874	0.275718			0.116052	0.026278	0.16679			0.384505	0.296106	0.355451			0.040546	0.323444	0.061008
		767.4	0.177972	0.236323	0.293341			0.150271	0.014512	0.27536			0.11577	0.025894	0.166397			0.384294	0.295889	0.355241			0.040109	0.323108	0.060644
		767.2	0.177591	0.236085	0.293086			0.14992	0.014133	0.275001			0.11547	0.025516	0.165994			0.384073	0.29568	0.355012			0.039675	0.322771	0.060271
		767	0.177215	0.235845	0.29283			0.149562	0.01377	0.274639			0.115174	0.025133	0.165585			0.383855	0.295461	0.354791			0.039243	0.322436	0.0599
		766.8	0.176852	0.235626	0.292576			0.149223	0.013415	0.274294			0.114899	0.024771	0.165194			0.383645	0.295253	0.354596			0.038823	0.322125	0.059551
		766.6	0.176483	0.235397	0.292317			0.148872	0.013049	0.273943			0.114603	0.024396	0.16479			0.383421	0.295035	0.354383			0.0384	0.321798	0.059189
		766.4	0.176138	0.235174	0.292077			0.148543	0.012709	0.273612			0.114339	0.024032	0.164411			0.383211	0.294834	0.3542			0.03799	0.321489	0.058858
		766.2	0.175796	0.234954	0.291845			0.148211	0.012356	0.27328			0.114069	0.023678	0.164034			0.382992	0.294644	0.35401			0.037577	0.321178	0.058525
		766	0.175454	0.234727	0.291611			0.14787	0.012017	0.272952			0.113801	0.023319	0.163669			0.382784	0.294448	0.353819			0.037167	0.320874	0.058189
		765.8	0.175115	0.234512	0.291371			0.147538	0.011672	0.272629			0.113538	0.022966	0.163306			0.382583	0.294253	0.353631			0.036767	0.320579	0.057862
		765.6	0.17476	0.23429	0.291126			0.147195	0.011325	0.272303			0.113255	0.02261	0.16294			0.382373	0.294051	0.353425			0.036362	0.320276	0.057514
		765.4	0.174426	0.234077	0.290887			0.14687	0.011	0.271993			0.112995	0.022264	0.162598			0.382177	0.293852	0.353241			0.035971	0.319986	0.057189
		765.2	0.174092	0.233867	0.290657			0.146541	0.010655	0.271688			0.112722	0.021924	0.162245			0.381968	0.293658	0.353042			0.03558	0.319688	0.056864
		765	0.173756	0.23365	0.29043			0.146204	0.010322	0.271377			0.112462	0.021578	0.161896			0.381766	0.293451	0.352839			0.035186	0.319392	0.056541
		764.8	0.173438	0.233448	0.290211			0.145886	0.009995	0.271085			0.112213	0.021246	0.161561			0.381568	0.293255	0.352645			0.034803	0.319109	0.056238
		764.6	0.17311	0.233236	0.289992			0.145563	0.009666	0.270779			0.111947	0.020906	0.161222			0.381361	0.29306	0.352438			0.034418	0.318819	0.055925
		764.4	0.172819	0.233038	0.289782			0.145252	0.009362	0.27048			0.111705	0.020584	0.160905			0.381175	0.292877	0.35226			0.034045	0.318553	0.055631
		764.2	0.172517	0.232841	0.289571			0.144934	0.009042	0.270186			0.111443	0.020267	0.160575			0.380974	0.292699	0.352069			0.03367	0.318278	0.055319
		764	0.172215	0.232642	0.289357			0.144623	0.008735	0.26989			0.111196	0.019944	0.160256			0.38079	0.292511	0.351886			0.033297	0.318	0.055011
		763.8	0.17192	0.232453	0.289149			0.144333	0.008436	0.269609			0.110961	0.019635	0.159956			0.380606	0.292328	0.351713			0.032936	0.317731	0.054711
		763.6	0.171618	0.232256	0.288937			0.14403	0.008128	0.269319			0.110709	0.01932	0.159645			0.380409	0.292142	0.351522			0.032572	0.317455	0.054393
		763.4	0.171337	0.232061	0.288736			0.14375	0.007846	0.269036			0.110491	0.019022	0.159358			0.38024	0.291971	0.351357			0.032226	0.317203	0.054117
		763.2	0.171052	0.231871	0.288524			0.143456	0.007544	0.268748			0.110251	0.018727	0.159061			0.380053	0.291795	0.351172			0.031875	0.316938	0.053827
		763	0.170754	0.231677	0.288311			0.143167	0.007262	0.268458			0.11002	0.018427	0.158764			0.379876	0.291617	0.350991			0.03153	0.316676	0.053537
		762.8	0.170474	0.231504	0.288104			0.142907	0.00699	0.268184			0.109804	0.018146	0.158473			0.379706	0.291451	0.350832			0.0312	0.316424	0.05326
		762.6	0.170198	0.231335	0.287908			0.142638	0.006716	0.267915			0.109578	0.017863	0.15818			0.379527	0.291287	0.350659			0.030872	0.316167	0.052972
		762.4	0.169936	0.23117	0.287722			0.142381	0.006453	0.267653			0.109381	0.017588	0.157908			0.379364	0.291125	0.350503			0.030553	0.315926	0.052712
		762.2	0.169669	0.23101	0.287532			0.142125	0.006181	0.267389			0.109172	0.01732	0.15763			0.379195	0.290967	0.35034			0.030232	0.315676	0.052447
		762	0.169397	0.230844	0.287338			0.14187	0.005929	0.267123			0.108967	0.017049	0.157352			0.379034	0.290806	0.350188			0.029915	0.315439	0.052183
		761.8	0.169148	0.230691	0.287155			0.141641	0.005686	0.266875			0.108771	0.016799	0.157084			0.378876	0.290661	0.350054			0.029615	0.315224	0.05195
		761.6	0.168882	0.230523	0.286971			0.141397	0.005433	0.266615			0.108559	0.016536	0.156803			0.378708	0.290513	0.349897			0.029315	0.31498	0.051697
		761.4	0.168631	0.230368	0.286792			0.141169	0.005205	0.266374			0.108379	0.016292	0.156548			0.378563	0.290372	0.349767			0.029033	0.314759	0.051467
		761.2	0.168388	0.230218	0.286612			0.140931	0.004963	0.266141			0.108183	0.016049	0.156286			0.378396	0.29023	0.349627			0.028748	0.314538	0.051228
		761	0.16815	0.230067	0.286432			0.1407	0.004736	0.265907			0.107999	0.015803	0.156033			0.37824	0.290089	0.3495			0.028468	0.314318	0.051001
		760.8	0.167923	0.229927	0.286257			0.14048	0.004511	0.265682			0.107821	0.015573	0.15579			0.378085	0.289959	0.349379			0.028193	0.314115	0.05079
		760.6	0.167687	0.229782	0.286084			0.140245	0.004281	0.265448			0.107631	0.015345	0.155534			0.377931	0.289824	0.349242			0.027916	0.313903	0.050574
		760.4	0.167479	0.229652	0.285923			0.140037	0.004081	0.265237			0.107469	0.015135	0.155309			0.377801	0.289696	0.349128			0.027656	0.313708	0.05039
		760.2	0.16726	0.229528	0.285754			0.139823	0.003857	0.265028			0.107284	0.014924	0.155071			0.377648	0.289567	0.348997			0.027394	0.313504	0.050178
		760	0.16704	0.229398	0.2856			0.139617	0.003652	0.264814			0.107112	0.014708	0.154848			0.377505	0.289437	0.348873			0.027146	0.313306	0.04997
		759.8	0.166836	0.229279	0.285452			0.139417	0.003444	0.264614			0.106947	0.014507	0.154634			0.377372	0.289311	0.34875			0.026908	0.313121	0.049778
		759.6	0.166618	0.229151	0.285305			0.139206	0.003233	0.264409			0.106769	0.014296	0.154415			0.377227	0.289187	0.348606			0.026667	0.312918	0.049576
		759.4	0.166419	0.229031	0.285171			0.139021	0.003051	0.26422			0.106626	0.014104	0.154223			0.377101	0.289074	0.3485			0.026439	0.312748	0.049405
		759.2	0.16621	0.228916	0.285029			0.138825	0.002855	0.26403			0.106463	0.013909	0.154014			0.376962	0.28896	0.348377			0.026211	0.312567	0.049224
		759	0.166	0.228789	0.284891			0.13863	0.002671	0.263837			0.106319	0.013716	0.153813			0.376828	0.288844	0.348261			0.025992	0.312394	0.049037
		758.8	0.165808	0.228673	0.284756			0.13846	0.002488	0.263657			0.106182	0.013542	0.15363			0.376696	0.288733	0.348144			0.025779	0.312229	0.048866
		758.6	0.165604	0.228548	0.284616			0.138262	0.002304	0.263465			0.106028	0.013352	0.153438			0.376555	0.288616	0.348006			0.025564	0.312047	0.048678
		758.4	0.165431	0.228439	0.284488			0.138095	0.00215	0.263296			0.105904	0.013185	0.153272			0.37644	0.288507	0.347898			0.025366	0.311899	0.048518
		758.2	0.16526	0.22833	0.28436			0.137915	0.001974	0.263126			0.105758	0.013019	0.153089			0.376304	0.288393	0.347772			0.02516	0.311736	0.048345
		758	0.165076	0.228218	0.284235			0.137757	0.00182	0.262956			0.10563	0.012852	0.152916			0.376196	0.288283	0.347661			0.024972	0.311574	0.048184
		757.8	0.164914	0.228119	0.284112			0.13761	0.001663	0.262788			0.10551	0.012701	0.152751			0.376083	0.288184	0.347555			0.024788	0.311438	0.048049
		757.6	0.164753	0.228018	0.283991			0.137447	0.001512	0.262623			0.105388	0.012546	0.152577			0.375967	0.288087	0.34743			0.024608	0.311292	0.0479
		757.4	0.164611	0.22792	0.283873			0.137299	0.001379	0.262472			0.105286	0.012398	0.152425			0.375866	0.287995	0.347331			0.024435	0.311165	0.047769
		757.2	0.164453	0.227814	0.283759			0.13714	0.001225	0.262314			0.105165	0.012247	0.152257			0.375744	0.287898	0.347209			0.024256	0.311027	0.047617
		757	0.164305	0.227717	0.283659			0.136988	0.001106	0.262171			0.105068	0.012106	0.152113			0.375648	0.287807	0.34711			0.024084	0.310903	0.04748
		756.8	0.164167	0.227638	0.283556			0.136851	0.000986	0.262034			0.104973	0.011981	0.151969			0.375558	0.287721	0.347023			0.023922	0.310794	0.047358
		756.6	0.164023	0.227553	0.283454			0.136708	0.000867	0.261888			0.104871	0.011853	0.151814			0.375457	0.287635	0.346919			0.023763	0.31067	0.047219
		756.4	0.163899	0.227475	0.283358			0.136586	0.000765	0.26175			0.104799	0.011743	0.151688			0.375368	0.287551	0.346842			0.023623	0.310572	0.047109
		756.2	0.163776	0.227395	0.283253			0.136455	0.000639	0.261611			0.104702	0.011631	0.151546			0.375267	0.287468	0.346737			0.023471	0.310459	0.046989
		756	0.163668	0.227318	0.28316			0.136337	0.000543	0.261483			0.10463	0.011526	0.151424			0.375182	0.287392	0.346658			0.023341	0.310364	0.046883
		755.8	0.163575	0.227257	0.283071			0.136233	0.000453	0.261371			0.104557	0.011432	0.151305			0.375109	0.287324	0.346582			0.02322	0.310278	0.046795
		755.6	0.163473	0.227192	0.282983			0.136114	0.00036	0.26126			0.104478	0.01133	0.151177			0.375032	0.287261	0.346497			0.023102	0.310177	0.046699
		755.4	0.163394	0.227138	0.282901			0.136025	0.000284	0.26116			0.104423	0.011244	0.151074			0.374974	0.287199	0.346432			0.022992	0.310099	0.04662
		755.2	0.163302	0.227084	0.282819			0.135926	0.000189	0.261054			0.104351	0.011162	0.150968			0.374897	0.287139	0.346349			0.022873	0.310006	0.04653
		755	0.163208	0.227031	0.282742			0.135844	0.000118	0.260955			0.104301	0.01108	0.150879			0.374836	0.287083	0.346279			0.022769	0.309927	0.046455
		754.8	0.16313	0.226985	0.282664			0.135769	4.7e-05	0.260857			0.10425	0.011014	0.150798			0.374773	0.287033	0.346209			0.022676	0.30986	0.046395
		754.6	0.163036	0.226935	0.282593			0.135685	-1.9e-05	0.260764			0.104187	0.010946	0.150708			0.374709	0.286978	0.346128			0.022588	0.309777	0.046312
		754.4	0.162951	0.226895	0.282532			0.135631	-6.8e-05	0.260676			0.10414	0.01089	0.150645			0.374654	0.286921	0.346072			0.022517	0.309715	0.046251
		754.2	0.162865	0.226859	0.282468			0.135569	-0.000127	0.260587			0.104079	0.010833	0.150576			0.374586	0.286878	0.345999			0.022447	0.30965	0.046186
		754	0.162795	0.226828	0.282405			0.135515	-0.000162	0.260505			0.104044	0.010783	0.150521			0.374533	0.28684	0.345953			0.022396	0.309601	0.046139
		753.8	0.162731	0.226797	0.282348			0.135468	-0.000206	0.260423			0.104006	0.010747	0.150467			0.374482	0.286804	0.345905			0.022346	0.309555	0.046111
		753.6	0.162662	0.226753	0.282287			0.135413	-0.000249	0.260339			0.103965	0.010705	0.150406			0.374421	0.286768	0.345842			0.022292	0.309494	0.04606
		753.4	0.162608	0.226722	0.282223			0.135372	-0.000272	0.260271			0.103941	0.010675	0.15037			0.374377	0.286732	0.345804			0.02225	0.309457	0.046036
		753.2	0.162555	0.226699	0.282155			0.135325	-0.000312	0.2602			0.103901	0.010647	0.150324			0.374317	0.286695	0.345743			0.022202	0.309416	0.046
		753	0.162509	0.226679	0.282101			0.135286	-0.000325	0.260138			0.103885	0.010624	0.150293			0.374274	0.286663	0.345698			0.022171	0.309377	0.045973
		752.8	0.162472	0.226662	0.282042			0.135259	-0.000348	0.260074			0.103863	0.010613	0.150265			0.374232	0.28663	0.345651			0.022136	0.309337	0.045954
		752.6	0.162435	0.226641	0.282002			0.135224	-0.000363	0.260012			0.103844	0.010604	0.150234			0.374175	0.286604	0.345601			0.022108	0.309291	0.045932
		752.4	0.162422	0.226636	0.281968			0.135215	-0.000357	0.259955			0.103849	0.010606	0.150237			0.374136	0.286578	0.345569			0.0221	0.309273	0.045931
		752.2	0.162394	0.226632	0.281932			0.135208	-0.000361	0.259899			0.103839	0.010613	0.15023			0.374081	0.286558	0.345521			0.022088	0.309245	0.045921
		752	0.162372	0.226634	0.281901			0.135201	-0.000337	0.259851			0.103848	0.010628	0.150234			0.374053	0.286542	0.345487			0.022098	0.309246	0.04592
		751.8	0.162355	0.226642	0.281871			0.135193	-0.000315	0.259799			0.103846	0.010652	0.150235			0.374018	0.286529	0.345454			0.0221	0.309246	0.045927
		751.6	0.162343	0.226654	0.281847			0.135177	-0.000294	0.259762			0.103849	0.010675	0.150236			0.373981	0.286517	0.345414			0.022101	0.30924	0.045921
		751.4	0.162356	0.226669	0.28183			0.135177	-0.000255	0.259739			0.103883	0.01071	0.150265			0.373962	0.286509	0.345401			0.022115	0.309253	0.04594
		751.2	0.162368	0.226677	0.281811			0.135174	-0.000231	0.259715			0.103897	0.010744	0.150279			0.373933	0.286505	0.34537			0.022124	0.309253	0.045958
		751	0.162384	0.22669	0.281804			0.135183	-0.000187	0.259699			0.103935	0.010786	0.150301			0.373916	0.286502	0.345355			0.022146	0.309264	0.04599
		750.8	0.16242	0.226709	0.281797			0.135197	-0.000148	0.259684			0.103967	0.01084	0.150333			0.373905	0.2865	0.345331			0.022174	0.309276	0.04603
		750.6	0.16245	0.226729	0.281789			0.135211	-0.000104	0.259678			0.103999	0.01089	0.150365			0.373879	0.286501	0.345296			0.022213	0.309281	0.046058
		750.4	0.162493	0.226761	0.281783			0.135243	-3.7e-05	0.259688			0.104053	0.010958	0.150425			0.373873	0.286506	0.345287			0.022271	0.309316	0.046115
		750.2	0.162525	0.226788	0.281785			0.135267	1.7e-05	0.259695			0.104094	0.011025	0.15047			0.373849	0.286518	0.34527			0.022319	0.309343	0.046165
		750	0.162568	0.226811	0.281795			0.135299	9.7e-05	0.259717			0.104156	0.011099	0.150525			0.373845	0.286539	0.345281			0.022385	0.309383	0.046222
		749.8	0.162621	0.22685	0.281805			0.135344	0.000173	0.259739			0.104213	0.011186	0.150584			0.37385	0.286562	0.345287			0.022456	0.309436	0.046288
		749.6	0.162681	0.226899	0.281827			0.135387	0.000259	0.25977			0.104278	0.011278	0.15065			0.37386	0.286592	0.345279			0.022545	0.309488	0.046354
		749.4	0.162753	0.226953	0.281846			0.135451	0.00036	0.259804			0.104355	0.011378	0.150737			0.373886	0.286615	0.345293			0.022642	0.309567	0.04644
		749.2	0.162816	0.227001	0.281856			0.135507	0.000453	0.259832			0.104412	0.011479	0.150798			0.373895	0.286639	0.345283			0.02273	0.309623	0.046511
		749	0.162892	0.227053	0.281877			0.135566	0.000567	0.259872			0.104497	0.011581	0.150877			0.373921	0.28667	0.345296			0.022838	0.309689	0.046598
		748.8	0.162986	0.227109	0.281896			0.135633	0.000673	0.259915			0.104574	0.011693	0.150958			0.373934	0.286704	0.345314			0.022942	0.309752	0.0467
		748.6	0.163083	0.227168	0.281928			0.135705	0.000786	0.259965			0.104662	0.01181	0.151048			0.373949	0.286743	0.34533			0.023059	0.30982	0.046798
		748.4	0.163187	0.227231	0.281968			0.135806	0.000918	0.26003			0.104771	0.011943	0.151159			0.373984	0.286784	0.34537			0.023196	0.309908	0.046931
		748.2	0.163273	0.227298	0.282007			0.135898	0.001035	0.260091			0.104858	0.012077	0.151254			0.374003	0.286828	0.345386			0.02333	0.309993	0.047053
		748	0.163367	0.227376	0.282054			0.135993	0.001183	0.260166			0.104972	0.012222	0.151367			0.374035	0.286874	0.345421			0.023487	0.310097	0.047181
		747.8	0.163476	0.227457	0.282094			0.136094	0.001324	0.260239			0.105075	0.012381	0.151491			0.374068	0.286914	0.345453			0.02365	0.310202	0.047315
		747.6	0.163571	0.22754	0.282141			0.136196	0.00147	0.260324			0.105183	0.012534	0.151603			0.374097	0.286966	0.345481			0.023813	0.310307	0.047441
		747.4	0.163692	0.227627	0.282194			0.136321	0.001636	0.260419			0.105308	0.012707	0.151742			0.374155	0.287019	0.345535			0.023986	0.310437	0.047589
		747.2	0.163812	0.227716	0.282244			0.136442	0.001789	0.260505			0.105418	0.012877	0.151863			0.374198	0.287074	0.345564			0.024149	0.310548	0.047729
		747	0.163966	0.227816	0.282313			0.136585	0.001973	0.260605			0.105566	0.013066	0.152011			0.374265	0.287138	0.345617			0.024339	0.310678	0.047885
		746.8	0.164117	0.227921	0.282373			0.136734	0.00215	0.260701			0.105697	0.013257	0.15217			0.374325	0.287197	0.345654			0.024526	0.310803	0.048048
		746.6	0.164262	0.228022	0.282443			0.136879	0.002342	0.260806			0.105839	0.013448	0.15233			0.37438	0.287266	0.345696			0.024722	0.310932	0.048209
		746.4	0.164412	0.22812	0.282507			0.137039	0.002547	0.260914			0.105992	0.013645	0.152502			0.374442	0.287334	0.345759			0.024928	0.31108	0.048392
		746.2	0.164558	0.228224	0.282573			0.137192	0.002738	0.261024			0.106133	0.013842	0.152667			0.374487	0.28741	0.345803			0.025126	0.31121	0.04857
		746	0.164715	0.228339	0.282658			0.13735	0.00295	0.261156			0.106301	0.014052	0.152853			0.374557	0.287491	0.345873			0.025344	0.311373	0.048768
		745.8	0.164891	0.228458	0.282741			0.137515	0.003156	0.261289			0.106457	0.014275	0.153043			0.374625	0.28757	0.345932			0.025566	0.311541	0.048965
		745.6	0.165053	0.228582	0.282834			0.137687	0.003374	0.261427			0.106628	0.014502	0.153236			0.374699	0.287657	0.345989			0.025804	0.311702	0.049153
		745.4	0.165236	0.228709	0.28292			0.137871	0.003604	0.261577			0.106809	0.014742	0.153443			0.374789	0.287744	0.346059			0.026049	0.311876	0.04936
		745.2	0.165413	0.228839	0.283			0.138049	0.003824	0.261718			0.10697	0.014977	0.153638			0.374872	0.287832	0.346105			0.026287	0.312044	0.049553
		745	0.16561	0.228979	0.283091			0.138241	0.004072	0.261875			0.107157	0.015218	0.153851			0.374976	0.287925	0.346184			0.026546	0.312222	0.049762
		744.8	0.165823	0.229117	0.283178			0.138444	0.004307	0.262025			0.107335	0.01547	0.154068			0.375061	0.288025	0.346259			0.026792	0.312406	0.049975
		744.6	0.16603	0.229255	0.283273			0.138641	0.004559	0.262185			0.107523	0.015719	0.154283			0.375148	0.288133	0.346323			0.027035	0.312592	0.050188
		744.4	0.16625	0.229396	0.283376			0.138858	0.004827	0.262348			0.107725	0.01599	0.154515			0.375252	0.288238	0.346404			0.027292	0.3128	0.050426
		744.2	0.166457	0.229542	0.283476			0.139059	0.00508	0.262507			0.107915	0.016253	0.154724			0.375336	0.288344	0.346464			0.027549	0.312985	0.050653
		744	0.166682	0.229701	0.283599			0.139277	0.005367	0.262692			0.108134	0.016534	0.154969			0.375446	0.288461	0.346555			0.027833	0.313206	0.050893
		743.8	0.166898	0.229862	0.283713			0.139493	0.005637	0.262873			0.108329	0.016811	0.155213			0.375551	0.288574	0.346629			0.028104	0.313422	0.051136
		743.6	0.167119	0.230029	0.283846			0.139713	0.005923	0.263068			0.108552	0.017099	0.15546			0.375666	0.288698	0.346715			0.028389	0.313644	0.051383
		743.4	0.167353	0.230202	0.283976			0.139942	0.006216	0.263269			0.108783	0.017402	0.15572			0.375787	0.288818	0.346819			0.028689	0.313879	0.051648
		743.2	0.167589	0.230376	0.284107			0.140173	0.006501	0.263474			0.108998	0.017704	0.155977			0.375897	0.288941	0.346908			0.028994	0.314114	0.051901
		743	0.167841	0.230553	0.284247			0.140412	0.00681	0.263694			0.109239	0.01802	0.156246			0.376034	0.289067	0.347015			0.029322	0.314367	0.052161
		742.8	0.168104	0.230727	0.284385			0.140659	0.007114	0.263908			0.109468	0.018343	0.156521			0.376166	0.289198	0.347115			0.029649	0.314617	0.052436
		742.6	0.168352	0.230909	0.284531			0.140904	0.007429	0.264136			0.109716	0.018669	0.156795			0.376294	0.289335	0.347228			0.029982	0.314877	0.052717
		742.4	0.168626	0.231095	0.284676			0.14116	0.007754	0.264367			0.109964	0.019006	0.15709			0.376433	0.289471	0.347353			0.030323	0.315159	0.053017
		742.2	0.168888	0.231281	0.284821			0.141412	0.008073	0.264595			0.110201	0.019341	0.157374			0.37656	0.289611	0.347453			0.030664	0.315431	0.053303
		742	0.169175	0.231477	0.284985			0.141687	0.008421	0.264845			0.11047	0.019691	0.157684			0.376704	0.289763	0.347581			0.03102	0.315728	0.053609
		741.8	0.169457	0.23167	0.285149			0.141971	0.008756	0.265089			0.110726	0.020051	0.157996			0.376841	0.289909	0.347695			0.031369	0.31603	0.053928
		741.6	0.169743	0.231872	0.285325			0.142252	0.009111	0.265352			0.111002	0.020412	0.158312			0.377001	0.290064	0.347811			0.031739	0.316332	0.054244
		741.4	0.170052	0.232083	0.285504			0.142552	0.009477	0.265629			0.111293	0.020794	0.158649			0.377177	0.290219	0.347956			0.032139	0.316661	0.054579
		741.2	0.170356	0.232299	0.285676			0.142846	0.00984	0.265907			0.111575	0.021175	0.158984			0.377344	0.29038	0.348088			0.032535	0.316973	0.054906
		741	0.170672	0.232522	0.285861			0.14316	0.010233	0.266204			0.111888	0.021565	0.159345			0.377534	0.290546	0.348243			0.032947	0.317321	0.055247
		740.8	0.170986	0.232742	0.286036			0.143478	0.010609	0.266491			0.112185	0.021959	0.159695			0.377718	0.29071	0.348384			0.033348	0.317656	0.055598
		740.6	0.171311	0.232967	0.286224			0.143804	0.011011	0.266799			0.112504	0.022365	0.160055			0.37791	0.290883	0.34853			0.033773	0.318009	0.055951
		740.4	0.171658	0.233195	0.286418			0.144146	0.01142	0.267112			0.112814	0.02278	0.16043			0.378113	0.291053	0.348682			0.034206	0.318388	0.056324
		740.2	0.172007	0.233422	0.286608			0.144479	0.011822	0.267426			0.113117	0.0232	0.16079			0.378309	0.291222	0.348808			0.034635	0.318754	0.056685
		740	0.170114	0.2332	0.285207			0.143172	0.012007	0.264462			0.113277	0.023243	0.159582			0.37526	0.291006	0.347225			0.033388	0.316382	0.056177
		739.8	0.170486	0.233446	0.285439			0.143543	0.012435	0.26481			0.113612	0.023693	0.159987			0.37549	0.291188	0.347398			0.033857	0.316776	0.056566
		739.6	0.170842	0.233694	0.285645			0.143894	0.012867	0.265152			0.113942	0.024122	0.160382			0.375708	0.291357	0.347547			0.034316	0.317172	0.056939
		739.4	0.171232	0.233946	0.285871			0.144268	0.013324	0.265529			0.114301	0.024588	0.160798			0.375949	0.29154	0.347722			0.034803	0.317594	0.057338
		739.2	0.171613	0.234191	0.286098			0.144631	0.013764	0.265895			0.114643	0.025038	0.161207			0.376185	0.291718	0.347891			0.035285	0.318011	0.057736
		739	0.172003	0.234448	0.286328			0.145009	0.014224	0.266277			0.115002	0.025503	0.161627			0.376432	0.2919	0.348062			0.035789	0.318449	0.058141
		738.8	0.1724	0.234713	0.286579			0.145408	0.014686	0.266669			0.115371	0.025984	0.162073			0.376694	0.292097	0.348249			0.0363	0.318897	0.05856
		738.6	0.172794	0.234984	0.286823			0.145804	0.015155	0.267055			0.11574	0.026455	0.162508			0.376946	0.292293	0.348426			0.036813	0.319343	0.058974
		738.4	0.173215	0.235271	0.287085			0.146225	0.01565	0.267479			0.116133	0.026964	0.162961			0.377216	0.2925	0.34863			0.037357	0.319827	0.059414
		738.2	0.173622	0.235545	0.28735			0.146637	0.016129	0.267888			0.116513	0.027457	0.163411			0.377482	0.292714	0.348812			0.03788	0.320296	0.059842
		738	0.174043	0.235833	0.287615			0.147057	0.016627	0.268314			0.116918	0.027969	0.163873			0.377763	0.292925	0.348997			0.038417	0.320789	0.060267
		737.8	0.174478	0.236113	0.287895			0.147491	0.017121	0.26875			0.117316	0.028493	0.164354			0.378061	0.293141	0.349194			0.038962	0.321292	0.060708
		737.6	0.174903	0.236396	0.288164			0.147908	0.017613	0.269184			0.117713	0.029012	0.164831			0.378356	0.293348	0.349376			0.039515	0.321795	0.06114
		737.4	0.175364	0.236691	0.288461			0.148345	0.018139	0.269658			0.118134	0.029567	0.165329			0.378675	0.293565	0.349596			0.040096	0.322338	0.0616
		737.2	0.175825	0.236981	0.288757			0.14878	0.018661	0.270119			0.118541	0.030116	0.165825			0.378999	0.293788	0.3498			0.040672	0.322874	0.062059
		737	0.176292	0.237283	0.289051			0.149225	0.019204	0.270595			0.118975	0.030673	0.166334			0.379321	0.294004	0.350005			0.041271	0.323428	0.062522
		736.8	0.176773	0.237578	0.289364			0.149694	0.019748	0.271088			0.119408	0.031243	0.166857			0.37966	0.294238	0.350232			0.041876	0.323995	0.063006
		736.6	0.177245	0.237876	0.289665			0.150153	0.020291	0.271582			0.119837	0.031799	0.167371			0.379995	0.294466	0.350436			0.04247	0.324569	0.063477
		736.4	0.177749	0.238196	0.289994			0.150645	0.020857	0.272114			0.120294	0.032392	0.167916			0.380361	0.294701	0.350673			0.043093	0.325172	0.063974
		736.2	0.178242	0.238508	0.290321			0.151136	0.021414	0.272633			0.120738	0.032971	0.168456			0.380723	0.294934	0.350894			0.043705	0.325777	0.064467
		736	0.178759	0.238839	0.290651			0.151639	0.021999	0.273175			0.121216	0.033568	0.169012			0.381098	0.295172	0.351123			0.044337	0.326405	0.064961
		735.8	0.179283	0.239162	0.290999			0.152152	0.022577	0.273721			0.121691	0.034175	0.169585			0.381479	0.295419	0.351368			0.044972	0.327034	0.065469
		735.6	0.1798	0.239485	0.291339			0.152643	0.023153	0.274265			0.122149	0.034762	0.170145			0.381852	0.295659	0.351597			0.045598	0.327665	0.06597
		735.4	0.180354	0.239828	0.291707			0.153166	0.02376	0.274854			0.122634	0.035389	0.170739			0.382262	0.295907	0.351858			0.046257	0.328335	0.066495
		735.2	0.180887	0.240154	0.292074			0.153676	0.024353	0.275419			0.123102	0.035992	0.171332			0.382662	0.296156	0.352105			0.046902	0.328991	0.067008
		735	0.181443	0.240502	0.29244			0.1542	0.024971	0.27602			0.123596	0.036618	0.171934			0.383072	0.2964	0.352367			0.047572	0.329677	0.067536
		734.8	0.182002	0.240845	0.292821			0.154744	0.02559	0.276636			0.124087	0.037256	0.172545			0.383498	0.296659	0.352639			0.048259	0.330367	0.068087
		734.6	0.182557	0.24119	0.293207			0.155278	0.02622	0.277244			0.124583	0.037883	0.173149			0.383923	0.296921	0.352893			0.048943	0.331058	0.068625
		734.4	0.183138	0.241544	0.293613			0.155843	0.026869	0.277884			0.1251	0.038541	0.173771			0.384363	0.297185	0.353178			0.049645	0.331777	0.069184
		734.2	0.183711	0.241893	0.294023			0.156404	0.027505	0.278507			0.125604	0.039181	0.174398			0.384798	0.29746	0.353446			0.050338	0.332481	0.069739
		734	0.184297	0.242262	0.294432			0.156976	0.02816	0.279157			0.126135	0.03984	0.175036			0.385248	0.297729	0.353724			0.051052	0.333203	0.070298
		733.8	0.184892	0.24263	0.294861			0.15756	0.028808	0.279812			0.12666	0.040513	0.175678			0.385708	0.298015	0.354016			0.051769	0.333927	0.070879
		733.6	0.18548	0.243014	0.295283			0.158123	0.029468	0.28046			0.127191	0.041179	0.176324			0.386163	0.298304	0.354291			0.052492	0.334651	0.07145
		733.4	0.186095	0.243409	0.295726			0.158712	0.030154	0.281133			0.127742	0.041877	0.176986			0.386634	0.298605	0.354607			0.053245	0.335393	0.07205
		733.2	0.186691	0.243779	0.296171			0.159285	0.030823	0.281781			0.128269	0.042556	0.177635			0.387085	0.298913	0.354895			0.053985	0.33611	0.072646
		733	0.18731	0.244178	0.296629			0.159863	0.031517	0.282444			0.128819	0.043254	0.178292			0.387537	0.299229	0.355198			0.054748	0.336823	0.073261
		732.8	0.187921	0.244565	0.297096			0.160453	0.032201	0.283104			0.129346	0.043959	0.178956			0.387987	0.299555	0.355519			0.055511	0.337522	0.073889
		732.6	0.188531	0.244973	0.297556			0.161033	0.032896	0.283755			0.129891	0.044658	0.17961			0.388427	0.299886	0.355826			0.056279	0.338212	0.074512
		732.4	0.189176	0.245398	0.298035			0.16165	0.033626	0.284429			0.130468	0.045407	0.180285			0.388881	0.300233	0.356157			0.05708	0.338915	0.075174
		732.2	0.189795	0.245815	0.298501			0.162243	0.03433	0.285058			0.131023	0.046128	0.180949			0.389304	0.300591	0.356466			0.057858	0.339571	0.075832
		732	0.19045	0.246264	0.298963			0.162857	0.03506	0.285689			0.131608	0.046872	0.181622			0.389716	0.300951	0.356789			0.058656	0.340224	0.076507
		731.8	0.191104	0.246705	0.299437			0.163481	0.035789	0.286306			0.132182	0.047628	0.182313			0.39012	0.30133	0.357123			0.059459	0.34084	0.077207
		731.6	0.191772	0.247168	0.299896			0.164088	0.036529	0.286898			0.132761	0.048377	0.18299			0.390496	0.301723	0.357445			0.06026	0.341424	0.077905
		731.4	0.192472	0.247657	0.300361			0.164728	0.037292	0.287503			0.133365	0.049172	0.183688			0.390872	0.302137	0.357813			0.06109	0.342003	0.078648
		731.2	0.193154	0.248142	0.300814			0.165343	0.03804	0.288037			0.133948	0.049945	0.184366			0.391208	0.302566	0.358155			0.061909	0.342523	0.079393
		731	0.193868	0.248669	0.301247			0.165981	0.038821	0.288573			0.134566	0.050749	0.185055			0.391525	0.303005	0.358515			0.062763	0.343031	0.080164
		730.8	0.194578	0.249204	0.301687			0.166631	0.0396	0.289079			0.135174	0.051559	0.185759			0.39181	0.303471	0.358888			0.063619	0.343496	0.080965
		730.6	0.195285	0.249752	0.302094			0.167262	0.040395	0.289541			0.135783	0.052357	0.186452			0.39205	0.303947	0.359238			0.064488	0.343918	0.081764
		730.4	0.196026	0.250319	0.302493			0.167931	0.041213	0.289986			0.136412	0.053206	0.187157			0.392267	0.304437	0.359621			0.065392	0.344308	0.082604
		730.2	0.196766	0.250894	0.30287			0.168596	0.042024	0.290364			0.137032	0.054046	0.187868			0.392446	0.304954	0.359972			0.066293	0.344636	0.083461
		730	0.197559	0.251517	0.303229			0.16929	0.042879	0.290724			0.137695	0.054921	0.18859			0.392604	0.305481	0.360353			0.06723	0.344961	0.084348
		729.8	0.198356	0.252143	0.303567			0.170006	0.043734	0.291051			0.138354	0.055814	0.189332			0.392746	0.306027	0.360757			0.068176	0.34525	0.085263
		729.6	0.199158	0.252799	0.303868			0.170711	0.044604	0.29133			0.13904	0.056701	0.190071			0.392848	0.306579	0.361146			0.069139	0.345499	0.086188
		729.4	0.2	0.253468	0.304152			0.171461	0.045501	0.291608			0.139736	0.057627	0.190836			0.392945	0.307146	0.36157			0.070134	0.345744	0.087161
		729.2	0.200834	0.254135	0.304407			0.172196	0.046386	0.291824			0.140415	0.05853	0.191599			0.393002	0.307725	0.361961			0.071122	0.345944	0.088124
		729	0.201705	0.254835	0.304637			0.172962	0.047315	0.29204			0.14113	0.059472	0.192385			0.393058	0.308304	0.362367			0.072154	0.346152	0.08911
		728.8	0.202582	0.255527	0.30487			0.173754	0.048247	0.292249			0.141836	0.060439	0.193185			0.393124	0.308896	0.362789			0.073204	0.346354	0.090122
		728.6	0.203469	0.256241	0.305081			0.174544	0.049193	0.292431			0.142563	0.061394	0.193969			0.393174	0.309492	0.363201			0.074263	0.346566	0.091131
		728.4	0.204381	0.256964	0.305303			0.175373	0.050163	0.292639			0.143309	0.062386	0.194795			0.393246	0.310086	0.363654			0.075349	0.346804	0.092166
		728.2	0.205265	0.257661	0.305518			0.176191	0.051118	0.292831			0.144033	0.063351	0.195614			0.393308	0.310671	0.364081			0.07643	0.347035	0.093183
		728	0.206196	0.258379	0.305741			0.177037	0.052105	0.293066			0.144795	0.064349	0.196463			0.393401	0.31125	0.364534			0.077544	0.347315	0.094214
		727.8	0.207106	0.259071	0.305987			0.177904	0.053073	0.293314			0.145538	0.065342	0.197326			0.393528	0.311826	0.364989			0.078652	0.347606	0.095244
		727.6	0.208018	0.259751	0.306232			0.178763	0.05404	0.293568			0.146281	0.066324	0.198176			0.393662	0.312388	0.365426			0.079765	0.347925	0.096257
		727.4	0.208955	0.260445	0.306516			0.179661	0.055027	0.293902			0.147047	0.067346	0.199069			0.393843	0.312947	0.365909			0.080887	0.348295	0.097295
		727.2	0.209855	0.261109	0.306818			0.180526	0.055991	0.294242			0.147784	0.068324	0.199949			0.394033	0.31349	0.366356			0.081975	0.34869	0.098303
		727	0.210769	0.261782	0.307143			0.181393	0.05698	0.294646			0.148553	0.069321	0.200846			0.39427	0.314025	0.366828			0.083086	0.349144	0.099308
		726.8	0.211658	0.262429	0.307499			0.182259	0.057951	0.295088			0.149299	0.070316	0.20176			0.394542	0.314555	0.367299			0.084186	0.349617	0.100307
		726.6	0.212556	0.263079	0.30787			0.18311	0.058929	0.29555			0.150061	0.071299	0.202663			0.394831	0.315079	0.367743			0.085294	0.350133	0.101288
		726.4	0.213488	0.263733	0.308271			0.183997	0.059926	0.296075			0.150828	0.072322	0.203584			0.395174	0.315603	0.368221			0.08642	0.350694	0.102291
		726.2	0.214376	0.264369	0.308686			0.184848	0.060903	0.29658			0.151585	0.073315	0.204488			0.395525	0.316117	0.368673			0.087526	0.351252	0.10327
		726	0.215285	0.265025	0.309128			0.185725	0.061907	0.297146			0.152368	0.074339	0.205413			0.395917	0.31663	0.369148			0.088666	0.351847	0.104261
		725.8	0.216189	0.265661	0.309619			0.18661	0.062901	0.297758			0.153137	0.075366	0.20634			0.396329	0.317153	0.369627			0.089792	0.35246	0.105263
		725.6	0.217076	0.266288	0.31012			0.187462	0.063891	0.298378			0.153905	0.076374	0.207253			0.396719	0.31767	0.370075			0.090904	0.353066	0.106235
		725.4	0.217971	0.266904	0.310647			0.188331	0.064896	0.299048			0.154672	0.077409	0.208182			0.39712	0.318191	0.370544			0.092023	0.353671	0.107219
		725.2	0.218831	0.267493	0.311182			0.189171	0.06588	0.299712			0.155421	0.078417	0.209093			0.397503	0.31871	0.370977			0.093117	0.354257	0.108173
		725	0.219707	0.2681	0.311736			0.190028	0.066893	0.300427			0.156194	0.079455	0.210013			0.39791	0.31924	0.371422			0.094225	0.354882	0.109135
		724.8	0.220558	0.268685	0.312305			0.190886	0.067891	0.301168			0.156949	0.08049	0.210932			0.398328	0.319761	0.371856			0.095315	0.355521	0.110095
		724.6	0.221394	0.269274	0.312878			0.191717	0.068898	0.301926			0.157715	0.081516	0.211833			0.398747	0.320278	0.372271			0.096403	0.356185	0.111043
		724.4	0.222243	0.269874	0.31347			0.192571	0.069932	0.30274			0.158502	0.082579	0.212757			0.399206	0.320799	0.372712			0.097514	0.356887	0.112012
		724.2	0.223054	0.270445	0.314074			0.193396	0.070948	0.303543			0.159277	0.083618	0.213653			0.399665	0.321317	0.373115			0.098597	0.357602	0.112958
		724	0.223891	0.271035	0.314705			0.194235	0.071989	0.304393			0.160075	0.084684	0.214553			0.400156	0.321837	0.373535			0.0997	0.358348	0.113909
		723.8	0.224711	0.271599	0.315361			0.195058	0.073008	0.305257			0.160846	0.08574	0.215445			0.40064	0.322347	0.373941			0.10079	0.359086	0.114849
		723.6	0.225521	0.272154	0.316024			0.19586	0.074029	0.306129			0.161619	0.086781	0.216327			0.401118	0.322858	0.374315			0.101875	0.359817	0.115772
		723.4	0.226337	0.272703	0.3167			0.196682	0.075056	0.307036			0.162394	0.087846	0.21722			0.401606	0.323371	0.374719			0.10296	0.360564	0.1167
		723.2	0.227121	0.273234	0.317385			0.197487	0.076065	0.307928			0.163153	0.08889	0.218099			0.402072	0.323885	0.375095			0.104028	0.361297	0.117616
		723	0.227944	0.273793	0.318082			0.198319	0.077106	0.308853			0.163932	0.089962	0.218998			0.402553	0.324412	0.375496			0.105122	0.362056	0.118554
		722.8	0.228765	0.274332	0.318774			0.199151	0.078137	0.309767			0.164703	0.091038	0.219898			0.403028	0.324936	0.3759			0.1062	0.362806	0.119496
		722.6	0.229595	0.274887	0.319453			0.199972	0.07918	0.310661			0.165491	0.092114	0.220797			0.403492	0.325466	0.376296			0.107292	0.363562	0.120431
		722.4	0.230454	0.275467	0.320137			0.200826	0.080248	0.311576			0.166303	0.093232	0.221731			0.403985	0.326004	0.376725			0.108419	0.364348	0.121403
		722.2	0.231308	0.27605	0.320814			0.201672	0.081316	0.312477			0.16712	0.094342	0.222674			0.404483	0.326543	0.377145			0.109554	0.365145	0.122376
		722	0.232202	0.276667	0.321496			0.20256	0.082423	0.313403			0.167975	0.095494	0.22364			0.405003	0.327095	0.377592			0.110724	0.365978	0.123381
		721.8	0.233097	0.277277	0.322176			0.203449	0.083517	0.314304			0.168818	0.096637	0.224609			0.405517	0.327641	0.378031			0.111889	0.366788	0.124395
		721.6	0.234019	0.277909	0.322859			0.20434	0.08464	0.315194			0.169676	0.097789	0.225588			0.406032	0.328207	0.378474			0.113083	0.367594	0.125419
		721.4	0.234975	0.278559	0.323549			0.205265	0.085777	0.316092			0.170544	0.098979	0.2266			0.406557	0.328782	0.378952			0.1143	0.368411	0.126468
		721.2	0.235923	0.279209	0.324243			0.206186	0.086908	0.316963			0.17141	0.100153	0.227605			0.407057	0.329364	0.379412			0.115517	0.369207	0.127517
		721	0.236913	0.279894	0.324929			0.20714	0.088071	0.317844			0.172304	0.101359	0.228631			0.407564	0.32996	0.379902			0.116776	0.369998	0.128592
		720.8	0.237906	0.280573	0.325605			0.208113	0.089236	0.318705			0.173195	0.102572	0.229675			0.408059	0.330562	0.3804			0.118039	0.370767	0.129688
		720.6	0.238917	0.281281	0.326255			0.209102	0.090426	0.319544			0.174113	0.103796	0.230725			0.40855	0.331176	0.3809			0.119315	0.371539	0.130801
		720.4	0.239966	0.282013	0.326899			0.21013	0.091643	0.320388			0.175052	0.105052	0.231802			0.409046	0.331798	0.381443			0.120628	0.372327	0.131943
		720.2	0.241015	0.282753	0.327545			0.211154	0.092865	0.321212			0.175993	0.106307	0.232887			0.409542	0.332431	0.381968			0.121948	0.373107	0.133097
		720	0.242093	0.28352	0.32819			0.212194	0.094115	0.322048			0.176966	0.107588	0.233998			0.410057	0.333074	0.382515			0.123298	0.373903	0.134273
		719.8	0.243158	0.28427	0.328829			0.213229	0.095349	0.322876			0.177924	0.108866	0.235102			0.410556	0.33371	0.383048			0.124636	0.374682	0.135443
		719.6	0.244226	0.285041	0.329478			0.214261	0.096598	0.323711			0.178898	0.110144	0.23621			0.411057	0.334358	0.383575			0.125997	0.375478	0.136619
		719.4	0.245301	0.285814	0.330131			0.215322	0.097859	0.324564			0.179876	0.111443	0.237338			0.411566	0.335001	0.38412			0.127372	0.376277	0.137812
		719.2	0.246364	0.286575	0.330787			0.216376	0.099114	0.325406			0.180849	0.112722	0.238447			0.412068	0.335649	0.38465			0.128732	0.377069	0.138996
		719	0.247453	0.287353	0.331456			0.21745	0.100391	0.326263			0.181839	0.114021	0.239566			0.412583	0.336304	0.3852			0.130108	0.377883	0.140196
		718.8	0.248534	0.288113	0.332126			0.218511	0.101658	0.327109			0.182813	0.115315	0.240698			0.413096	0.336955	0.385742			0.131467	0.378682	0.141397
		718.6	0.249624	0.288895	0.3328			0.219583	0.10295	0.327966			0.18381	0.116628	0.241836			0.413615	0.337623	0.386283			0.132848	0.379496	0.142605
		718.4	0.250721	0.289686	0.333478			0.220678	0.104251	0.328845			0.184825	0.117961	0.242984			0.414145	0.338291	0.38684			0.134239	0.380325	0.143833
		718.2	0.251802	0.290458	0.334153			0.221752	0.105546	0.329711			0.185834	0.119269	0.244114			0.41466	0.338959	0.38737			0.135629	0.381135	0.145058
		718	0.252915	0.291249	0.334825			0.22284	0.106868	0.330592			0.186863	0.120605	0.245275			0.415187	0.339633	0.38793			0.137043	0.381959	0.146297
		717.8	0.254019	0.292027	0.335497			0.223922	0.108179	0.331463			0.187871	0.121932	0.246441			0.415705	0.340298	0.388479			0.138442	0.382775	0.147535
		717.6	0.255128	0.292819	0.336163			0.225002	0.109499	0.332333			0.188891	0.123261	0.247598			0.41622	0.340971	0.389019			0.139848	0.383598	0.14877
		717.4	0.256251	0.293614	0.336847			0.226099	0.110831	0.333225			0.189916	0.124619	0.248782			0.416753	0.341649	0.389587			0.141273	0.384428	0.150025
		717.2	0.257357	0.294409	0.337538			0.227184	0.112154	0.334101			0.19094	0.125969	0.249957			0.417288	0.342332	0.390141			0.142683	0.385262	0.151279
		717	0.25849	0.295227	0.338239			0.228299	0.113501	0.334999			0.19199	0.127348	0.25115			0.417829	0.343023	0.390727			0.144128	0.386106	0.152552
		716.8	0.259622	0.296035	0.338945			0.22942	0.114844	0.335896			0.193029	0.128727	0.252345			0.418363	0.343711	0.391307			0.145556	0.386936	0.153827
		716.6	0.260764	0.296857	0.339656			0.230544	0.116211	0.336795			0.194088	0.13011	0.253543			0.418909	0.344413	0.391891			0.146993	0.387781	0.155105
		716.4	0.261916	0.297679	0.340361			0.231684	0.117588	0.337705			0.195148	0.131514	0.254752			0.419456	0.34511	0.392487			0.148433	0.388627	0.156392
		716.2	0.263066	0.298497	0.341078			0.232809	0.11896	0.338608			0.196213	0.13291	0.255961			0.420008	0.345819	0.393068			0.149874	0.389469	0.157684
		716	0.264244	0.299339	0.341805			0.23395	0.120362	0.339537			0.1973	0.134335	0.257192			0.420574	0.346538	0.393673			0.151349	0.390334	0.158993
		715.8	0.265409	0.300173	0.342529			0.235089	0.121753	0.340454			0.198372	0.135759	0.258425			0.421131	0.347249	0.394262			0.152827	0.39118	0.160311
		715.6	0.266566	0.301025	0.343256			0.236227	0.123159	0.341375			0.199464	0.137193	0.259648			0.421692	0.347972	0.394858			0.154328	0.392039	0.16163
		715.4	0.267739	0.301885	0.343991			0.237381	0.124578	0.34232			0.200561	0.138647	0.260894			0.422269	0.348692	0.395476			0.155838	0.392908	0.162964
		715.2	0.268901	0.302736	0.344722			0.238527	0.125996	0.343247			0.201655	0.140086	0.26213			0.422831	0.349418	0.396082			0.157343	0.393765	0.164293
		715	0.270106	0.30362	0.345471			0.239711	0.127443	0.3442			0.202771	0.141568	0.263402			0.423415	0.35016	0.396719			0.158873	0.39464	0.165639
		714.8	0.271293	0.304491	0.346223			0.240892	0.128877	0.345145			0.203875	0.143042	0.264658			0.423996	0.350897	0.397336			0.160386	0.395502	0.166981
		714.6	0.272493	0.305375	0.34698			0.242077	0.130324	0.346091			0.205003	0.144525	0.265915			0.42458	0.351647	0.397957			0.161915	0.39638	0.16834
		714.4	0.273709	0.306274	0.34775			0.243277	0.131787	0.347055			0.206142	0.146033	0.267207			0.425179	0.352402	0.398602			0.163464	0.397264	0.169723
		714.2	0.274916	0.307168	0.348518			0.244473	0.133247	0.348002			0.207285	0.147528	0.268479			0.425765	0.353159	0.399221			0.165004	0.398139	0.171097
		714	0.276149	0.308073	0.349289			0.245689	0.134735	0.348974			0.208441	0.149051	0.26977			0.426355	0.353922	0.399859			0.166571	0.399018	0.172489
		713.8	0.277358	0.308957	0.350047			0.246878	0.13621	0.349921			0.20958	0.150561	0.271052			0.426942	0.35467	0.400473			0.16812	0.399886	0.173876
		713.6	0.278577	0.309854	0.350808			0.248073	0.137701	0.350875			0.210738	0.152084	0.272332			0.427532	0.35543	0.401096			0.16969	0.400772	0.175268
		713.4	0.279808	0.310758	0.351572			0.249289	0.139199	0.351848			0.211899	0.153629	0.273633			0.428128	0.356186	0.401734			0.171278	0.401663	0.176677
		713.2	0.281042	0.311663	0.352348			0.2505	0.140699	0.352816			0.213064	0.155161	0.274926			0.428725	0.356957	0.402364			0.17287	0.40255	0.178091
		713	0.282298	0.312594	0.353134			0.251744	0.142232	0.353802			0.214245	0.156726	0.276235			0.429336	0.357737	0.40302			0.17449	0.403451	0.179519
		712.8	0.283535	0.313513	0.353914			0.252992	0.143753	0.354774			0.215417	0.15829	0.277545			0.429941	0.358512	0.403662			0.176095	0.404336	0.180959
		712.6	0.284788	0.31445	0.354705			0.254249	0.145293	0.35576			0.216617	0.159871	0.278866			0.430551	0.359302	0.404316			0.177722	0.405239	0.182402
		712.4	0.286077	0.315403	0.355507			0.255532	0.146852	0.356766			0.217823	0.161471	0.280215			0.431177	0.360096	0.404984			0.179366	0.406148	0.183875
		712.2	0.287354	0.316341	0.356309			0.256802	0.148407	0.357752			0.219027	0.163058	0.281548			0.43179	0.360894	0.405635			0.181007	0.407051	0.185346
		712	0.28866	0.317303	0.357121			0.25809	0.14999	0.35876			0.220251	0.164681	0.282916			0.43242	0.361706	0.406313			0.182666	0.407971	0.186838
		711.8	0.289947	0.318252	0.357928			0.259365	0.151564	0.359754			0.221472	0.166295	0.284268			0.433043	0.362507	0.406971			0.184308	0.408882	0.188336
		711.6	0.291257	0.319221	0.358745			0.260655	0.153158	0.360762			0.222719	0.167926	0.28563			0.433669	0.363326	0.407639			0.185975	0.40981	0.189849
		711.4	0.292578	0.320196	0.359569			0.261963	0.154772	0.361788			0.223967	0.169581	0.287015			0.434307	0.364144	0.408327			0.187663	0.410736	0.19137
		711.2	0.293892	0.321161	0.360389			0.263263	0.156382	0.362801			0.225211	0.171229	0.288384			0.434932	0.364969	0.408998			0.18935	0.411662	0.19288
		711	0.295235	0.322151	0.361214			0.26459	0.158017	0.363829			0.226471	0.172906	0.28979			0.435565	0.36581	0.409693			0.191076	0.4126	0.194414
		710.8	0.296567	0.323127	0.362036			0.265916	0.159643	0.364846			0.22773	0.174574	0.29119			0.4362	0.366647	0.410381			0.19278	0.413531	0.195948
		710.6	0.297913	0.324128	0.362879			0.267258	0.161293	0.365882			0.229012	0.176258	0.292592			0.436839	0.367503	0.411076			0.194501	0.41448	0.197494
		710.4	0.299263	0.325131	0.363726			0.268601	0.162954	0.366929			0.23029	0.17795	0.294011			0.437491	0.368359	0.411776			0.196239	0.415428	0.199051
		710.2	0.300607	0.326127	0.36457			0.269935	0.164611	0.367963			0.231573	0.179632	0.295418			0.43814	0.369217	0.412463			0.19797	0.416361	0.200606
		710	0.30197	0.327142	0.365418			0.271286	0.166288	0.369014			0.232872	0.181347	0.296851			0.438796	0.370076	0.413171			0.199723	0.417305	0.202179
		709.8	0.303319	0.328139	0.366252			0.272615	0.167951	0.37005			0.234155	0.183046	0.298279			0.439437	0.370922	0.413863			0.201447	0.418235	0.203754
		709.6	0.304694	0.329153	0.367094			0.273952	0.169634	0.371095			0.235457	0.184752	0.299712			0.440082	0.371784	0.414564			0.203181	0.419174	0.205328
		709.4	0.306078	0.330169	0.367938			0.275303	0.171328	0.372151			0.236757	0.186473	0.301156			0.44074	0.37265	0.415276			0.204915	0.420113	0.206913
		709.2	0.307437	0.331174	0.368782			0.276639	0.17301	0.373189			0.238055	0.188178	0.302574			0.441383	0.373508	0.415964			0.206644	0.421046	0.208481
		709	0.308827	0.332208	0.369644			0.278	0.174711	0.374253			0.239379	0.189919	0.304024			0.442044	0.374381	0.416681			0.208411	0.42199	0.210072
		708.8	0.310198	0.333227	0.370499			0.279353	0.176401	0.375305			0.240687	0.191647	0.305456			0.442696	0.375233	0.417373			0.210169	0.422917	0.211657
		708.6	0.311591	0.334258	0.37136			0.280717	0.178116	0.376365			0.242015	0.193392	0.306904			0.443353	0.376108	0.418087			0.211955	0.423857	0.21325
		708.4	0.312989	0.335291	0.372225			0.282091	0.179834	0.37743			0.243344	0.195153	0.308369			0.444023	0.376982	0.418818			0.213745	0.424797	0.214856
		708.2	0.314369	0.33632	0.373099			0.283451	0.181546	0.37848			0.244676	0.196902	0.309815			0.444679	0.377859	0.419532			0.215516	0.425734	0.216455
		708	0.315778	0.337368	0.373977			0.284836	0.183286	0.379548			0.246027	0.198676	0.311287			0.445344	0.378746	0.420268			0.217316	0.426687	0.218073
		707.8	0.317168	0.338402	0.374857			0.28621	0.185019	0.380607			0.247367	0.200439	0.31274			0.446013	0.379623	0.420988			0.219097	0.427637	0.219688
		707.6	0.318575	0.33946	0.37575			0.287588	0.186765	0.38167			0.248723	0.202219	0.314204			0.446683	0.380515	0.421713			0.220911	0.428592	0.221312
		707.4	0.319989	0.340522	0.376632			0.288985	0.188517	0.38274			0.250075	0.204008	0.315686			0.447351	0.3814	0.422443			0.222729	0.429526	0.222949
		707.2	0.321387	0.341578	0.377511			0.29039	0.190263	0.38379			0.251435	0.20579	0.317154			0.448008	0.382282	0.423161			0.224536	0.430455	0.224591
		707	0.322818	0.342661	0.378406			0.291815	0.192034	0.384865			0.252807	0.207603	0.318652			0.448677	0.383184	0.423917			0.226371	0.43141	0.226258
		706.8	0.324238	0.343724	0.379296			0.293221	0.193798	0.385925			0.254173	0.209402	0.320132			0.449344	0.384077	0.424663			0.228182	0.43235	0.227913
		706.6	0.325672	0.344806	0.380196			0.294645	0.195573	0.386992			0.255557	0.211221	0.321617			0.45002	0.384986	0.42541			0.230019	0.433298	0.229566
		706.4	0.327103	0.345879	0.381093			0.296077	0.197352	0.388065			0.256932	0.213045	0.323108			0.450698	0.385891	0.42615			0.231862	0.434236	0.231223
		706.2	0.328516	0.346947	0.381985			0.297492	0.199123	0.38912			0.258308	0.214856	0.324577			0.451364	0.38679	0.426872			0.233686	0.435165	0.23287
		706	0.329965	0.348036	0.382882			0.298935	0.200913	0.390196			0.259702	0.216692	0.326075			0.452047	0.387708	0.42763			0.235532	0.436108	0.23454
		705.8	0.331392	0.349104	0.38376			0.300352	0.20269	0.391247			0.261079	0.218507	0.327548			0.452714	0.38861	0.428365			0.237349	0.437033	0.236193
		705.6	0.332837	0.350187	0.384662			0.301778	0.204487	0.392309			0.262476	0.220342	0.329038			0.453387	0.389542	0.429122			0.239187	0.43798	0.237858
		705.4	0.33427	0.351267	0.385564			0.303214	0.206283	0.393375			0.263867	0.222177	0.330536			0.454065	0.390462	0.429874			0.241016	0.438914	0.239531
		705.2	0.335683	0.352342	0.386456			0.304642	0.208077	0.394418			0.265252	0.223998	0.332012			0.45473	0.391372	0.430609			0.24284	0.439841	0.241196
		705	0.337124	0.353433	0.387349			0.306086	0.209884	0.39548			0.266648	0.225841	0.333512			0.455413	0.392292	0.431365			0.24469	0.440774	0.24288
		704.8	0.338537	0.354511	0.388241			0.30751	0.211676	0.396526			0.268034	0.227666	0.33499			0.456093	0.3932	0.432109			0.246507	0.441693	0.244559
		704.6	0.33997	0.355608	0.389137			0.308939	0.213481	0.397581			0.269435	0.229504	0.336476			0.456775	0.394123	0.432868			0.248347	0.44262	0.246249
		704.4	0.341395	0.356699	0.390029			0.310371	0.215289	0.398643			0.270832	0.231344	0.337968			0.457466	0.395038	0.433631			0.250174	0.443532	0.247939
		704.2	0.342802	0.357774	0.390923			0.31178	0.217086	0.39969			0.272229	0.233171	0.339438			0.458149	0.395952	0.434381			0.251988	0.44445	0.249612
		704	0.344246	0.358867	0.391821			0.313194	0.218894	0.400753			0.273633	0.235022	0.340929			0.458838	0.396884	0.435143			0.253824	0.445373	0.251292
		703.8	0.345655	0.359939	0.392701			0.314588	0.220685	0.401787			0.275028	0.236848	0.342396			0.459515	0.397794	0.43586			0.255628	0.446278	0.252954
		703.6	0.347074	0.361029	0.393591			0.316007	0.222483	0.402824			0.276434	0.238687	0.34387			0.460189	0.398718	0.436584			0.257457	0.447191	0.254632
		703.4	0.348494	0.362117	0.394485			0.317426	0.22429	0.403868			0.277845	0.240529	0.345358			0.460866	0.399639	0.437329			0.25928	0.448101	0.25632
		703.2	0.349912	0.363216	0.395385			0.318834	0.226104	0.404907			0.279262	0.242375	0.346837			0.461542	0.400567	0.438085			0.261108	0.449023	0.258008
		703	0.351359	0.36433	0.396292			0.320265	0.227937	0.405964			0.280688	0.24424	0.348347			0.462227	0.401506	0.438857			0.262958	0.449941	0.259714
		702.8	0.352782	0.365425	0.397196			0.321674	0.229759	0.407003			0.282103	0.246091	0.349831			0.462901	0.402429	0.439612			0.264788	0.450849	0.261411
		702.6	0.354227	0.366536	0.398119			0.323108	0.231607	0.408057			0.283535	0.247967	0.351336			0.463585	0.403377	0.440383			0.26665	0.451778	0.263125
		702.4	0.355665	0.367644	0.399025			0.324549	0.233448	0.40911			0.284964	0.249841	0.352846			0.464269	0.404309	0.441152			0.268505	0.452677	0.264844
		702.2	0.35709	0.368751	0.399931			0.325968	0.235279	0.410149			0.28639	0.251709	0.354335			0.464944	0.405241	0.44191			0.270354	0.453575	0.266549
		702	0.358552	0.369878	0.400846			0.327409	0.237124	0.411216			0.287829	0.253603	0.355851			0.465635	0.406193	0.442688			0.272222	0.454483	0.26828
		701.8	0.359992	0.370995	0.401756			0.328839	0.238972	0.412265			0.289264	0.255481	0.357352			0.466319	0.407134	0.443445			0.274074	0.455389	0.270004
		701.6	0.361454	0.372129	0.402677			0.330285	0.24083	0.413325			0.290713	0.257379	0.358868			0.467008	0.408097	0.444214			0.27595	0.456293	0.271735
		701.4	0.362907	0.373253	0.403593			0.33173	0.242681	0.414377			0.292156	0.259276	0.360382			0.467689	0.409048	0.444981			0.277809	0.457176	0.273466
		701.2	0.364349	0.374374	0.40451			0.333167	0.244539	0.415425			0.293604	0.261166	0.361885			0.468365	0.410002	0.445736			0.279668	0.45808	0.275198
		701	0.365833	0.375525	0.405442			0.334637	0.246422	0.416498			0.29507	0.263095	0.363424			0.469063	0.41097	0.446529			0.281557	0.45899	0.276963
		700.8	0.367288	0.376667	0.406375			0.336097	0.248304	0.41755			0.296531	0.265007	0.364937			0.469755	0.411924	0.447313			0.283422	0.459889	0.27872
		700.6	0.368765	0.377834	0.407328			0.337582	0.250216	0.41862			0.298014	0.266951	0.366477			0.470456	0.412908	0.448129			0.285332	0.460799	0.280492
		700.4	0.370244	0.378999	0.408281			0.339071	0.252137	0.4197			0.299495	0.268897	0.368032			0.471165	0.413889	0.448944			0.287239	0.461707	0.282267
		700.2	0.371715	0.380163	0.409229			0.340555	0.254064	0.420769			0.300976	0.270842	0.369564			0.471868	0.41487	0.449737			0.289148	0.462624	0.284039
		700	0.373205	0.381333	0.410179			0.342059	0.255995	0.421849			0.302471	0.272814	0.371122			0.472582	0.415861	0.450537			0.29107	0.463529	0.285833
		699.8	0.374667	0.382487	0.411123			0.343532	0.257916	0.422912			0.303965	0.274773	0.372658			0.473287	0.416842	0.45133			0.292979	0.464433	0.287625
		699.6	0.376147	0.383659	0.412074			0.345021	0.259857	0.423986			0.305476	0.276754	0.374218			0.473995	0.417844	0.452138			0.294912	0.465342	0.289423
		699.4	0.377623	0.384834	0.413017			0.346514	0.261794	0.425058			0.306986	0.278736	0.375781			0.474706	0.418829	0.452946			0.296832	0.466231	0.291232
		699.2	0.379098	0.386018	0.413968			0.347995	0.263739	0.426123			0.308499	0.28072	0.377326			0.475412	0.41982	0.453746			0.298753	0.467132	0.293032
		699	0.380606	0.387218	0.414929			0.349509	0.265706	0.42721			0.310027	0.282725	0.378901			0.476129	0.420831	0.45457			0.300706	0.468035	0.294862
		698.8	0.382085	0.3884	0.415887			0.351009	0.267674	0.428282			0.311557	0.284714	0.38046			0.476834	0.421828	0.455376			0.302642	0.468937	0.296683
		698.6	0.383592	0.389599	0.416862			0.352538	0.269653	0.429372			0.313097	0.286737	0.382033			0.477549	0.422847	0.4562			0.304604	0.469841	0.298515
		698.4	0.385095	0.390787	0.417831			0.354064	0.271641	0.430456			0.314637	0.288761	0.383614			0.478263	0.423851	0.457016			0.306555	0.470747	0.300354
		698.2	0.386595	0.391979	0.418801			0.355589	0.273637	0.431533			0.31618	0.290786	0.38518			0.478985	0.424861	0.457823			0.308508	0.47166	0.30218
		698	0.388118	0.393188	0.419784			0.357139	0.275641	0.432618			0.317734	0.292835	0.386767			0.479709	0.425889	0.458658			0.310485	0.472564	0.304026
		697.8	0.389605	0.394379	0.420752			0.358658	0.277636	0.433682			0.319277	0.294855	0.388328			0.480414	0.426905	0.459464			0.312434	0.473454	0.305856
		697.6	0.39112	0.395583	0.421728			0.360186	0.279648	0.434767			0.320836	0.2969	0.389916			0.481128	0.427941	0.460292			0.314416	0.474354	0.307698
		697.4	0.392624	0.396771	0.422685			0.361704	0.28164	0.435839			0.322384	0.298931	0.391497			0.481837	0.428951	0.461113			0.316377	0.475237	0.309544
		697.2	0.394105	0.397954	0.423632			0.363205	0.283624	0.436892			0.323923	0.30095	0.393046			0.482535	0.429957	0.461923			0.318328	0.476114	0.311371
		697	0.395609	0.399149	0.424595			0.364728	0.285617	0.437965			0.325477	0.30299	0.394632			0.483247	0.430979	0.462757			0.320291	0.476989	0.313218
		696.8	0.39708	0.400329	0.425551			0.366221	0.287597	0.439007			0.32702	0.304991	0.396177			0.483944	0.431976	0.463569			0.322215	0.477863	0.315039
		696.6	0.398577	0.40153	0.426519			0.367742	0.289593	0.44006			0.328564	0.307021	0.397726			0.484649	0.43299	0.464392			0.324162	0.478741	0.316862
		696.4	0.400065	0.402725	0.427486			0.369262	0.291581	0.44111			0.330102	0.309043	0.399273			0.485357	0.433997	0.465201			0.326091	0.479601	0.318695
		696.2	0.401542	0.403913	0.428449			0.370775	0.293572	0.44215			0.331639	0.311058	0.400802			0.486063	0.435009	0.466001			0.328023	0.480466	0.320515
		696	0.403042	0.405106	0.429413			0.37231	0.295565	0.443201			0.33319	0.31309	0.40236			0.486773	0.436025	0.466822			0.329976	0.48134	0.322355
		695.8	0.404509	0.406277	0.43037			0.373808	0.297543	0.444225			0.334729	0.315098	0.403884			0.487478	0.437024	0.467618			0.331888	0.482202	0.324174
		695.6	0.406004	0.407468	0.431339			0.375313	0.299528	0.445258			0.336274	0.317133	0.405428			0.488193	0.438044	0.468436			0.333826	0.483056	0.325998
		695.4	0.407471	0.408644	0.432286			0.376785	0.301498	0.44627			0.33781	0.319139	0.406959			0.48889	0.439047	0.469241			0.335724	0.483897	0.327819
		695.2	0.408905	0.409824	0.433227			0.378255	0.303465	0.447267			0.339338	0.321137	0.408465			0.489574	0.440047	0.47004			0.337621	0.484738	0.329619
		695	0.410368	0.411013	0.434179			0.379745	0.30544	0.448289			0.340879	0.323151	0.410004			0.490262	0.441056	0.470863			0.339538	0.485576	0.331446
		694.8	0.411801	0.412184	0.435113			0.381208	0.307399	0.449288			0.342407	0.325138	0.411512			0.490941	0.442047	0.471656			0.341423	0.486401	0.333256
		694.6	0.41326	0.413367	0.436059			0.382689	0.309366	0.450289			0.343938	0.327149	0.413028			0.491626	0.443056	0.472463			0.343336	0.487228	0.335061
		694.4	0.414705	0.414539	0.436992			0.384158	0.311326	0.451283			0.345463	0.329142	0.414535			0.49231	0.444052	0.473254			0.345213	0.488038	0.336876
		694.2	0.416145	0.415716	0.437937			0.385619	0.313298	0.452276			0.346992	0.331139	0.416025			0.492989	0.445058	0.474046			0.347085	0.488857	0.338676
		694	0.417614	0.416913	0.438898			0.3871	0.315272	0.453288			0.348535	0.333161	0.417554			0.493678	0.446076	0.474855			0.348986	0.489677	0.340506
		693.8	0.419056	0.418098	0.439838			0.388555	0.317238	0.454276			0.350067	0.335155	0.419044			0.494351	0.447075	0.47564			0.350868	0.490486	0.342317
		693.6	0.420526	0.419307	0.440792			0.390033	0.319223	0.455286			0.351612	0.337185	0.420564			0.495036	0.448106	0.476449			0.352796	0.49131	0.344142
		693.4	0.421978	0.420496	0.441736			0.391498	0.3212	0.456283			0.353162	0.339193	0.42209			0.49572	0.449116	0.477252			0.354692	0.492124	0.345977
		693.2	0.423417	0.421682	0.44268			0.392954	0.32318	0.457267			0.354708	0.341197	0.423591			0.496397	0.450124	0.478051			0.356592	0.492952	0.347795
		693	0.42488	0.422878	0.443636			0.394424	0.32516	0.458265			0.356261	0.343215	0.425121			0.497071	0.451145	0.478868			0.358494	0.493775	0.349628
		692.8	0.426301	0.424056	0.444577			0.395866	0.327123	0.459239			0.357792	0.345199	0.426607			0.497736	0.45215	0.479657			0.360343	0.494575	0.351439
		692.6	0.427753	0.425264	0.445524			0.397328	0.329104	0.460237			0.359334	0.347216	0.428112			0.498405	0.453173	0.480474			0.362233	0.495378	0.353251
		692.4	0.429179	0.426452	0.446449			0.398775	0.331069	0.461212			0.360865	0.349202	0.429601			0.499071	0.454173	0.481274			0.364083	0.49616	0.355062
		692.2	0.430596	0.427637	0.447381			0.400226	0.333043	0.462182			0.362395	0.351196	0.431075			0.499744	0.455179	0.482079			0.36595	0.496941	0.356867
		692	0.432058	0.428825	0.448331			0.401679	0.335011	0.463166			0.363937	0.353208	0.43258			0.500418	0.456197	0.482891			0.367836	0.497708	0.358702
		691.8	0.433466	0.429995	0.44927			0.403097	0.336966	0.464119			0.365465	0.355192	0.434043			0.501086	0.457194	0.483673			0.369675	0.498474	0.360508
		691.6	0.434895	0.43119	0.450217			0.40454	0.338941	0.465094			0.366999	0.357205	0.435531			0.501759	0.458211	0.484476			0.371546	0.499255	0.362318
		691.4	0.43631	0.432373	0.45115			0.405982	0.340904	0.466055			0.368534	0.359198	0.437014			0.502424	0.459209	0.485268			0.373384	0.500022	0.364132
		691.2	0.437715	0.433559	0.452082			0.407426	0.342873	0.467013			0.370061	0.361192	0.438483			0.50309	0.460215	0.486064			0.375241	0.500796	0.365924
		691	0.439143	0.434752	0.453022			0.408889	0.34484	0.467979			0.371597	0.363204	0.439978			0.503766	0.461228	0.486873			0.377117	0.501556	0.36774
		690.8	0.440534	0.435926	0.453949			0.410328	0.346804	0.468915			0.373122	0.365187	0.441431			0.504436	0.462223	0.487667			0.378946	0.502305	0.369541
		690.6	0.441952	0.437112	0.454895			0.411786	0.34877	0.469869			0.374653	0.367192	0.442906			0.505103	0.463238	0.488474			0.380797	0.503062	0.371342
		690.4	0.443347	0.438275	0.455821			0.413217	0.350718	0.470799			0.376173	0.369175	0.44437			0.50577	0.464225	0.489266			0.382613	0.503791	0.373148
		690.2	0.444732	0.439443	0.456747			0.414648	0.352674	0.471727			0.377685	0.371162	0.44581			0.506428	0.46523	0.490056			0.384443	0.504517	0.374933
		690	0.44614	0.440625	0.457672			0.416097	0.354628	0.472674			0.379212	0.373163	0.447276			0.507089	0.466239	0.490858			0.386269	0.505226	0.376737
		689.8	0.447503	0.441795	0.458579			0.417516	0.356573	0.47359			0.380724	0.375131	0.448692			0.507747	0.467223	0.491641			0.388071	0.505929	0.378525
		689.6	0.448891	0.442983	0.4595			0.418948	0.358539	0.474521			0.382244	0.377131	0.450136			0.508401	0.468228	0.492443			0.389922	0.506637	0.380318
		689.4	0.450254	0.444148	0.460407			0.420372	0.360483	0.475438			0.383758	0.3791	0.451572			0.509048	0.469213	0.49322			0.391734	0.507337	0.382117
		689.2	0.451611	0.44532	0.461321			0.421795	0.362442	0.476362			0.385272	0.381085	0.452995			0.50969	0.47021	0.493997			0.393549	0.508059	0.383898
		689	0.452995	0.446504	0.46224			0.423241	0.364399	0.477297			0.386796	0.383084	0.454452			0.510339	0.471209	0.494784			0.395377	0.508771	0.385689
		688.8	0.454326	0.447669	0.463138			0.424662	0.366347	0.478196			0.388304	0.385044	0.455858			0.510978	0.472188	0.495553			0.397165	0.509478	0.387451
		688.6	0.455699	0.448857	0.464045			0.42611	0.368313	0.47912			0.389824	0.387041	0.457299			0.511633	0.473195	0.496346			0.399003	0.510178	0.389227
		688.4	0.45705	0.45002	0.464944			0.42753	0.370256	0.480026			0.391339	0.389009	0.458722			0.512284	0.474182	0.497123			0.400795	0.510859	0.391007
		688.2	0.458397	0.451189	0.46585			0.428929	0.372211	0.480933			0.392845	0.39098	0.460135			0.512935	0.475178	0.497905			0.402597	0.511557	0.392775
		688	0.459777	0.452359	0.466765			0.430346	0.374161	0.481845			0.394365	0.392967	0.46157			0.513591	0.476178	0.498694			0.404405	0.512242	0.39456
		687.8	0.461114	0.453516	0.467665			0.431734	0.376103	0.482722			0.395868	0.394916	0.462963			0.514223	0.477159	0.49946			0.406162	0.512933	0.396324
		687.6	0.462467	0.454689	0.468573			0.433136	0.378055	0.483622			0.397383	0.396897	0.464386			0.514856	0.47816	0.500236			0.407964	0.513633	0.398086
		687.4	0.463791	0.455844	0.469462			0.434521	0.379989	0.484493			0.39889	0.398852	0.465786			0.5155	0.479136	0.501003			0.409728	0.514309	0.39986
		687.2	0.46511	0.457012	0.470366			0.435909	0.381934	0.485368			0.400394	0.400806	0.467173			0.516135	0.480122	0.501778			0.411503	0.514989	0.401611
		687	0.46646	0.458184	0.471275			0.437307	0.38387	0.486252			0.40191	0.402776	0.468592			0.516777	0.481109	0.502562			0.41329	0.515668	0.403379
		686.8	0.467756	0.459335	0.472165			0.438664	0.385798	0.487099			0.4034	0.404702	0.46997			0.517408	0.482079	0.503321			0.415041	0.51634	0.405124
		686.6	0.469085	0.4605	0.473065			0.440041	0.387732	0.48797			0.4049	0.406666	0.471376			0.518039	0.483068	0.504088			0.416825	0.517015	0.406862
		686.4	0.470394	0.461647	0.473944			0.4414	0.389641	0.488827			0.406393	0.408607	0.47276			0.518677	0.484037	0.504843			0.418552	0.517683	0.408606
		686.2	0.471681	0.46279	0.474823			0.442739	0.391556	0.48967			0.407871	0.410544	0.474124			0.519308	0.485008	0.505594			0.420278	0.518358	0.410319
		686	0.473	0.463929	0.475708			0.444097	0.393454	0.490512			0.409352	0.412479	0.475507			0.519937	0.485981	0.506358			0.422026	0.519009	0.412055
		685.8	0.474277	0.465055	0.476576			0.445419	0.395345	0.491327			0.410814	0.414381	0.476837			0.520539	0.48694	0.507096			0.423727	0.519662	0.413777
		685.6	0.475596	0.466208	0.47746			0.446766	0.397254	0.492186			0.412293	0.416329	0.478205			0.521156	0.487923	0.50786			0.425472	0.520321	0.415508
		685.4	0.476893	0.467337	0.478328			0.448093	0.399137	0.493018			0.413759	0.418239	0.479544			0.521764	0.48888	0.508606			0.427155	0.520964	0.417243
		685.2	0.478181	0.468475	0.4792			0.449424	0.401038	0.493841			0.415225	0.420161	0.480881			0.522376	0.489848	0.509357			0.428859	0.521611	0.418965
		685	0.479489	0.469612	0.480067			0.450769	0.402926	0.494671			0.4167	0.422089	0.482237			0.522984	0.490816	0.510114			0.430578	0.522238	0.420703
		684.8	0.480737	0.470735	0.480921			0.452069	0.404804	0.495469			0.418156	0.423972	0.483559			0.523571	0.491762	0.510844			0.432236	0.522859	0.422416
		684.6	0.482014	0.471873	0.481782			0.45339	0.406681	0.496294			0.41962	0.42589	0.484899			0.524176	0.492728	0.511594			0.433943	0.523473	0.424119
		684.4	0.483267	0.472982	0.482624			0.454682	0.40853	0.497089			0.421067	0.42776	0.486196			0.524765	0.493673	0.512327			0.435588	0.524074	0.42582
		684.2	0.484505	0.474098	0.483475			0.455969	0.410397	0.497888			0.422503	0.429637	0.48749			0.525337	0.494628	0.51306			0.437238	0.524673	0.427491
		684	0.485769	0.475204	0.484315			0.457271	0.412242	0.498694			0.423947	0.431522	0.488799			0.525914	0.495579	0.51379			0.438897	0.525266	0.429176
		683.8	0.48697	0.4763	0.48514			0.45854	0.414083	0.49947			0.425369	0.433359	0.490057			0.526484	0.496508	0.514495			0.440496	0.525861	0.430835
		683.6	0.48822	0.477415	0.485987			0.459848	0.415938	0.50027			0.426805	0.43525	0.491343			0.527064	0.497459	0.515227			0.44215	0.526457	0.432498
		683.4	0.489438	0.478498	0.486816			0.461128	0.417763	0.50105			0.42823	0.43709	0.492606			0.527636	0.498389	0.515945			0.443747	0.527037	0.434162
		683.2	0.490642	0.479589	0.487654			0.462397	0.419605	0.501817			0.42965	0.438926	0.493868			0.528204	0.49932	0.516667			0.445366	0.527616	0.435799
		683	0.491882	0.480676	0.488492			0.463687	0.421429	0.502596			0.431077	0.440783	0.495148			0.528774	0.500252	0.517399			0.446999	0.528174	0.437458
		682.8	0.493061	0.481751	0.489314			0.464926	0.423251	0.503341			0.432484	0.442607	0.496384			0.529337	0.501172	0.518106			0.448567	0.528726	0.439095
		682.6	0.494275	0.482849	0.490146			0.466192	0.425082	0.504118			0.433903	0.444459	0.497653			0.529911	0.502114	0.518837			0.450182	0.529279	0.440726
		682.4	0.495463	0.483921	0.490958			0.467431	0.426877	0.504856			0.435306	0.446264	0.498891			0.530477	0.50303	0.519543			0.451736	0.52982	0.44236
		682.2	0.496629	0.484998	0.491776			0.468661	0.428689	0.505596			0.436701	0.448078	0.500127			0.531037	0.503957	0.520255			0.453313	0.530379	0.44396
		682	0.497821	0.48607	0.492587			0.469899	0.430477	0.506341			0.438098	0.449887	0.501368			0.531583	0.504876	0.520962			0.454904	0.530923	0.445562
		681.8	0.498956	0.48712	0.493386			0.471111	0.432257	0.507054			0.43948	0.451657	0.502563			0.532122	0.505774	0.521649			0.45643	0.531463	0.447151
		681.6	0.500112	0.488184	0.494191			0.472355	0.434037	0.507786			0.440865	0.453469	0.503766			0.532668	0.506686	0.522358			0.458012	0.532001	0.448734
		681.4	0.50125	0.489228	0.494987			0.473575	0.435797	0.508503			0.442245	0.455241	0.504957			0.533206	0.507582	0.523044			0.459539	0.532524	0.450334
		681.2	0.502381	0.490287	0.495791			0.474788	0.437581	0.509218			0.443618	0.457034	0.506151			0.533751	0.508488	0.52374			0.461073	0.533055	0.45191
		681	0.503542	0.491336	0.496577			0.476004	0.439326	0.509931			0.444995	0.458818	0.507356			0.534298	0.509379	0.524432			0.462616	0.533573	0.453496
		680.8	0.504647	0.492377	0.497357			0.477186	0.441076	0.510617			0.44635	0.460565	0.508514			0.53484	0.510264	0.525113			0.464099	0.534082	0.455064
		680.6	0.505791	0.493423	0.498141			0.478394	0.442827	0.511332			0.447711	0.462358	0.509713			0.535382	0.511168	0.525815			0.465645	0.534574	0.456631
		680.4	0.506908	0.494434	0.498904			0.479564	0.444541	0.512017			0.449058	0.464088	0.510883			0.535911	0.512038	0.526487			0.467123	0.535057	0.458205
		680.2	0.508009	0.495464	0.499676			0.480738	0.44628	0.512705			0.450398	0.465832	0.512048			0.536439	0.512922	0.527169			0.468609	0.535554	0.459757
		680	0.509135	0.496487	0.500436			0.481924	0.447995	0.513399			0.45174	0.467585	0.513221			0.536961	0.513803	0.527844			0.470103	0.536037	0.461325
		679.8	0.510215	0.497505	0.501194			0.483082	0.44971	0.514073			0.453067	0.469293	0.514355			0.537476	0.514673	0.528507			0.471541	0.536533	0.462876
		679.6	0.511313	0.498531	0.501958			0.484265	0.451423	0.514775			0.454403	0.471032	0.515518			0.537992	0.515553	0.529185			0.473036	0.537033	0.464403
		679.4	0.512393	0.499526	0.502716			0.485422	0.453107	0.515434			0.455727	0.472729	0.516653			0.538506	0.516406	0.529845			0.474488	0.537515	0.465946
		679.2	0.513455	0.500533	0.503469			0.486569	0.454813	0.516088			0.457041	0.474432	0.51778			0.53902	0.517265	0.530511			0.475936	0.537998	0.467454
		679	0.514547	0.501528	0.504212			0.487729	0.456482	0.516745			0.458355	0.476132	0.518919			0.539523	0.518114	0.531168			0.477393	0.538454	0.468978
		678.8	0.515591	0.502509	0.504945			0.488847	0.458141	0.517376			0.459641	0.477795	0.52001			0.540025	0.518949	0.531812			0.478775	0.538923	0.470489
		678.6	0.516661	0.503515	0.505688			0.489988	0.459812	0.518035			0.460937	0.479508	0.52114			0.540542	0.519803	0.532476			0.480219	0.539395	0.471981
		678.4	0.517724	0.504495	0.506418			0.491092	0.461448	0.518665			0.462223	0.481164	0.522243			0.541046	0.520635	0.533116			0.481597	0.539862	0.473484
		678.2	0.51876	0.505481	0.507141			0.492181	0.463101	0.519288			0.463489	0.482819	0.523322			0.541543	0.521465	0.53376			0.482981	0.540338	0.474953
		678	0.51982	0.506446	0.507853			0.493282	0.464711	0.519921			0.464758	0.484468	0.524416			0.542035	0.522282	0.534401			0.484385	0.540784	0.476431
		677.8	0.520825	0.507402	0.508563			0.494354	0.466331	0.520534			0.466003	0.486081	0.525467			0.542525	0.523095	0.535017			0.485722	0.54124	0.477889
		677.6	0.521859	0.508371	0.509276			0.495452	0.46795	0.521172			0.467258	0.487735	0.526554			0.543004	0.523923	0.535644			0.487109	0.541695	0.479333
		677.4	0.52288	0.509313	0.509973			0.496512	0.469539	0.521779			0.468503	0.489338	0.527599			0.543474	0.524723	0.536248			0.488429	0.542146	0.480781
		677.2	0.523874	0.510273	0.510673			0.497566	0.471149	0.522394			0.469738	0.49095	0.528635			0.543948	0.525535	0.536868			0.489763	0.542609	0.482188
		677	0.524901	0.511225	0.511373			0.498625	0.472723	0.522997			0.470976	0.492561	0.529685			0.544414	0.526335	0.537481			0.491118	0.543046	0.483604
		676.8	0.525881	0.512169	0.51207			0.499659	0.4743	0.523581			0.472201	0.494132	0.530693			0.544881	0.527128	0.538088			0.492405	0.54349	0.485008
		676.6	0.52687	0.513122	0.512767			0.500724	0.475875	0.524176			0.473434	0.495741	0.531728			0.545348	0.527933	0.538704			0.493754	0.543921	0.486396
		676.4	0.527838	0.514048	0.513442			0.501746	0.477412	0.524739			0.474647	0.497297	0.532723			0.545803	0.528711	0.539297			0.495037	0.544337	0.487791
		676.2	0.528778	0.514989	0.514109			0.502755	0.478974	0.525322			0.475846	0.498867	0.533725			0.546254	0.529498	0.539897			0.49631	0.544767	0.489156
		676	0.529747	0.515909	0.514778			0.503781	0.480496	0.52592			0.477052	0.500443	0.53474			0.546706	0.530278	0.540493			0.497612	0.545177	0.490526
		675.8	0.530669	0.516822	0.515435			0.504758	0.482013	0.526498			0.478233	0.501965	0.535702			0.547153	0.531048	0.541076			0.498853	0.545592	0.491871
		675.6	0.531606	0.517738	0.516101			0.50576	0.48353	0.527081			0.479419	0.503525	0.536689			0.547596	0.531821	0.541668			0.500139	0.545989	0.493194
		675.4	0.532526	0.518613	0.516737			0.506728	0.484997	0.527631			0.480577	0.505004	0.53763			0.548014	0.532559	0.542228			0.501364	0.546367	0.494522
		675.2	0.533414	0.519497	0.517379			0.507691	0.486489	0.528196			0.481722	0.506496	0.538567			0.548432	0.533308	0.542797			0.502591	0.546751	0.495817
		675	0.534319	0.520361	0.518011			0.508665	0.487934	0.52875			0.482868	0.507984	0.539518			0.548849	0.534039	0.543359			0.503824	0.547113	0.497108
		674.8	0.535169	0.521218	0.518633			0.509589	0.489377	0.529258			0.483987	0.509422	0.540419			0.549265	0.534757	0.543897			0.504978	0.547477	0.498378
		674.6	0.536047	0.522086	0.519261			0.510534	0.490809	0.529779			0.485111	0.510894	0.541353			0.549684	0.535487	0.544462			0.506192	0.547833	0.499633
		674.4	0.536914	0.52292	0.519867			0.511443	0.492205	0.530272			0.486219	0.512297	0.542255			0.55009	0.536191	0.545002			0.507349	0.548179	0.500897
		674.2	0.537743	0.523768	0.520483			0.512354	0.493609	0.530768			0.487304	0.513708	0.543146			0.550492	0.536899	0.545551			0.508495	0.548539	0.502127
		674	0.538591	0.524589	0.521084			0.513269	0.494961	0.531257			0.48839	0.515112	0.544044			0.550879	0.537595	0.546083			0.509653	0.548867	0.503357
		673.8	0.539374	0.525392	0.521661			0.514131	0.496316	0.531722			0.489446	0.516465	0.544886			0.551271	0.538279	0.546596			0.510726	0.549207	0.504566
		673.6	0.540178	0.526198	0.522241			0.515016	0.497659	0.532211			0.490499	0.517851	0.545759			0.551656	0.538969	0.547118			0.511851	0.549533	0.505739
		673.4	0.540981	0.526976	0.522803			0.515858	0.49897	0.532665			0.491535	0.519173	0.546593			0.55203	0.539628	0.547615			0.512913	0.549852	0.506925
		673.2	0.541761	0.527766	0.523374			0.516707	0.500312	0.533127			0.49256	0.520517	0.547429			0.552408	0.540299	0.548119			0.513976	0.550181	0.50808
		673	0.54256	0.528529	0.523932			0.517554	0.501589	0.533582			0.493582	0.521835	0.548262			0.55277	0.54094	0.548604			0.515047	0.550472	0.509222
		672.8	0.543309	0.529281	0.524479			0.51835	0.502876	0.534004			0.494573	0.523092	0.549041			0.553124	0.54157	0.549078			0.516046	0.550777	0.510355
		672.6	0.544073	0.53004	0.52503			0.519187	0.504157	0.534435			0.495575	0.524393	0.54986			0.553477	0.54221	0.54957			0.517096	0.551079	0.511486
		672.4	0.544821	0.530772	0.525557			0.519995	0.505404	0.534849			0.496562	0.525633	0.550644			0.553825	0.542831	0.550037			0.518096	0.551371	0.512628
		672.2	0.545554	0.53152	0.5261			0.520785	0.50668	0.535271			0.497541	0.526899	0.551421			0.554184	0.543473	0.550519			0.519089	0.551679	0.513735
		672	0.546321	0.532253	0.526626			0.521588	0.507909	0.535686			0.498522	0.528152	0.552215			0.554537	0.544101	0.550986			0.520102	0.551965	0.514842
		671.8	0.547043	0.532987	0.527154			0.522351	0.509152	0.536086			0.499475	0.529366	0.552977			0.554887	0.544725	0.551446			0.521047	0.552263	0.515938
		671.6	0.547786	0.533721	0.527676			0.523151	0.510395	0.536532			0.500442	0.530615	0.553775			0.555228	0.545358	0.551923			0.522051	0.552557	0.517012
		671.4	0.54852	0.534426	0.52818			0.523914	0.511608	0.536945			0.501397	0.531818	0.554528			0.555557	0.545965	0.552377			0.523002	0.552851	0.518099
		671.2	0.549223	0.535139	0.528686			0.524673	0.512838	0.537358			0.502333	0.533036	0.555262			0.555889	0.546575	0.55284			0.523938	0.553152	0.519148
		671	0.549931	0.535835	0.529172			0.525437	0.514022	0.537765			0.503276	0.534246	0.556012			0.556219	0.547175	0.553287			0.524911	0.553415	0.520198
		670.8	0.5506	0.536532	0.529655			0.526154	0.515222	0.538146			0.504185	0.535407	0.556715			0.556547	0.54777	0.553727			0.525818	0.553694	0.52124
		670.6	0.551303	0.537231	0.530147			0.526918	0.516417	0.538552			0.505112	0.536616	0.557456			0.556859	0.548372	0.554181			0.526787	0.553953	0.522264
		670.4	0.55199	0.537908	0.530622			0.527638	0.51757	0.538919			0.506022	0.537757	0.558153			0.557169	0.548947	0.554613			0.527705	0.55421	0.523305
		670.2	0.552638	0.538604	0.531106			0.528362	0.518749	0.539301			0.506914	0.538922	0.558848			0.557479	0.54954	0.555056			0.528615	0.554493	0.524317
		670	0.553317	0.539283	0.531576			0.529093	0.519868	0.539677			0.507819	0.54007	0.559553			0.557788	0.550113	0.555479			0.529549	0.55474	0.525329
		669.8	0.553961	0.539964	0.532048			0.529789	0.521017	0.540037			0.5087	0.541189	0.560213			0.558105	0.550691	0.555898			0.530426	0.555014	0.526338
		669.6	0.554633	0.540652	0.532519			0.530517	0.522149	0.540411			0.509594	0.542356	0.560916			0.558418	0.551274	0.556328			0.531347	0.555275	0.527322
		669.4	0.555282	0.541306	0.532969			0.531206	0.523256	0.540759			0.51046	0.543461	0.561571			0.558729	0.551825	0.55673			0.532207	0.555512	0.528311
		669.2	0.555907	0.541982	0.533427			0.531883	0.524398	0.541115			0.511318	0.544585	0.562222			0.559033	0.552392	0.557158			0.533063	0.555757	0.529258
		669	0.556549	0.54264	0.533867			0.532566	0.525483	0.541463			0.512179	0.5457	0.562889			0.559324	0.552938	0.557562			0.533938	0.555979	0.530206
		668.8	0.557137	0.543291	0.534303			0.533213	0.526589	0.541783			0.51302	0.54677	0.563509			0.559618	0.553478	0.557965			0.534749	0.556216	0.531147
		668.6	0.557751	0.543945	0.53474			0.533899	0.527678	0.542131			0.513874	0.54788	0.56416			0.5599	0.554025	0.558372			0.535606	0.55643	0.532061
		668.4	0.558351	0.544574	0.53517			0.534547	0.528726	0.542441			0.514705	0.548933	0.564769			0.560177	0.554551	0.558755			0.536411	0.556642	0.532992
		668.2	0.558915	0.545213	0.535599			0.535193	0.529803	0.542757			0.515525	0.549992	0.565372			0.560453	0.555093	0.55915			0.537203	0.556853	0.533886
		668	0.559488	0.54583	0.536013			0.535844	0.530829	0.543077			0.516349	0.551043	0.565988			0.560719	0.555616	0.559531			0.538025	0.557043	0.534783
		667.8	0.560052	0.546445	0.536433			0.536455	0.531878	0.543372			0.517147	0.552046	0.56656			0.560985	0.556137	0.559915			0.538783	0.557262	0.535685
		667.6	0.56063	0.547061	0.536848			0.537099	0.532903	0.543685			0.517962	0.553094	0.567181			0.56125	0.556656	0.560302			0.539586	0.557466	0.536549
		667.4	0.561192	0.547647	0.537243			0.537692	0.533888	0.543969			0.518734	0.554068	0.567753			0.561507	0.557144	0.560651			0.540329	0.557665	0.537419
		667.2	0.561714	0.54824	0.537645			0.538287	0.534913	0.54426			0.519498	0.555067	0.56832			0.561765	0.557643	0.56101			0.541064	0.55786	0.53826
		667	0.562275	0.548804	0.53802			0.538874	0.535866	0.544541			0.520266	0.556049	0.568898			0.562011	0.558121	0.561357			0.541813	0.558006	0.539092
		666.8	0.562794	0.549363	0.538398			0.539419	0.536849	0.544817			0.521001	0.556986	0.569425			0.562258	0.558601	0.561719			0.54249	0.558182	0.53992
		666.6	0.563321	0.549924	0.538758			0.53999	0.537799	0.545104			0.521743	0.557953	0.569995			0.562499	0.559079	0.562081			0.543215	0.558342	0.540715
		666.4	0.563811	0.550457	0.5391			0.540529	0.538712	0.545358			0.522455	0.558844	0.570507			0.562722	0.559532	0.562409			0.543896	0.558502	0.541516
		666.2	0.564279	0.551009	0.539457			0.541073	0.539653	0.545618			0.523164	0.559757	0.57103			0.562932	0.560001	0.562747			0.544569	0.558681	0.542284
		666	0.564783	0.551531	0.5398			0.541623	0.540517	0.545874			0.523868	0.560652	0.571559			0.563139	0.560444	0.563062			0.545247	0.55884	0.543051
		665.8	0.565243	0.552051	0.540144			0.542132	0.541406	0.546113			0.524542	0.561491	0.572031			0.563357	0.560882	0.563377			0.545863	0.558999	0.543818
		665.6	0.565703	0.552563	0.540474			0.542668	0.542261	0.546372			0.525217	0.562369	0.572546			0.563561	0.561317	0.563683			0.546517	0.559138	0.544543
		665.4	0.566149	0.553042	0.540778			0.543153	0.543074	0.546594			0.525862	0.563175	0.573002			0.563754	0.561723	0.563964			0.547125	0.55929	0.545286
		665.2	0.566566	0.553541	0.541096			0.543641	0.543919	0.546828			0.526503	0.563998	0.573464			0.563958	0.562139	0.56427			0.54773	0.559445	0.545991
		665	0.567002	0.554013	0.541393			0.544123	0.544694	0.547058			0.527138	0.564806	0.573929			0.564143	0.562524	0.564554			0.548351	0.559576	0.546681
		664.8	0.567416	0.554482	0.541695			0.544561	0.545482	0.547261			0.527738	0.565558	0.574342			0.564334	0.562907	0.564831			0.548896	0.559724	0.547356
		664.6	0.567826	0.554945	0.541985			0.545036	0.546251	0.547488			0.528338	0.566348	0.574796			0.564511	0.563284	0.565099			0.549481	0.559854	0.547982
		664.4	0.568212	0.555376	0.542252			0.545455	0.546975	0.547696			0.528903	0.567057	0.575198			0.564679	0.563633	0.565347			0.550006	0.559977	0.548631
		664.2	0.568573	0.555829	0.542535			0.545882	0.547731	0.54791			0.529474	0.567791	0.575602			0.564852	0.563998	0.565621			0.55053	0.56012	0.549248
		664	0.568956	0.556249	0.542796			0.54631	0.548407	0.548109			0.530039	0.568501	0.576011			0.565007	0.564343	0.56587			0.551061	0.560234	0.54985
		663.8	0.569292	0.556663	0.543061			0.546693	0.549116	0.548301			0.530576	0.569157	0.576373			0.565171	0.564689	0.566118			0.551534	0.560376	0.550446
		663.6	0.569631	0.557068	0.543309			0.547112	0.549783	0.548501			0.531118	0.569845	0.576792			0.565321	0.565027	0.566351			0.552048	0.560499	0.550999
		663.4	0.569963	0.557441	0.543553			0.547496	0.550424	0.548663			0.531632	0.570464	0.577146			0.565463	0.565346	0.566564			0.552499	0.560613	0.551567
		663.2	0.570265	0.557816	0.543803			0.547868	0.551086	0.548843			0.532136	0.571105	0.577508			0.565601	0.565673	0.566789			0.552931	0.560716	0.552095
		663	0.570596	0.55816	0.544023			0.54823	0.551673	0.549018			0.532634	0.571723	0.577863			0.565737	0.565969	0.566991			0.55338	0.560797	0.552609
		662.8	0.57088	0.558507	0.54424			0.548554	0.55229	0.549168			0.533098	0.572288	0.57817			0.565872	0.566262	0.567194			0.553768	0.560887	0.553115
		662.6	0.571166	0.558851	0.54445			0.548917	0.552873	0.549327			0.53357	0.572894	0.578525			0.565991	0.566554	0.567402			0.554199	0.560963	0.553576
		662.4	0.571459	0.559174	0.544649			0.549236	0.553427	0.54946			0.534011	0.573432	0.57881			0.566104	0.566819	0.567602			0.554585	0.561043	0.55406
		662.2	0.57172	0.559513	0.544857			0.549566	0.554014	0.549604			0.534448	0.57399	0.57911			0.566227	0.567102	0.567813			0.55496	0.561118	0.554504
		662	0.572008	0.559808	0.545034			0.549879	0.554524	0.549731			0.534871	0.57452	0.579405			0.566326	0.567355	0.56798			0.555346	0.561173	0.554935
		661.8	0.572263	0.560111	0.545216			0.550157	0.555059	0.549841			0.535265	0.575005	0.579658			0.566442	0.56761	0.568147			0.555662	0.56125	0.55537
		661.6	0.572503	0.560408	0.545389			0.550466	0.555568	0.549966			0.535675	0.575533	0.579957			0.566542	0.567858	0.568317			0.556035	0.561306	0.555761
		661.4	0.57275	0.560669	0.545544			0.550717	0.556034	0.550064			0.53606	0.575985	0.580201			0.566632	0.568084	0.56847			0.556344	0.561349	0.556169
		661.2	0.572967	0.560949	0.545718			0.550995	0.556539	0.550169			0.536447	0.57647	0.580444			0.566725	0.56833	0.568639			0.556643	0.561406	0.55655
		661	0.57321	0.561197	0.545859			0.551257	0.556962	0.550273			0.536825	0.576931	0.580696			0.566807	0.568548	0.568782			0.556957	0.561431	0.55692
		660.8	0.573423	0.561453	0.546003			0.551481	0.557422	0.55037			0.53717	0.577344	0.58091			0.5669	0.568768	0.568933			0.557213	0.561487	0.557295
		660.6	0.573628	0.561708	0.546136			0.551737	0.557846	0.550463			0.537521	0.577788	0.581153			0.566977	0.568975	0.569075			0.557509	0.561514	0.557628
		660.4	0.573843	0.561934	0.546256			0.551936	0.558237	0.550514			0.537829	0.578162	0.581317			0.567043	0.569158	0.569195			0.557761	0.561539	0.557973
		660.2	0.57402	0.562178	0.546389			0.552148	0.558655	0.550587			0.53814	0.578563	0.58151			0.567116	0.569349	0.569338			0.558009	0.561581	0.558286
		660	0.574222	0.562399	0.546498			0.552358	0.559007	0.55065			0.53845	0.578948	0.581713			0.567183	0.569522	0.569461			0.558279	0.561608	0.558592
		659.8	0.574381	0.56263	0.546619			0.552537	0.559394	0.550702			0.538729	0.57929	0.581867			0.567253	0.569702	0.569596			0.558483	0.561654	0.558903
		659.6	0.574531	0.562844	0.546723			0.552739	0.559746	0.550768			0.539023	0.57967	0.582075			0.56731	0.569871	0.56972			0.558734	0.561674	0.559171
		659.4	0.574677	0.563031	0.546817			0.55289	0.560061	0.550803			0.539279	0.579971	0.582218			0.567358	0.570016	0.569816			0.558936	0.5617	0.55945
		659.2	0.574796	0.563228	0.546928			0.553051	0.5604	0.550857			0.539536	0.580296	0.582378			0.567409	0.570178	0.569918			0.559119	0.561733	0.559687
		659	0.574938	0.563389	0.547011			0.553197	0.56067	0.5509			0.539783	0.580598	0.582537			0.567441	0.570314	0.569997			0.559326	0.56174	0.559911
		658.8	0.575058	0.563565	0.547101			0.553322	0.560981	0.550939			0.540003	0.580861	0.582651			0.567481	0.570456	0.570097			0.559459	0.561765	0.560148
		658.6	0.575175	0.563724	0.547183			0.55347	0.561256	0.550999			0.540236	0.581158	0.5828			0.567501	0.570588	0.570191			0.559627	0.561757	0.560339
		658.4	0.575297	0.563861	0.547252			0.553575	0.561498	0.551019			0.540429	0.581378	0.582894			0.567519	0.570701	0.57026			0.55975	0.561753	0.56055
		658.2	0.575364	0.564021	0.547332			0.553695	0.561785	0.551042			0.540629	0.581628	0.582998			0.56755	0.570832	0.57034			0.559869	0.561757	0.560726
		658	0.57546	0.56415	0.547383			0.553812	0.561999	0.551056			0.540819	0.581854	0.583104			0.56756	0.570934	0.570395			0.560028	0.561739	0.560887
		657.8	0.575524	0.564283	0.547442			0.553896	0.562247	0.551051			0.540977	0.582041	0.583161			0.567578	0.571037	0.570458			0.560118	0.561731	0.561047
		657.6	0.575568	0.564394	0.547478			0.554	0.562451	0.55105			0.541145	0.582255	0.583239			0.567571	0.571121	0.5705			0.560238	0.56169	0.561161
		657.4	0.575627	0.564478	0.547503			0.554057	0.562623	0.551027			0.541274	0.582408	0.583275			0.567561	0.57119	0.570529			0.560311	0.561657	0.561291
		657.2	0.575653	0.564587	0.547544			0.554134	0.562837	0.551024			0.541422	0.582587	0.58334			0.56756	0.571278	0.570576			0.560358	0.561626	0.561402
		657	0.575697	0.564654	0.547553			0.554187	0.562971	0.551015			0.541551	0.582735	0.583395			0.567531	0.571333	0.570589			0.560438	0.561574	0.561496
		656.8	0.575713	0.564729	0.547578			0.554212	0.56314	0.55099			0.541654	0.582846	0.583399			0.567518	0.571391	0.570616			0.56045	0.561546	0.561599
		656.6	0.575728	0.564791	0.54758			0.554259	0.563272	0.55098			0.541762	0.582984	0.583446			0.567481	0.571439	0.570633			0.560503	0.561492	0.561654
		656.4	0.575748	0.564836	0.547582			0.554262	0.563375	0.550949			0.541837	0.583059	0.583439			0.567451	0.571475	0.57064			0.560518	0.561461	0.561728
		656.2	0.575743	0.564897	0.547586			0.554288	0.563516	0.55093			0.54192	0.583159	0.58345			0.567426	0.571522	0.57066			0.560506	0.561421	0.561772
		656	0.575753	0.56492	0.547559			0.554294	0.563575	0.550894			0.54198	0.583235	0.583454			0.567375	0.571542	0.570653			0.560533	0.561346	0.561801
		655.8	0.575731	0.56496	0.547553			0.554267	0.563676	0.550845			0.542023	0.583276	0.583413			0.567345	0.571564	0.570654			0.560491	0.561298	0.561847
		655.6	0.575671	0.564988	0.547527			0.554262	0.563732	0.55081			0.542081	0.583344	0.583414			0.567295	0.571575	0.57064			0.560489	0.561215	0.561834
		655.4	0.575619	0.564997	0.547487			0.554217	0.563765	0.55074			0.5421	0.583349	0.58336			0.56725	0.571576	0.570613			0.560467	0.561153	0.561849
		655.2	0.575549	0.565022	0.547454			0.554181	0.563826	0.550692			0.542128	0.583377	0.58332			0.56722	0.571584	0.570603			0.560397	0.561086	0.561837
		655	0.575491	0.565009	0.547394			0.554129	0.563799	0.550638			0.542132	0.583383	0.583279			0.56716	0.571555	0.570564			0.560355	0.560999	0.561816
		654.8	0.575417	0.565	0.547347			0.554047	0.563812	0.550566			0.542114	0.583342	0.583202			0.567115	0.571534	0.570531			0.560246	0.560931	0.561791
		654.6	0.575329	0.564979	0.547288			0.553996	0.563787	0.550506			0.542108	0.583329	0.583164			0.567048	0.5715	0.570487			0.560172	0.560842	0.561721
		654.4	0.575259	0.564938	0.547224			0.553896	0.56374	0.550433			0.542065	0.583254	0.583087			0.566983	0.571451	0.570449			0.560073	0.560773	0.561663
		654.2	0.575143	0.564919	0.547174			0.5538	0.563728	0.550377			0.54204	0.583207	0.583023			0.566925	0.571417	0.570423			0.559948	0.560706	0.561579
		654	0.575036	0.564859	0.547086			0.553691	0.563623	0.550306			0.54199	0.583128	0.582935			0.566844	0.571352	0.570365			0.559862	0.560618	0.561465
		653.8	0.574915	0.564809	0.547008			0.553573	0.563564	0.55021			0.541915	0.583012	0.582804			0.566781	0.571303	0.570317			0.559703	0.560544	0.56136
		653.6	0.57477	0.564746	0.546916			0.553479	0.563461	0.550129			0.541851	0.582919	0.582714			0.566692	0.571237	0.570248			0.559569	0.560436	0.561207
		653.4	0.574643	0.564656	0.546819			0.553336	0.563327	0.550009			0.541755	0.582764	0.582572			0.566617	0.571157	0.570168			0.559414	0.560348	0.561075
		653.2	0.574487	0.564575	0.546715			0.553205	0.563225	0.549901			0.541663	0.582624	0.582438			0.566534	0.57109	0.570093			0.559223	0.56025	0.560916
		653	0.574339	0.564459	0.546589			0.553049	0.563043	0.549787			0.541551	0.582467	0.582288			0.566431	0.570997	0.569993			0.559064	0.56014	0.560744
		652.8	0.574158	0.564357	0.546481			0.552885	0.562918	0.549663			0.541432	0.582269	0.582098			0.566348	0.570909	0.569906			0.558833	0.560064	0.560577
		652.6	0.573974	0.564238	0.546351			0.552741	0.562741	0.549556			0.541316	0.582101	0.581955			0.566236	0.570805	0.569805			0.558631	0.559956	0.560356
		652.4	0.57382	0.564105	0.546214			0.552546	0.562534	0.549416			0.541154	0.581871	0.58176			0.566131	0.570682	0.569698			0.558408	0.559865	0.560171
		652.2	0.573621	0.563985	0.546086			0.552368	0.562361	0.549286			0.541	0.581661	0.581583			0.56603	0.570568	0.569597			0.558149	0.559759	0.559948
		652	0.573421	0.563828	0.54593			0.552158	0.562106	0.549147			0.540826	0.581425	0.581397			0.565898	0.570429	0.56947			0.557931	0.559637	0.559714
		651.8	0.573214	0.563686	0.545792			0.551932	0.561901	0.549004			0.540634	0.581154	0.581173			0.565785	0.570298	0.569361			0.55766	0.559535	0.559479
		651.6	0.572978	0.563522	0.545628			0.5517	0.561647	0.548858			0.540452	0.58091	0.580977			0.565642	0.570151	0.569232			0.557394	0.559397	0.559195
		651.4	0.572758	0.563334	0.545453			0.551441	0.561368	0.548682			0.540232	0.580604	0.580731			0.565506	0.569997	0.569095			0.557111	0.559273	0.558938
		651.2	0.57251	0.563167	0.54529			0.551218	0.561122	0.548524			0.540032	0.580329	0.580504			0.565366	0.56986	0.568959			0.556797	0.55914	0.558651
		651	0.572275	0.562957	0.545095			0.550985	0.560791	0.548348			0.539797	0.580023	0.580264			0.565209	0.56969	0.568795			0.556511	0.558989	0.55834
		650.8	0.572023	0.562765	0.544921			0.550734	0.560515	0.54816			0.539549	0.579682	0.58			0.565064	0.569527	0.568646			0.556165	0.558855	0.558047
		650.6	0.571749	0.562566	0.544727			0.5505	0.560189	0.547993			0.539308	0.579373	0.579768			0.564896	0.569347	0.568488			0.555838	0.558696	0.557709
		650.4	0.571506	0.562351	0.544528			0.550219	0.55984	0.547803			0.539027	0.579006	0.579483			0.564735	0.56916	0.568325			0.555505	0.558556	0.557395
		650.2	0.571217	0.562147	0.544336			0.549945	0.559529	0.547622			0.538762	0.578654	0.579211			0.564572	0.568978	0.56816			0.555124	0.558404	0.557037
		650	0.570934	0.561909	0.544124			0.549655	0.559128	0.547426			0.538477	0.578278	0.578932			0.564388	0.568767	0.567973			0.554775	0.558225	0.556658
		649.8	0.570642	0.561685	0.543926			0.549359	0.558776	0.547219			0.538185	0.577868	0.578625			0.564221	0.568568	0.567806			0.554385	0.558073	0.556295
		649.6	0.570334	0.561437	0.543695			0.549066	0.558374	0.547028			0.53789	0.577484	0.578353			0.564034	0.568351	0.567615			0.554008	0.557885	0.555885
		649.4	0.570042	0.561172	0.543461			0.548732	0.557953	0.546812			0.53755	0.577038	0.578031			0.563858	0.568128	0.567422			0.553618	0.557712	0.555508
		649.2	0.569714	0.560913	0.543237			0.548418	0.557562	0.546615			0.537231	0.576616	0.57772			0.563674	0.567917	0.567231			0.553194	0.557539	0.555092
		649	0.569392	0.560623	0.542979			0.548081	0.557092	0.546408			0.536888	0.576167	0.577406			0.563457	0.567672	0.567016			0.5528	0.557351	0.554661
		648.8	0.569068	0.56035	0.542744			0.547757	0.556685	0.546191			0.536541	0.575691	0.57706			0.563263	0.56744	0.566819			0.552362	0.557179	0.55423
		648.6	0.56872	0.560055	0.542478			0.547433	0.556223	0.545963			0.536198	0.575235	0.576737			0.563046	0.567197	0.566602			0.551912	0.556979	0.553749
		648.4	0.568399	0.559748	0.542212			0.547083	0.555737	0.545734			0.535811	0.574718	0.576368			0.562841	0.56694	0.566385			0.551454	0.556795	0.553309
		648.2	0.568034	0.559466	0.541957			0.546737	0.555284	0.545513			0.535445	0.574225	0.576026			0.562635	0.566691	0.566177			0.55097	0.556614	0.552834
		648	0.567681	0.55915	0.541674			0.546366	0.554751	0.54526			0.535051	0.573704	0.575674			0.562418	0.566411	0.565943			0.55051	0.556428	0.552347
		647.8	0.567319	0.55885	0.541409			0.545986	0.554266	0.545003			0.534653	0.573153	0.575287			0.562215	0.566139	0.565723			0.550004	0.556267	0.551875
		647.6	0.566932	0.558526	0.54112			0.545609	0.553724	0.544751			0.53425	0.572629	0.574924			0.561994	0.56585	0.565483			0.549507	0.556064	0.551346
		647.4	0.566563	0.558177	0.540833			0.545186	0.553171	0.544473			0.533816	0.572041	0.574511			0.561774	0.565553	0.565232			0.549008	0.555871	0.550831
		647.2	0.566147	0.557844	0.540545			0.544782	0.552645	0.544208			0.533405	0.571469	0.574113			0.561553	0.565259	0.564989			0.548465	0.555649	0.550283
		647	0.565746	0.557484	0.540231			0.54437	0.552041	0.543939			0.532959	0.570882	0.57371			0.561311	0.564942	0.564735			0.547968	0.555417	0.54973
		646.8	0.565325	0.557134	0.539932			0.543943	0.551491	0.543666			0.532502	0.570269	0.573278			0.56109	0.564636	0.56449			0.547418	0.555215	0.549187
		646.6	0.564877	0.556763	0.539606			0.543519	0.550889	0.543402			0.532036	0.569675	0.572874			0.560838	0.564306	0.564216			0.546866	0.554971	0.548591
		646.4	0.564457	0.556379	0.539287			0.543059	0.550267	0.543112			0.531546	0.569032	0.572422			0.560593	0.563975	0.563949			0.546313	0.554759	0.548026
		646.2	0.563989	0.556012	0.538979			0.54262	0.54967	0.542825			0.531075	0.568398	0.571977			0.560343	0.56365	0.56368			0.545715	0.554538	0.547413
		646	0.563542	0.55561	0.538645			0.54217	0.549007	0.542518			0.530579	0.567743	0.571535			0.560079	0.563298	0.563395			0.545142	0.554296	0.546801
		645.8	0.563108	0.555219	0.538331			0.541703	0.548401	0.542216			0.530086	0.567063	0.571059			0.55984	0.562961	0.563128			0.544538	0.554095	0.546211
		645.6	0.562629	0.55481	0.537987			0.541231	0.547731	0.541917			0.529581	0.566401	0.570612			0.559572	0.562606	0.562833			0.543935	0.553857	0.545573
		645.4	0.562183	0.5544	0.53765			0.540742	0.547051	0.541606			0.529052	0.565688	0.570126			0.559313	0.562247	0.562535			0.543349	0.553639	0.544968
		645.2	0.56169	0.554004	0.537315			0.540259	0.546404	0.541299			0.528546	0.564999	0.569652			0.55905	0.561893	0.562238			0.54272	0.553397	0.544313
		645	0.56122	0.553564	0.536953			0.539759	0.545679	0.540981			0.52801	0.564289	0.56916			0.558767	0.561511	0.56192			0.542123	0.55313	0.543647
		644.8	0.560752	0.553135	0.536609			0.539242	0.545004	0.540668			0.52746	0.563548	0.568639			0.558504	0.561145	0.561621			0.541476	0.552884	0.542992
		644.6	0.560247	0.552693	0.536246			0.538736	0.544283	0.540356			0.526908	0.562828	0.568152			0.558218	0.560767	0.561303			0.540838	0.5526	0.542286
		644.4	0.559767	0.552244	0.535888			0.538201	0.543557	0.540039			0.526331	0.562066	0.567632			0.557942	0.56038	0.560989			0.540204	0.552359	0.541617
		644.2	0.559242	0.55181	0.535531			0.537676	0.542852	0.539729			0.525778	0.561328	0.567133			0.557671	0.560003	0.560679			0.539515	0.552102	0.540934
		644	0.558741	0.551338	0.535154			0.537142	0.542091	0.539397			0.525194	0.560573	0.566632			0.557381	0.559602	0.560348			0.538868	0.551861	0.540237
		643.8	0.558237	0.55088	0.534798			0.536582	0.54138	0.539064			0.524613	0.559793	0.566097			0.55711	0.559216	0.560031			0.538173	0.551635	0.539557
		643.6	0.557709	0.550408	0.53442			0.536037	0.540615	0.538725			0.524031	0.55903	0.565583			0.556808	0.558812	0.5597			0.537478	0.551366	0.538831
		643.4	0.557214	0.549933	0.534046			0.53547	0.539847	0.538371			0.52342	0.558225	0.565042			0.55653	0.558405	0.559373			0.5368	0.551131	0.538136
		643.2	0.556676	0.54948	0.533672			0.534904	0.539101	0.538023			0.522825	0.557434	0.564513			0.556245	0.558002	0.559048			0.536077	0.550862	0.537404
		643	0.556158	0.548992	0.533265			0.53433	0.538289	0.53767			0.522204	0.556635	0.563982			0.555933	0.557573	0.558707			0.535391	0.55058	0.536665
		642.8	0.555619	0.54852	0.532877			0.533749	0.537526	0.537315			0.521582	0.555807	0.563413			0.555647	0.557154	0.558372			0.534661	0.550309	0.535922
		642.6	0.555034	0.548038	0.532466			0.533181	0.536699	0.536957			0.520954	0.554999	0.56287			0.55534	0.556717	0.558023			0.533917	0.549991	0.535123
		642.4	0.554492	0.547541	0.532058			0.532574	0.535869	0.536583			0.5203	0.554148	0.562284			0.555037	0.556272	0.557675			0.533191	0.549698	0.534362
		642.2	0.55391	0.547054	0.531651			0.531974	0.535066	0.536222			0.519664	0.553311	0.561709			0.554737	0.555837	0.557331			0.532415	0.549399	0.533564
		642	0.553348	0.546527	0.531222			0.531358	0.534187	0.535842			0.518991	0.552449	0.561121			0.554421	0.55538	0.556965			0.531679	0.549105	0.532759
		641.8	0.552774	0.546018	0.530813			0.530743	0.533368	0.535466			0.518318	0.551564	0.560506			0.554121	0.554935	0.556619			0.530898	0.548825	0.531967
		641.6	0.552146	0.545497	0.530381			0.530141	0.532494	0.535084			0.517643	0.550696	0.559915			0.553793	0.55447	0.556247			0.530116	0.548507	0.531133
		641.4	0.551569	0.544953	0.529946			0.529504	0.531618	0.534696			0.516942	0.549792	0.559287			0.553468	0.554002	0.555883			0.529346	0.548206	0.530338
		641.2	0.550948	0.544425	0.529507			0.528877	0.530763	0.534311			0.516259	0.548893	0.558665			0.553135	0.553544	0.55552			0.528525	0.547874	0.529508
		641	0.55034	0.543866	0.529047			0.528232	0.529832	0.533902			0.515535	0.547975	0.558034			0.552781	0.553057	0.555141			0.52774	0.547553	0.52866
		640.8	0.549733	0.543326	0.528604			0.527575	0.528946	0.533501			0.514822	0.547033	0.557376			0.552455	0.552589	0.55478			0.52692	0.547228	0.527832
		640.6	0.549079	0.542764	0.528128			0.526939	0.528	0.533114			0.514097	0.546097	0.556744			0.552101	0.552094	0.554387			0.526084	0.546881	0.526951
		640.4	0.54847	0.542197	0.527653			0.526266	0.527058	0.532717			0.513348	0.54512	0.556084			0.551763	0.551589	0.553995			0.525276	0.546567	0.526097
		640.2	0.547808	0.541635	0.527185			0.525594	0.526126	0.53232			0.512622	0.544147	0.555431			0.551416	0.551089	0.5536			0.524403	0.54622	0.525211
		640	0.547153	0.541034	0.526693			0.524926	0.525131	0.531903			0.511861	0.543161	0.554775			0.55105	0.550571	0.553179			0.523561	0.545881	0.524316
		639.8	0.546505	0.540453	0.526226			0.524236	0.524194	0.531482			0.511113	0.542157	0.55408			0.550719	0.55007	0.55278			0.522695	0.545561	0.523446
		639.6	0.545821	0.539851	0.525728			0.523536	0.523196	0.531054			0.510349	0.541167	0.553404			0.550342	0.54955	0.552365			0.52181	0.545214	0.522524
		639.4	0.545185	0.539235	0.525239			0.522813	0.522202	0.530612			0.509556	0.540135	0.552702			0.549983	0.549027	0.551948			0.520956	0.544888	0.521631
		639.2	0.544493	0.538628	0.524752			0.522114	0.521221	0.530177			0.508776	0.53911	0.552			0.549622	0.548509	0.551529			0.520034	0.544539	0.520685
		639	0.543799	0.537988	0.524242			0.521393	0.52017	0.529728			0.507957	0.538071	0.551297			0.549235	0.547961	0.551091			0.519137	0.544179	0.519731
		638.8	0.543108	0.53737	0.523753			0.520659	0.51918	0.529274			0.507146	0.537009	0.550581			0.548868	0.547434	0.550671			0.51821	0.543827	0.518802
		638.6	0.542373	0.536735	0.523232			0.519924	0.518121	0.528811			0.506324	0.535958	0.549882			0.54847	0.546885	0.550221			0.517263	0.543456	0.517827
		638.4	0.541689	0.536092	0.522715			0.519154	0.517067	0.528352			0.50549	0.534873	0.549153			0.548096	0.546334	0.549781			0.516348	0.543108	0.516877
		638.2	0.540958	0.535469	0.522205			0.518403	0.516023	0.527885			0.504675	0.533794	0.548427			0.547726	0.545789	0.549336			0.515374	0.542739	0.515886
		638	0.540249	0.534807	0.521672			0.517633	0.514917	0.527409			0.503826	0.532693	0.547697			0.547334	0.545214	0.54887			0.514431	0.542369	0.514885
		637.8	0.53955	0.534157	0.521155			0.516856	0.513869	0.526949			0.502988	0.53157	0.546942			0.546966	0.544655	0.548423			0.513477	0.542004	0.513901
		637.6	0.538786	0.533486	0.520606			0.516096	0.512762	0.526474			0.502134	0.530459	0.546199			0.546557	0.544072	0.547946			0.512498	0.541615	0.512854
		637.4	0.538069	0.532815	0.520068			0.515298	0.511666	0.525978			0.501266	0.529318	0.545429			0.54616	0.543495	0.547484			0.511559	0.54124	0.511845
		637.2	0.5373	0.53216	0.519539			0.514515	0.510583	0.525482			0.500411	0.528191	0.544653			0.54576	0.542928	0.547019			0.510551	0.540843	0.510805
		637	0.536541	0.531472	0.518987			0.513721	0.509443	0.524983			0.499524	0.527052	0.543884			0.545346	0.542341	0.546546			0.509569	0.54046	0.509748
		636.8	0.535805	0.530806	0.518458			0.512914	0.508357	0.524498			0.498656	0.525895	0.543092			0.544961	0.541766	0.546095			0.50859	0.540079	0.50872
		636.6	0.53502	0.530115	0.517891			0.512119	0.507203	0.524			0.497763	0.524736	0.542321			0.54454	0.541171	0.54561			0.507573	0.539663	0.507632
		636.4	0.534275	0.529421	0.517336			0.511312	0.506067	0.523501			0.49686	0.523548	0.541531			0.544148	0.540578	0.545134			0.506602	0.539273	0.506592
		636.2	0.533484	0.528732	0.51678			0.510511	0.504937	0.523004			0.495978	0.522376	0.540743			0.543741	0.539994	0.544655			0.505572	0.538867	0.505528
		636	0.532705	0.528026	0.516209			0.5097	0.503759	0.522493			0.49507	0.521201	0.53997			0.543321	0.539394	0.544167			0.504577	0.538472	0.504467
		635.8	0.531945	0.527337	0.515655			0.508876	0.502627	0.521983			0.494172	0.520005	0.539163			0.542919	0.538809	0.543693			0.503566	0.538079	0.503418
		635.6	0.531138	0.526636	0.51508			0.508075	0.50144	0.521473			0.493269	0.518827	0.538374			0.542492	0.5382	0.543203			0.502524	0.537667	0.50231
		635.4	0.530373	0.525925	0.514519			0.507234	0.500276	0.520967			0.492364	0.51762	0.53756			0.54209	0.537595	0.542725			0.501511	0.537283	0.501242
		635.2	0.529574	0.525221	0.513952			0.506403	0.499118	0.52045			0.491466	0.516421	0.536736			0.541673	0.536994	0.542238			0.500436	0.536874	0.500144
		635	0.528769	0.524487	0.513364			0.505558	0.497913	0.519931			0.490535	0.515214	0.535917			0.541234	0.536369	0.541738			0.4994	0.536468	0.499044
		634.8	0.527972	0.523777	0.512799			0.504718	0.496764	0.519416			0.48962	0.513998	0.535082			0.540824	0.535767	0.541258			0.498347	0.536071	0.497966
		634.6	0.527132	0.523062	0.512213			0.503895	0.495567	0.518889			0.488699	0.512798	0.534272			0.540376	0.535145	0.540753			0.497257	0.535646	0.496838
		634.4	0.526352	0.522346	0.511642			0.503024	0.494379	0.51837			0.487765	0.511572	0.533443			0.539953	0.53452	0.540261			0.496202	0.535239	0.495755
		634.2	0.525527	0.521632	0.511067			0.502171	0.493192	0.517841			0.48684	0.510347	0.532604			0.539527	0.533896	0.53976			0.495088	0.534811	0.494645
		634	0.52471	0.520885	0.510469			0.501311	0.491961	0.517316			0.485885	0.50912	0.531785			0.539084	0.533257	0.539255			0.49401	0.534394	0.493534
		633.8	0.523919	0.520159	0.509895			0.500457	0.490782	0.516792			0.484951	0.507882	0.530927			0.53866	0.532629	0.538766			0.492941	0.53398	0.492456
		633.6	0.523074	0.519413	0.50929			0.499605	0.489546	0.516248			0.483992	0.506648	0.530079			0.538201	0.531978	0.538249			0.491824	0.533538	0.49131
		633.4	0.52227	0.518671	0.508701			0.498719	0.488334	0.515707			0.48303	0.505396	0.52922			0.537771	0.531332	0.537751			0.49075	0.533128	0.490209
		633.2	0.521442	0.517943	0.508127			0.497849	0.487119	0.515164			0.482092	0.504157	0.52836			0.537334	0.530698	0.537249			0.489622	0.532699	0.489074
		633	0.520612	0.517191	0.507528			0.496971	0.485867	0.514603			0.481116	0.5029	0.527505			0.536878	0.530035	0.536732			0.488519	0.532277	0.487931
		632.8	0.519802	0.51645	0.506947			0.496089	0.484658	0.514054			0.48016	0.501628	0.526623			0.536443	0.52939	0.536235			0.487408	0.531856	0.486821
		632.6	0.518943	0.515688	0.506343			0.495227	0.483408	0.513505			0.479198	0.500376	0.52577			0.535992	0.528733	0.535715			0.486283	0.531416	0.485669
		632.4	0.518134	0.514918	0.505747			0.49433	0.482168	0.512958			0.478223	0.499105	0.524896			0.535556	0.528082	0.535204			0.485197	0.531	0.484557
		632.2	0.517296	0.514166	0.505146			0.493455	0.48093	0.512404			0.477253	0.497837	0.524016			0.535104	0.52743	0.534684			0.484062	0.530545	0.483406
		632	0.516451	0.513397	0.504534			0.492567	0.479654	0.511845			0.476255	0.496563	0.523149			0.53464	0.526759	0.534158			0.482953	0.5301	0.482254
		631.8	0.515632	0.512647	0.503938			0.491669	0.478415	0.511282			0.475278	0.495269	0.52226			0.534197	0.526107	0.533648			0.481831	0.529668	0.481118
		631.6	0.514752	0.511875	0.503314			0.490777	0.47711	0.510706			0.474279	0.493978	0.521372			0.533725	0.525428	0.533104			0.480677	0.52921	0.479923
		631.4	0.513917	0.511104	0.502707			0.48985	0.475825	0.510139			0.473272	0.49267	0.520474			0.533283	0.524758	0.532578			0.479572	0.528787	0.478766
		631.2	0.513038	0.510331	0.502094			0.488939	0.474544	0.509563			0.472271	0.491368	0.519567			0.532829	0.524094	0.53205			0.478412	0.528337	0.477577
		631	0.512161	0.509533	0.50146			0.488007	0.473221	0.508978			0.471239	0.490053	0.51867			0.532354	0.523408	0.531516			0.477266	0.527884	0.476373
		630.8	0.511302	0.50875	0.500841			0.487066	0.471934	0.508382			0.470228	0.488713	0.517741			0.531905	0.522732	0.530991			0.4761	0.527421	0.475179
		630.6	0.510386	0.507955	0.5002			0.486132	0.4706	0.507777			0.469191	0.487372	0.516832			0.531433	0.522045	0.530441			0.474892	0.526942	0.473931
		630.4	0.509506	0.507163	0.499571			0.485178	0.469284	0.507176			0.46816	0.486017	0.515919			0.53098	0.521367	0.52991			0.473734	0.526488	0.472731
		630.2	0.508583	0.506368	0.498941			0.484255	0.46796	0.506576			0.467133	0.48466	0.514988			0.5305	0.520687	0.529358			0.472515	0.526	0.471501
		630	0.50766	0.505552	0.498288			0.483305	0.466599	0.505974			0.466069	0.483289	0.514061			0.530013	0.519984	0.528802			0.471316	0.525532	0.470256
		629.8	0.506769	0.504753	0.497658			0.482347	0.465274	0.505381			0.465035	0.481908	0.513107			0.529548	0.519304	0.528267			0.470121	0.525057	0.469039
		629.6	0.505818	0.503935	0.496998			0.481386	0.463897	0.504767			0.463971	0.480527	0.512161			0.529053	0.51859	0.527696			0.468879	0.524563	0.46776
		629.4	0.504907	0.503122	0.49635			0.480404	0.462531	0.504146			0.462902	0.479125	0.511194			0.528573	0.51788	0.527143			0.467674	0.524088	0.466521
		629.2	0.503953	0.502299	0.495692			0.479435	0.461163	0.503514			0.461834	0.477723	0.510221			0.528079	0.517167	0.526577			0.466407	0.523578	0.46524
		629	0.503004	0.501456	0.495022			0.478446	0.459751	0.502874			0.46074	0.476314	0.509258			0.527579	0.516443	0.52601			0.465165	0.523079	0.463953
		628.8	0.502072	0.500621	0.49436			0.47746	0.458369	0.502233			0.459662	0.474883	0.508268			0.527097	0.515731	0.52545			0.463919	0.522572	0.462687
		628.6	0.501091	0.499777	0.49368			0.476482	0.45695	0.501593			0.458565	0.47346	0.507288			0.526585	0.515001	0.524867			0.462637	0.52205	0.461375
		628.4	0.500156	0.498944	0.493015			0.475483	0.45556	0.500962			0.457473	0.47203	0.50631			0.526095	0.514283	0.524307			0.461403	0.521543	0.460111
		628.2	0.499171	0.498097	0.492337			0.474491	0.45416	0.500315			0.456372	0.470583	0.505302			0.525583	0.513555	0.523728			0.460097	0.520996	0.458807
		628	0.498191	0.497241	0.491646			0.473483	0.452718	0.499661			0.45525	0.469131	0.504304			0.525067	0.512815	0.523135			0.458808	0.520474	0.457495
		627.8	0.497238	0.4964	0.490977			0.472477	0.45132	0.499022			0.454151	0.467677	0.50329			0.524583	0.512098	0.522558			0.457532	0.519961	0.45621
		627.6	0.496243	0.495548	0.490284			0.471483	0.449875	0.498373			0.453033	0.466234	0.502285			0.524065	0.511364	0.521961			0.456223	0.51944	0.454884
		627.4	0.495287	0.494693	0.489596			0.470469	0.448444	0.49772			0.45192	0.464781	0.50127			0.523565	0.510628	0.521378			0.454962	0.518943	0.453603
		627.2	0.494281	0.493829	0.488908			0.469452	0.447013	0.497073			0.450805	0.463324	0.500232			0.523049	0.509889	0.520781			0.453643	0.518413	0.452289
		627	0.493291	0.492954	0.488203			0.468408	0.445551	0.496424			0.449673	0.461864	0.499212			0.522528	0.509136	0.520189			0.452352	0.517892	0.450964
		626.8	0.492315	0.49209	0.487513			0.467373	0.444122	0.495767			0.44856	0.460396	0.498173			0.522015	0.508398	0.519606			0.451064	0.517366	0.449663
		626.6	0.491266	0.491217	0.486799			0.466346	0.442657	0.495105			0.447422	0.45893	0.497146			0.521485	0.50764	0.518998			0.449721	0.516824	0.448313
		626.4	0.490283	0.490347	0.486101			0.465306	0.441214	0.494447			0.44629	0.457458	0.496112			0.520978	0.506896	0.518413			0.448439	0.516303	0.447012
		626.2	0.489273	0.48948	0.485393			0.464266	0.439766	0.493782			0.445154	0.455977	0.495066			0.520453	0.50615	0.517816			0.4471	0.515754	0.445681
		626	0.488271	0.488622	0.484682			0.46322	0.438294	0.49313			0.44401	0.454497	0.494035			0.519935	0.505398	0.517223			0.445791	0.515219	0.444354
		625.8	0.487274	0.487771	0.483996			0.462179	0.436867	0.492483			0.442888	0.453006	0.492986			0.519431	0.504659	0.516632			0.44449	0.514685	0.443057
		625.6	0.486231	0.486903	0.483292			0.461131	0.435405	0.491821			0.441748	0.451525	0.491945			0.518894	0.5039	0.516026			0.443149	0.514143	0.441701
		625.4	0.48523	0.486033	0.482593			0.460065	0.433956	0.491147			0.440609	0.450035	0.490905			0.518383	0.503142	0.515437			0.44186	0.513613	0.440388
		625.2	0.484198	0.485147	0.481882			0.458998	0.432493	0.490458			0.439464	0.448538	0.489832			0.517858	0.50238	0.51483			0.440507	0.513062	0.43904
		625	0.483187	0.484259	0.481164			0.457929	0.431011	0.489768			0.43831	0.447058	0.488789			0.517335	0.501617	0.514229			0.439186	0.512548	0.437696
		624.8	0.482191	0.483375	0.480462			0.45687	0.429566	0.48908			0.437182	0.445563	0.487727			0.51682	0.500868	0.51364			0.437874	0.512017	0.436383
		624.6	0.481141	0.482483	0.479737			0.455824	0.428083	0.488377			0.43603	0.444073	0.486677			0.516268	0.500102	0.513026			0.436509	0.51146	0.435021
		624.4	0.480129	0.481595	0.479026			0.454752	0.426618	0.487677			0.434875	0.442572	0.485621			0.51574	0.499345	0.512431			0.435203	0.510921	0.433691
		624.2	0.479079	0.480693	0.478308			0.453679	0.425148	0.486973			0.433717	0.441058	0.484533			0.515198	0.498582	0.511818			0.433822	0.510341	0.432328
		624	0.478043	0.479793	0.47758			0.452605	0.42365	0.486258			0.432546	0.439546	0.483473			0.51465	0.497808	0.511211			0.432462	0.509784	0.430962
		623.8	0.477018	0.478912	0.476877			0.451543	0.422192	0.485543			0.4314	0.438027	0.482389			0.514133	0.497053	0.510614			0.431119	0.509226	0.429631
		623.6	0.475949	0.478014	0.476144			0.450471	0.420692	0.484815			0.430228	0.436512	0.481315			0.513591	0.496273	0.509989			0.429724	0.508645	0.428249
		623.4	0.474944	0.477122	0.475429			0.449389	0.419209	0.484095			0.429064	0.434999	0.480235			0.513053	0.495506	0.50938			0.428384	0.508093	0.426909
		623.2	0.473886	0.476219	0.474702			0.448305	0.417719	0.483361			0.427898	0.433472	0.479136			0.512514	0.494737	0.508761			0.426987	0.507497	0.425533
		623	0.472827	0.475306	0.473969			0.447219	0.416206	0.482633			0.426722	0.431952	0.478065			0.51199	0.493958	0.508139			0.425611	0.506932	0.424155
		622.8	0.471787	0.474396	0.473247			0.446124	0.41472	0.481893			0.425557	0.430411	0.476962			0.511454	0.493187	0.507524			0.424243	0.506363	0.422803
		622.6	0.47071	0.473477	0.472502			0.445029	0.413185	0.48114			0.42437	0.428879	0.475862			0.510891	0.492402	0.506887			0.422834	0.505775	0.421404
		622.4	0.469681	0.472574	0.471778			0.443941	0.411679	0.480406			0.423198	0.427349	0.474778			0.510356	0.491637	0.506269			0.421486	0.505204	0.42005
		622.2	0.468607	0.471663	0.471043			0.442857	0.410171	0.479668			0.422023	0.425815	0.473668			0.509797	0.490868	0.505634			0.420076	0.504604	0.418657
		622	0.467538	0.470754	0.470314			0.441768	0.408648	0.478936			0.420845	0.424287	0.472589			0.509247	0.490089	0.505009			0.418687	0.50403	0.417269
		621.8	0.466487	0.46986	0.469602			0.44068	0.407162	0.478205			0.419688	0.422747	0.471487			0.508716	0.489326	0.504396			0.417317	0.503431	0.415912
		621.6	0.465397	0.468957	0.468867			0.439596	0.405638	0.477463			0.4185	0.421211	0.470389			0.508161	0.488547	0.503755			0.415893	0.50283	0.414504
		621.4	0.464362	0.468055	0.46815			0.438503	0.404136	0.476731			0.417323	0.419673	0.469289			0.507627	0.487774	0.503143			0.41452	0.502255	0.413136
		621.2	0.463293	0.467143	0.467422			0.437409	0.40263	0.475993			0.416149	0.418121	0.468161			0.507075	0.486991	0.502511			0.41309	0.501651	0.411744
		621	0.46223	0.466242	0.466692			0.436307	0.401105	0.47526			0.414964	0.416585	0.467073			0.506515	0.486208	0.501885			0.41169	0.501072	0.410349
		620.8	0.461179	0.465344	0.465975			0.435207	0.399605	0.474518			0.413793	0.415035	0.46595			0.505972	0.485436	0.501263			0.410305	0.500474	0.408971
		620.6	0.460082	0.464426	0.465229			0.434093	0.398059	0.473763			0.41259	0.413482	0.464829			0.505398	0.484642	0.500619			0.408871	0.499864	0.407534
		620.4	0.459032	0.463521	0.4645			0.43298	0.396545	0.473032			0.411403	0.411928	0.463716			0.504854	0.483869	0.500006			0.407486	0.499276	0.406149
		620.2	0.457938	0.462596	0.463754			0.431848	0.395013	0.472281			0.410206	0.410357	0.462583			0.504295	0.483086	0.49937			0.406055	0.498656	0.404731
		620	0.456846	0.461677	0.463009			0.430713	0.393455	0.471528			0.409001	0.408796	0.461472			0.50372	0.482295	0.498737			0.40463	0.498062	0.403312
		619.8	0.455772	0.460768	0.462282			0.429587	0.391932	0.47077			0.407812	0.407229	0.460337			0.503146	0.481516	0.498111			0.403212	0.497443	0.401916
		619.6	0.454649	0.459848	0.461534			0.42846	0.390373	0.470011			0.406606	0.405665	0.459201			0.502566	0.48072	0.497458			0.401756	0.49682	0.400473
		619.4	0.453568	0.458932	0.460792			0.427329	0.388843	0.469263			0.405411	0.404098	0.45807			0.502011	0.479936	0.496837			0.400344	0.496221	0.399075
		619.2	0.452457	0.457996	0.460034			0.426186	0.387297	0.468491			0.404204	0.402516	0.456909			0.501442	0.479139	0.496202			0.398874	0.495599	0.397651
		619	0.451356	0.457071	0.459284			0.425041	0.385733	0.467733			0.402994	0.400943	0.455776			0.500885	0.478342	0.495574			0.397423	0.494991	0.396236
		618.8	0.450279	0.456158	0.458546			0.423908	0.3842	0.466969			0.401796	0.399361	0.454627			0.500332	0.477561	0.49495			0.396001	0.494363	0.394846
		618.6	0.449148	0.45522	0.45778			0.422769	0.382623	0.466194			0.400574	0.397772	0.45347			0.499748	0.476757	0.4943			0.394527	0.493735	0.393394
		618.4	0.448057	0.454301	0.457034			0.421631	0.381077	0.465432			0.39937	0.396191	0.452325			0.499191	0.475966	0.493667			0.393112	0.493109	0.391992
		618.2	0.446918	0.453369	0.456275			0.420484	0.379511	0.464649			0.398159	0.39459	0.451156			0.498617	0.475166	0.49301			0.391655	0.49245	0.390567
		618	0.445787	0.452451	0.45552			0.419339	0.377931	0.463874			0.396943	0.39301	0.450015			0.498042	0.474367	0.492368			0.390216	0.49181	0.389145
		617.8	0.44469	0.451533	0.454775			0.418198	0.376386	0.46309			0.395744	0.391428	0.448847			0.497485	0.473579	0.491734			0.388794	0.49116	0.387754
		617.6	0.443559	0.450606	0.454016			0.417057	0.374817	0.462312			0.394533	0.389855	0.447697			0.496907	0.472776	0.491091			0.387329	0.49052	0.386331
		617.4	0.442482	0.449698	0.453276			0.41593	0.373291	0.461552			0.393345	0.388288	0.446564			0.496362	0.471994	0.490471			0.385912	0.489904	0.384961
		617.2	0.441363	0.448772	0.452526			0.414791	0.371741	0.460766			0.392147	0.386708	0.445398			0.495787	0.471197	0.489823			0.384456	0.489262	0.383557
		617	0.440247	0.447855	0.451783			0.413665	0.370187	0.459993			0.390947	0.385148	0.444264			0.49522	0.470398	0.489193			0.383018	0.488638	0.382152
		616.8	0.439169	0.446949	0.45105			0.412537	0.368669	0.459228			0.389767	0.38358	0.44311			0.494671	0.469615	0.488569			0.3816	0.488004	0.380782
		616.6	0.438038	0.446027	0.450294			0.411397	0.367109	0.458464			0.388564	0.382009	0.441954			0.494094	0.468816	0.487926			0.380142	0.487364	0.379372
		616.4	0.436955	0.445125	0.449556			0.410264	0.365587	0.457703			0.387377	0.380449	0.440817			0.493542	0.468033	0.487317			0.378731	0.486743	0.378011
		616.2	0.435845	0.444213	0.448814			0.40913	0.36405	0.456912			0.386179	0.378879	0.439652			0.492975	0.467241	0.486678			0.377278	0.486092	0.376617
		616	0.434737	0.44331	0.44808			0.408012	0.362513	0.456146			0.384986	0.377322	0.438527			0.492412	0.466457	0.48605			0.375848	0.48546	0.375226
		615.8	0.433658	0.442407	0.447347			0.406894	0.361009	0.455375			0.383808	0.37576	0.437373			0.491857	0.465683	0.485427			0.374428	0.484816	0.373858
		615.6	0.432526	0.441488	0.446593			0.405763	0.359468	0.454597			0.382607	0.374204	0.436222			0.491278	0.464897	0.484786			0.372958	0.484178	0.372449
		615.4	0.431447	0.44059	0.445863			0.404637	0.357958	0.453833			0.381431	0.372669	0.435089			0.490728	0.464129	0.484174			0.371546	0.483547	0.371096
		615.2	0.430344	0.439669	0.445129			0.403499	0.356431	0.453049			0.38025	0.371121	0.433925			0.490165	0.463355	0.483554			0.37009	0.482895	0.369707
		615	0.42925	0.438762	0.444403			0.402369	0.354904	0.452285			0.379073	0.369594	0.432795			0.489613	0.462587	0.482948			0.368662	0.482273	0.368314
		614.8	0.428175	0.437853	0.443681			0.401236	0.35341	0.451512			0.377911	0.368057	0.431647			0.489071	0.461822	0.482335			0.36725	0.481634	0.366941
		614.6	0.427053	0.436938	0.442942			0.400107	0.351876	0.450734			0.376724	0.366515	0.430507			0.488507	0.461046	0.481705			0.365797	0.480989	0.365523
		614.4	0.425965	0.436037	0.442212			0.398978	0.350362	0.449961			0.375549	0.364973	0.429368			0.487963	0.460283	0.481089			0.364389	0.480348	0.36414
		614.2	0.424843	0.435123	0.441469			0.397833	0.348822	0.449162			0.374359	0.363421	0.428198			0.487399	0.459509	0.480451			0.362938	0.479679	0.362731
		614	0.423734	0.434225	0.440738			0.396698	0.347293	0.448381			0.373179	0.361894	0.427062			0.48684	0.458741	0.479833			0.361509	0.479034	0.361338
		613.8	0.422652	0.433328	0.440014			0.395562	0.345789	0.447594			0.37201	0.360352	0.425892			0.486292	0.457978	0.479208			0.360085	0.478371	0.359967
		613.6	0.421518	0.432416	0.439268			0.394426	0.34424	0.446799			0.370815	0.358808	0.424726			0.485709	0.4572	0.478568			0.358619	0.477705	0.358548
		613.4	0.420427	0.43151	0.438533			0.393294	0.342726	0.446002			0.369635	0.357267	0.423568			0.485147	0.456434	0.477956			0.357193	0.477054	0.357161
		613.2	0.419306	0.430583	0.437789			0.392155	0.341183	0.445185			0.368439	0.355705	0.422392			0.484568	0.455659	0.477318			0.355725	0.476371	0.35575
		613	0.418189	0.429666	0.437053			0.391027	0.339644	0.444403			0.367249	0.354159	0.42125			0.484003	0.454896	0.476697			0.354275	0.475716	0.354346
		612.8	0.417086	0.428748	0.436319			0.38988	0.338115	0.443607			0.366062	0.352598	0.420073			0.483444	0.45413	0.476077			0.352835	0.47504	0.352954
		612.6	0.415939	0.427822	0.435571			0.388732	0.336554	0.442797			0.364849	0.351034	0.418906			0.482857	0.45335	0.475433			0.351357	0.474365	0.351529
		612.4	0.414835	0.426909	0.434835			0.387584	0.335017	0.441991			0.363655	0.349471	0.417736			0.482292	0.452571	0.474811			0.349911	0.473689	0.350132
		612.2	0.413704	0.425988	0.434094			0.386432	0.333467	0.441167			0.362448	0.347892	0.416542			0.481708	0.451777	0.47417			0.34842	0.472986	0.348711
		612	0.412567	0.425076	0.433345			0.38528	0.331912	0.440365			0.361238	0.346325	0.415378			0.481122	0.450981	0.47354			0.346945	0.472313	0.347296
		611.8	0.411453	0.424156	0.432594			0.38412	0.330369	0.439548			0.360032	0.34474	0.414188			0.480542	0.45019	0.472899			0.345472	0.471623	0.345896
		611.6	0.410291	0.423225	0.431832			0.382966	0.328791	0.438717			0.358803	0.343155	0.412996			0.479943	0.449393	0.472253			0.343958	0.470934	0.344469
		611.4	0.40916	0.422295	0.431081			0.381802	0.327238	0.437895			0.357589	0.341575	0.411808			0.479368	0.448605	0.471625			0.342485	0.470249	0.343062
		611.2	0.408005	0.421351	0.430321			0.380631	0.325667	0.437054			0.356358	0.339977	0.410593			0.478773	0.447811	0.470974			0.340961	0.469539	0.341628
		611	0.406852	0.420414	0.429561			0.379464	0.324097	0.436237			0.355127	0.338393	0.409403			0.478179	0.447015	0.470332			0.339451	0.468842	0.340197
		610.8	0.405703	0.419469	0.428805			0.378289	0.322537	0.435406			0.353898	0.336787	0.408187			0.4776	0.446222	0.469688			0.337955	0.468121	0.338775
		610.6	0.404513	0.418513	0.428031			0.377115	0.320944	0.434561			0.352654	0.335184	0.406981			0.477001	0.445427	0.469035			0.336418	0.467402	0.337323
		610.4	0.403356	0.417576	0.427278			0.375949	0.319389	0.433728			0.351439	0.333591	0.405794			0.476434	0.444638	0.468402			0.334928	0.466692	0.33591
		610.2	0.402184	0.416628	0.426518			0.374776	0.317812	0.432874			0.350213	0.331986	0.404578			0.475855	0.443841	0.467742			0.333411	0.465967	0.334478
		610	0.401018	0.415701	0.425763			0.373609	0.316245	0.432045			0.348993	0.330402	0.403383			0.475281	0.443049	0.46711			0.331912	0.465259	0.333046
		609.8	0.399859	0.414767	0.425005			0.372419	0.314683	0.431195			0.347776	0.328798	0.402158			0.474698	0.442247	0.466469			0.330416	0.464526	0.331618
		609.6	0.398672	0.41383	0.424238			0.371244	0.313104	0.430335			0.346548	0.327206	0.400937			0.474096	0.441444	0.465813			0.328878	0.463801	0.330172
		609.4	0.397515	0.4129	0.423479			0.370069	0.311541	0.42949			0.345342	0.325613	0.399719			0.473513	0.44065	0.465184			0.32738	0.46308	0.328749
		609.2	0.396334	0.411951	0.422709			0.368882	0.309962	0.428624			0.344118	0.323998	0.398486			0.472911	0.439849	0.464527			0.325848	0.462342	0.327297
		609	0.395152	0.411007	0.421931			0.367689	0.308377	0.427776			0.342893	0.322397	0.39727			0.472313	0.439047	0.463873			0.324328	0.461619	0.325847
		608.8	0.393986	0.410064	0.421164			0.366494	0.306804	0.426914			0.341669	0.320788	0.396032			0.471723	0.438252	0.463217			0.322819	0.460874	0.324416
		608.6	0.392779	0.409119	0.420391			0.365306	0.305216	0.426046			0.340431	0.319185	0.394799			0.471119	0.437452	0.462557			0.321274	0.460127	0.322967
		608.4	0.391612	0.408192	0.41963			0.364118	0.303655	0.425205			0.339216	0.31759	0.393579			0.470536	0.436662	0.461921			0.319778	0.459385	0.321546
		608.2	0.390427	0.40726	0.418866			0.362932	0.302077	0.424338			0.33799	0.315982	0.392345			0.469932	0.435863	0.461262			0.318252	0.458638	0.320117
		608	0.389253	0.406343	0.418113			0.361754	0.300517	0.423495			0.336782	0.314409	0.391147			0.469344	0.435069	0.460633			0.316748	0.457936	0.318698
		607.8	0.388095	0.405416	0.417357			0.360566	0.298961	0.422635			0.335577	0.312816	0.389929			0.468753	0.434277	0.459993			0.315254	0.457212	0.317287
		607.6	0.386914	0.404488	0.416588			0.359391	0.297391	0.421767			0.334355	0.311231	0.388711			0.468148	0.433474	0.459344			0.313715	0.456481	0.315847
		607.4	0.385765	0.403579	0.415837			0.358217	0.295851	0.420925			0.333152	0.309653	0.387507			0.467562	0.432682	0.458716			0.312232	0.455764	0.314437
		607.2	0.384594	0.402644	0.415072			0.357028	0.294287	0.42006			0.331931	0.308059	0.386267			0.466957	0.431886	0.458068			0.310718	0.455032	0.313008
		607	0.38342	0.40173	0.414314			0.355847	0.292736	0.419213			0.330719	0.306488	0.385056			0.466354	0.431095	0.457437			0.309212	0.454311	0.311586
		606.8	0.382264	0.400799	0.413557			0.354662	0.291192	0.41835			0.329513	0.304904	0.383826			0.465753	0.4303	0.456793			0.307717	0.453576	0.310174
		606.6	0.381084	0.399866	0.412794			0.35349	0.289632	0.417491			0.328302	0.303334	0.382607			0.465148	0.429507	0.456145			0.306193	0.452849	0.30875
		606.4	0.379926	0.398951	0.412045			0.352316	0.288093	0.416654			0.327104	0.301773	0.381401			0.464568	0.428718	0.455523			0.304718	0.452123	0.307348
		606.2	0.378748	0.398023	0.411292			0.351136	0.286543	0.4158			0.325892	0.300202	0.380171			0.463975	0.427927	0.454876			0.303216	0.451377	0.305928
		606	0.377582	0.397116	0.41055			0.349973	0.285007	0.414974			0.324698	0.298657	0.378977			0.463399	0.42715	0.454258			0.301726	0.450664	0.304535
		605.8	0.376427	0.396203	0.409812			0.348809	0.283488	0.414131			0.323504	0.297098	0.377768			0.462826	0.426381	0.453638			0.300257	0.449931	0.303152
		605.6	0.375249	0.395292	0.409064			0.347647	0.281956	0.413282			0.322309	0.295543	0.376566			0.46224	0.425606	0.453011			0.298753	0.4492	0.301751
		605.4	0.37411	0.394397	0.408331			0.346493	0.280445	0.412448			0.321132	0.294002	0.375375			0.461668	0.42484	0.452406			0.297286	0.44848	0.300369
		605.2	0.372955	0.393479	0.407587			0.345334	0.278912	0.411579			0.319938	0.292441	0.374157			0.461085	0.424069	0.45177			0.295778	0.447745	0.298973
		605	0.371808	0.392584	0.406852			0.344187	0.277393	0.410744			0.318765	0.290913	0.372968			0.46051	0.42331	0.451162			0.294288	0.447025	0.29759
		604.8	0.370662	0.391667	0.40611			0.343025	0.275872	0.40989			0.317581	0.289359	0.371756			0.45993	0.422546	0.45053			0.292811	0.446267	0.296208
		604.6	0.36949	0.390754	0.405369			0.34187	0.274338	0.409027			0.316393	0.28782	0.370549			0.459344	0.421784	0.449903			0.291305	0.445525	0.294804
		604.4	0.368345	0.389857	0.40464			0.340721	0.272821	0.408186			0.315218	0.286287	0.369361			0.458774	0.421032	0.4493			0.289846	0.444793	0.293427
		604.2	0.367186	0.388944	0.403896			0.339565	0.271292	0.407324			0.314036	0.284738	0.368147			0.458188	0.420279	0.448668			0.288361	0.444036	0.292043
		604	0.366042	0.38806	0.403169			0.338424	0.269789	0.406494			0.312868	0.283221	0.366973			0.457622	0.41953	0.448064			0.286889	0.443301	0.290669
		603.8	0.364908	0.387159	0.402437			0.337264	0.268288	0.405653			0.311696	0.281686	0.365771			0.457051	0.418774	0.44745			0.28543	0.442547	0.289297
		603.6	0.363744	0.386263	0.401702			0.336104	0.266776	0.404809			0.31052	0.280161	0.364583			0.456479	0.418019	0.446831			0.28394	0.441809	0.287921
		603.4	0.362611	0.385389	0.400974			0.334956	0.265287	0.403977			0.30936	0.27864	0.363408			0.455927	0.417271	0.446236			0.28249	0.441069	0.286569
		603.2	0.36146	0.384492	0.400234			0.333796	0.26378	0.403107			0.308182	0.277102	0.362203			0.455353	0.416514	0.445603			0.281009	0.44032	0.2852
		603	0.360316	0.383618	0.399503			0.332649	0.262288	0.402258			0.307018	0.275596	0.361034			0.454788	0.415766	0.445001			0.279541	0.439611	0.283847
		602.8	0.359175	0.382722	0.39877			0.331494	0.2608	0.401391			0.305855	0.274077	0.359836			0.45422	0.415005	0.444382			0.278095	0.43886	0.282487
		602.6	0.358015	0.381836	0.398039			0.330352	0.259296	0.40053			0.304697	0.272568	0.358649			0.453646	0.414246	0.443762			0.276614	0.438126	0.28112
		602.4	0.356884	0.380965	0.397316			0.329215	0.257816	0.399684			0.303544	0.271066	0.357475			0.45309	0.41349	0.443163			0.275172	0.437396	0.279772
		602.2	0.355735	0.380076	0.396582			0.328069	0.256315	0.398811			0.30238	0.269543	0.356274			0.452515	0.412731	0.442534			0.273704	0.436649	0.278411
		602	0.354584	0.379204	0.395863			0.326929	0.25483	0.397966			0.301229	0.26805	0.355107			0.451936	0.411984	0.44193			0.272253	0.435917	0.277064
		601.8	0.353445	0.378313	0.39514			0.325772	0.253354	0.397107			0.300074	0.266538	0.35392			0.451368	0.411234	0.441308			0.270811	0.435163	0.27572
		601.6	0.352292	0.377433	0.394422			0.324628	0.251871	0.396249			0.298924	0.265037	0.35274			0.450795	0.410486	0.4407			0.269347	0.434424	0.274376
		601.4	0.35117	0.376575	0.393714			0.323496	0.250413	0.395412			0.297785	0.263547	0.351573			0.450236	0.409745	0.440106			0.26792	0.433684	0.273054
		601.2	0.35003	0.375685	0.392995			0.322334	0.248932	0.39455			0.296634	0.26204	0.350375			0.449665	0.408996	0.43948			0.266461	0.432934	0.271713
		601	0.348891	0.374824	0.392285			0.321192	0.247457	0.393702			0.295493	0.260558	0.349205			0.449104	0.408248	0.438884			0.265003	0.432201	0.270368
		600.8	0.347765	0.373944	0.391571			0.320046	0.245977	0.392837			0.294346	0.259052	0.348006			0.448528	0.407497	0.438268			0.263554	0.431441	0.269029
		600.6	0.346624	0.373075	0.39086			0.318918	0.244498	0.391978			0.293206	0.257565	0.346828			0.447966	0.406759	0.437656			0.262084	0.4307	0.267688
		600.4	0.345508	0.372221	0.390155			0.317796	0.243035	0.391133			0.292072	0.256084	0.345656			0.44741	0.406024	0.437062			0.260645	0.429954	0.266354
		600.2	0.344374	0.371346	0.389445			0.316661	0.241559	0.390273			0.290927	0.25459	0.344462			0.446837	0.405282	0.436443			0.259183	0.429207	0.265009
		600	0.343245	0.370494	0.38874			0.315545	0.240097	0.389436			0.289796	0.25312	0.343311			0.44628	0.404548	0.435857			0.257738	0.42847	0.263681
		599.8	0.342129	0.369619	0.388035			0.31442	0.238632	0.38859			0.288659	0.25163	0.34213			0.445719	0.40381	0.435246			0.256303	0.427702	0.26235
		599.6	0.341001	0.368752	0.38733			0.313301	0.237157	0.387742			0.287515	0.250149	0.340964			0.445151	0.403083	0.434644			0.254846	0.426957	0.261013
		599.4	0.339888	0.367888	0.38662			0.312178	0.235696	0.386896			0.286375	0.248666	0.339797			0.444593	0.402358	0.434053			0.253414	0.426204	0.259684
		599.2	0.338754	0.367	0.385898			0.311037	0.234217	0.386029			0.285226	0.247168	0.338599			0.444015	0.401629	0.433434			0.251952	0.42544	0.258332
		599	0.337627	0.366139	0.385192			0.309904	0.232761	0.385195			0.284094	0.245704	0.337441			0.443457	0.400903	0.432843			0.250501	0.424697	0.257002
		598.8	0.336513	0.365267	0.384478			0.308767	0.231303	0.384346			0.282955	0.244217	0.336262			0.442901	0.400169	0.432238			0.24906	0.423941	0.255663
		598.6	0.335382	0.364401	0.383765			0.307645	0.229832	0.383492			0.281813	0.242738	0.335086			0.442336	0.399438	0.431641			0.247595	0.423198	0.254322
		598.4	0.334273	0.363545	0.383053			0.306523	0.22838	0.382647			0.280679	0.241263	0.333915			0.441783	0.398703	0.43105			0.24615	0.422445	0.252994
		598.2	0.333142	0.362662	0.382332			0.305379	0.226906	0.381778			0.279532	0.239765	0.33272			0.441211	0.397964	0.430435			0.244685	0.421684	0.251654
		598	0.332012	0.361818	0.381622			0.304267	0.225457	0.38093			0.278404	0.238295	0.331558			0.440653	0.397232	0.429856			0.243248	0.420943	0.250332
		597.8	0.330886	0.360948	0.380905			0.303125	0.224007	0.380069			0.277266	0.236804	0.330372			0.440091	0.396492	0.429249			0.241812	0.420183	0.249013
		597.6	0.329747	0.360082	0.38019			0.301988	0.222552	0.379206			0.276131	0.235333	0.329194			0.439536	0.395763	0.42865			0.240357	0.419436	0.247684
		597.4	0.328624	0.359221	0.379477			0.300853	0.221105	0.378349			0.274997	0.233865	0.328024			0.438982	0.395027	0.428064			0.238924	0.418686	0.246365
		597.2	0.327487	0.358338	0.378756			0.299721	0.219643	0.37747			0.273852	0.232381	0.326831			0.438409	0.394298	0.427452			0.237476	0.417921	0.245035
		597	0.326355	0.357481	0.378046			0.298594	0.218195	0.376607			0.27272	0.230921	0.325667			0.437848	0.393575	0.426863			0.236044	0.417168	0.243718
		596.8	0.325227	0.356608	0.377336			0.297455	0.216744	0.375743			0.271589	0.22944	0.324472			0.437282	0.392846	0.426256			0.234608	0.416403	0.242393
		596.6	0.324091	0.355754	0.376628			0.296326	0.215289	0.374879			0.270472	0.227974	0.323296			0.436715	0.392123	0.425664			0.233157	0.415656	0.241069
		596.4	0.322968	0.354914	0.375918			0.295189	0.213848	0.374026			0.269357	0.226511	0.322127			0.43616	0.3914	0.425084			0.231718	0.414903	0.239756
		596.2	0.321842	0.354056	0.375215			0.294048	0.2124	0.373159			0.268235	0.225038	0.320942			0.435592	0.390676	0.424479			0.230269	0.414142	0.238437
		596	0.320724	0.353226	0.374518			0.292929	0.210967	0.372307			0.267127	0.223594	0.319791			0.435036	0.389956	0.423905			0.228843	0.4134	0.237139
		595.8	0.319596	0.352375	0.373807			0.291792	0.209518	0.371433			0.266001	0.222119	0.318606			0.434468	0.389223	0.423308			0.227422	0.412629	0.235831
		595.6	0.318466	0.351535	0.373102			0.290665	0.208077	0.37057			0.26489	0.220664	0.317437			0.433907	0.388497	0.422726			0.225988	0.411875	0.23453
		595.4	0.317351	0.3507	0.372398			0.289544	0.20665	0.369717			0.263786	0.219214	0.316276			0.43335	0.38777	0.422146			0.224567	0.411117	0.23323
		595.2	0.316222	0.349848	0.371687			0.288418	0.205203	0.368846			0.262672	0.217747	0.315094			0.432782	0.387048	0.421546			0.223128	0.41035	0.231913
		595	0.315098	0.349025	0.370984			0.287317	0.203776	0.367993			0.261575	0.216313	0.313945			0.432233	0.386336	0.420974			0.221705	0.409595	0.230611
		594.8	0.31398	0.348175	0.370279			0.286189	0.202337	0.367122			0.260462	0.214853	0.312769			0.431672	0.385615	0.420378			0.220265	0.408806	0.229299
		594.6	0.312865	0.347339	0.36958			0.285087	0.2009	0.366254			0.259353	0.213411	0.311606			0.431109	0.384902	0.419803			0.218825	0.408045	0.227995
		594.4	0.311751	0.346511	0.368873			0.283981	0.199471	0.365396			0.25824	0.211963	0.310448			0.430543	0.384183	0.419221			0.217404	0.407273	0.226695
		594.2	0.310624	0.345664	0.368165			0.282858	0.198034	0.364523			0.257127	0.210499	0.309267			0.42997	0.383472	0.418618			0.215966	0.406479	0.22539
		594	0.309505	0.344846	0.367468			0.281751	0.196617	0.363669			0.25603	0.209064	0.308122			0.42942	0.382763	0.418048			0.214542	0.405709	0.224104
		593.8	0.308378	0.344	0.366758			0.280637	0.195185	0.362798			0.25492	0.207606	0.306949			0.428855	0.382046	0.417451			0.213107	0.404916	0.222809
		593.6	0.307252	0.343164	0.366059			0.279534	0.193763	0.361926			0.253818	0.206169	0.305787			0.428292	0.38134	0.41687			0.211672	0.404148	0.221522
		593.4	0.306126	0.342334	0.365354			0.278428	0.192343	0.361052			0.252709	0.204727	0.304629			0.427736	0.380625	0.416289			0.210249	0.403369	0.220233
		593.2	0.304997	0.341485	0.364652			0.277314	0.190917	0.360164			0.251597	0.203273	0.303443			0.427166	0.379914	0.415685			0.208817	0.402572	0.21893
		593	0.30387	0.340664	0.36395			0.276214	0.189502	0.359296			0.25049	0.201843	0.302283			0.426612	0.379203	0.415118			0.207395	0.401805	0.217641
		592.8	0.302737	0.339822	0.363246			0.275096	0.188074	0.358414			0.249381	0.200388	0.301099			0.426049	0.378488	0.414522			0.205965	0.40102	0.216344
		592.6	0.301614	0.338982	0.36255			0.273993	0.186654	0.35754			0.248288	0.198952	0.299929			0.425494	0.377789	0.413945			0.204529	0.40025	0.215051
		592.4	0.300489	0.338145	0.361843			0.272882	0.185233	0.356662			0.247188	0.197511	0.298755			0.424934	0.377081	0.413359			0.203101	0.399454	0.213757
		592.2	0.299352	0.337292	0.361138			0.271755	0.183806	0.355768			0.246085	0.196055	0.297567			0.424373	0.376376	0.412764			0.201664	0.39865	0.212454
		592	0.298229	0.336468	0.360441			0.270642	0.182394	0.354897			0.244989	0.19463	0.296413			0.423826	0.375675	0.412197			0.200251	0.39788	0.211179
		591.8	0.2971	0.335614	0.359734			0.269505	0.180968	0.354011			0.243876	0.193178	0.295224			0.42326	0.374959	0.411599			0.198824	0.397086	0.209897
		591.6	0.295972	0.334774	0.359037			0.268395	0.179554	0.353131			0.242777	0.19175	0.294053			0.422702	0.374257	0.411015			0.197396	0.396315	0.208628
		591.4	0.294851	0.333942	0.358339			0.267288	0.178147	0.352257			0.241682	0.190322	0.292891			0.422142	0.373554	0.410434			0.195977	0.395527	0.20735
		591.2	0.29372	0.333096	0.357644			0.266177	0.176738	0.351364			0.240588	0.188884	0.291711			0.421582	0.372857	0.40985			0.194545	0.394736	0.206067
		591	0.292598	0.332278	0.356954			0.265095	0.175336	0.350489			0.239503	0.187473	0.290559			0.421028	0.372157	0.409293			0.193126	0.393966	0.204804
		590.8	0.291481	0.331446	0.356254			0.263987	0.173924	0.349601			0.238413	0.186037	0.289388			0.420469	0.371447	0.408705			0.191693	0.393179	0.203533
		590.6	0.290373	0.33063	0.35557			0.262889	0.172526	0.348717			0.237333	0.184619	0.288235			0.419919	0.370746	0.40814			0.190267	0.392411	0.202267
		590.4	0.289264	0.329813	0.354876			0.261786	0.171124	0.347837			0.236248	0.183202	0.287081			0.419367	0.370036	0.407568			0.188853	0.391622	0.20099
		590.2	0.288153	0.32898	0.354191			0.260677	0.169725	0.34695			0.235158	0.181775	0.285906			0.418811	0.369341	0.406982			0.187431	0.390825	0.199716
		590	0.287048	0.32817	0.353506			0.259597	0.168336	0.346086			0.234084	0.180376	0.284763			0.418269	0.368647	0.406426			0.186023	0.390056	0.19846
		589.8	0.285935	0.327336	0.352811			0.258492	0.16694	0.345211			0.233007	0.178956	0.283598			0.417713	0.367943	0.405838			0.184611	0.38926	0.197192
		589.6	0.284834	0.326512	0.352132			0.257405	0.165557	0.34434			0.231942	0.177553	0.282451			0.417169	0.367254	0.405277			0.183202	0.388472	0.195937
		589.4	0.283727	0.325699	0.351452			0.256321	0.164175	0.343482			0.23087	0.176155	0.281309			0.416625	0.366554	0.40472			0.181813	0.38769	0.19468
		589.2	0.282619	0.324868	0.350774			0.25523	0.16279	0.342611			0.229794	0.174751	0.280147			0.416081	0.365868	0.404147			0.180414	0.386905	0.193427
		589	0.281525	0.324077	0.3501			0.254163	0.16142	0.341762			0.228729	0.173381	0.279015			0.415544	0.36519	0.403595			0.179035	0.386142	0.192197
		588.8	0.280426	0.323261	0.349422			0.253073	0.160046	0.340896			0.227663	0.171983	0.277853			0.414991	0.364497	0.403011			0.177646	0.385343	0.190946
		588.6	0.279335	0.322454	0.348756			0.252007	0.158684	0.340031			0.226612	0.170606	0.276705			0.414447	0.36382	0.402456			0.176259	0.384555	0.189701
		588.4	0.278242	0.321647	0.348081			0.250943	0.15732	0.339175			0.225559	0.169226	0.275569			0.413905	0.363142	0.4019			0.174883	0.383766	0.188456
		588.2	0.277142	0.320825	0.3474			0.249863	0.15595	0.338301			0.224499	0.167833	0.274419			0.413354	0.362463	0.401323			0.173505	0.382974	0.187216
		588	0.276062	0.320032	0.346734			0.2488	0.154596	0.337447			0.223453	0.166469	0.27331			0.412816	0.36179	0.400778			0.172144	0.382192	0.185999
		587.8	0.27498	0.319221	0.346065			0.247705	0.153238	0.33658			0.222399	0.165084	0.272176			0.412277	0.361111	0.400203			0.170781	0.381398	0.18476
		587.6	0.273897	0.318417	0.345406			0.246628	0.151889	0.33572			0.221353	0.163725	0.271043			0.411738	0.360443	0.399653			0.169425	0.380624	0.183529
		587.4	0.272816	0.31762	0.344738			0.245558	0.150544	0.334867			0.220307	0.162373	0.269908			0.411198	0.359767	0.399099			0.168075	0.37983	0.182299
		587.2	0.271735	0.31681	0.344068			0.244479	0.149191	0.334005			0.219255	0.161004	0.268758			0.410659	0.359097	0.398538			0.166709	0.379041	0.181078
		587	0.270661	0.316034	0.343403			0.243423	0.147858	0.333161			0.218224	0.159659	0.267642			0.410135	0.358425	0.398006			0.16537	0.378265	0.17987
		586.8	0.269577	0.315233	0.34273			0.242347	0.146519	0.332297			0.217182	0.158288	0.266506			0.409595	0.357739	0.397441			0.164021	0.377467	0.178647
		586.6	0.268506	0.31445	0.342076			0.241296	0.14519	0.331434			0.21615	0.156936	0.265389			0.409061	0.357079	0.396903			0.162673	0.376679	0.177443
		586.4	0.267434	0.313677	0.341412			0.240241	0.143864	0.330577			0.215112	0.155595	0.264274			0.408522	0.356408	0.396354			0.161333	0.375888	0.176231
		586.2	0.266368	0.312896	0.340751			0.239188	0.142547	0.329706			0.214081	0.154247	0.26315			0.407984	0.355755	0.395793			0.159985	0.37509	0.17503
		586	0.265322	0.31215	0.340104			0.238163	0.141246	0.328861			0.21307	0.152931	0.262066			0.407467	0.355103	0.395264			0.158654	0.374317	0.173853
		585.8	0.264265	0.311372	0.339452			0.237105	0.139936	0.328002			0.212052	0.151591	0.260952			0.406936	0.354444	0.394707			0.157311	0.373525	0.172662
		585.6	0.263221	0.310609	0.338816			0.23608	0.138638	0.327153			0.211043	0.150279	0.259861			0.406417	0.353815	0.394186			0.155975	0.372749	0.171496
		585.4	0.262179	0.309856	0.338165			0.235036	0.137342	0.326311			0.210032	0.148967	0.258781			0.405898	0.353165	0.39365			0.154654	0.371964	0.170326
		585.2	0.261136	0.309092	0.337514			0.233979	0.136043	0.325453			0.209025	0.147642	0.257681			0.405369	0.352515	0.393103			0.153327	0.371179	0.169151
		585	0.260105	0.308355	0.336881			0.232949	0.134762	0.324618			0.208037	0.146355	0.256604			0.404868	0.351873	0.392593			0.152012	0.37041	0.167985
		584.8	0.259059	0.307588	0.336232			0.231896	0.133468	0.323766			0.207035	0.145048	0.255497			0.404349	0.351219	0.39205			0.150692	0.369636	0.166805
		584.6	0.258034	0.306841	0.3356			0.230883	0.132197	0.322929			0.206055	0.143766	0.254411			0.403841	0.350595	0.39154			0.149398	0.368885	0.165646
		584.4	0.257004	0.306099	0.334957			0.229866	0.130924	0.322091			0.205072	0.142475	0.253333			0.403323	0.349959	0.391013			0.148099	0.368105	0.164485
		584.2	0.255974	0.305354	0.334324			0.228846	0.12965	0.321253			0.204094	0.141174	0.252246			0.402811	0.349335	0.390482			0.1468	0.367336	0.163327
		584	0.254957	0.304635	0.333697			0.227846	0.128396	0.32043			0.203127	0.139902	0.251189			0.402304	0.348714	0.389975			0.145511	0.366574	0.162182
		583.8	0.253924	0.30388	0.333054			0.226809	0.12712	0.319584			0.202131	0.138606	0.250107			0.401774	0.348073	0.38943			0.144195	0.365788	0.161022
		583.6	0.252908	0.303149	0.332437			0.225806	0.125867	0.318752			0.201161	0.137347	0.249053			0.401268	0.347469	0.388919			0.142907	0.36503	0.159896
		583.4	0.251887	0.302417	0.331807			0.224796	0.124616	0.317925			0.200191	0.136091	0.247999			0.40076	0.346846	0.388401			0.141635	0.364269	0.158762
		583.2	0.250871	0.301669	0.331187			0.223791	0.123366	0.317093			0.199227	0.134824	0.246939			0.400256	0.346233	0.387881			0.140366	0.363512	0.157633
		583	0.249867	0.300951	0.330568			0.222799	0.122122	0.31628			0.198263	0.133581	0.245903			0.399759	0.345618	0.387384			0.139102	0.362764	0.156508
		582.8	0.248846	0.300202	0.329938			0.221774	0.120869	0.315453			0.197285	0.132312	0.244839			0.39924	0.344991	0.386861			0.13783	0.361998	0.155355
		582.6	0.247849	0.299479	0.329323			0.22079	0.11964	0.314635			0.19633	0.131065	0.2438			0.398737	0.344384	0.386367			0.136584	0.361254	0.154228
		582.4	0.246833	0.298761	0.328689			0.219788	0.118402	0.313812			0.195357	0.12981	0.242757			0.398225	0.343748	0.385846			0.135333	0.360495	0.153085
		582.2	0.245828	0.298038	0.328081			0.218807	0.117171	0.312993			0.194394	0.128553	0.241703			0.397722	0.343141	0.385337			0.134079	0.359746	0.15196
		582	0.244835	0.297345	0.327484			0.21785	0.115957	0.312196			0.193442	0.127331	0.240675			0.397237	0.342542	0.384856			0.132845	0.359003	0.150853
		581.8	0.24382	0.296625	0.326869			0.216853	0.114724	0.311379			0.192476	0.126081	0.23962			0.39673	0.341925	0.384332			0.131596	0.35824	0.14973
		581.6	0.242834	0.295929	0.326269			0.215895	0.113514	0.310581			0.191535	0.124855	0.238594			0.396244	0.341333	0.383841			0.130361	0.357502	0.148626
		581.4	0.241828	0.295235	0.325653			0.214923	0.11229	0.309781			0.190581	0.123622	0.237564			0.395746	0.340712	0.383334			0.129109	0.356747	0.14751
		581.2	0.240826	0.294519	0.325052			0.213943	0.111069	0.308974			0.189629	0.122381	0.236524			0.395258	0.340111	0.382834			0.127868	0.356006	0.146402
		581	0.239835	0.293813	0.324449			0.212974	0.10986	0.308171			0.188681	0.121165	0.235509			0.394768	0.339509	0.38235			0.126638	0.355258	0.145306
		580.8	0.238843	0.293092	0.323842			0.211985	0.108641	0.307357			0.187731	0.119934	0.234476			0.394271	0.338903	0.381839			0.125397	0.354491	0.1442
		580.6	0.237883	0.292398	0.323257			0.21103	0.107445	0.30656			0.18681	0.118729	0.233468			0.393793	0.338333	0.381366			0.124184	0.353764	0.143119
		580.4	0.236904	0.291697	0.32265			0.210051	0.106229	0.305756			0.185868	0.117507	0.232439			0.393299	0.337729	0.380867			0.122949	0.353014	0.142014
		580.2	0.235934	0.290986	0.322057			0.209072	0.105021	0.304951			0.184935	0.116278	0.231405			0.392809	0.337139	0.380363			0.121705	0.352266	0.140915
		580	0.234971	0.290295	0.321462			0.208106	0.103818	0.304154			0.184003	0.115068	0.230391			0.392327	0.336553	0.379883			0.120466	0.351525	0.139829
		579.8	0.233982	0.289575	0.320857			0.207109	0.102608	0.303346			0.183063	0.113839	0.229348			0.391826	0.335951	0.379372			0.119219	0.350771	0.138727
		579.6	0.233015	0.288874	0.32027			0.206146	0.101419	0.302546			0.182149	0.112632	0.228326			0.39135	0.335372	0.37889			0.117994	0.350036	0.137658
		579.4	0.232022	0.288168	0.319665			0.205166	0.100206	0.301737			0.181212	0.111415	0.227297			0.390857	0.33476	0.378386			0.116751	0.34927	0.136569
		579.2	0.231048	0.287446	0.319073			0.204199	0.099003	0.300929			0.180295	0.110195	0.226261			0.390375	0.334176	0.377888			0.115516	0.348521	0.13549
		579	0.230077	0.286751	0.318479			0.20324	0.097806	0.300129			0.179376	0.108997	0.225251			0.389893	0.333584	0.377408			0.114293	0.347786	0.134411
		578.8	0.229091	0.286036	0.317875			0.202256	0.096605	0.299318			0.178448	0.107777	0.224222			0.389394	0.332984	0.376895			0.113056	0.347034	0.133321
		578.6	0.228135	0.285335	0.317292			0.201309	0.095423	0.298524			0.17754	0.10658	0.223211			0.388916	0.332409	0.376421			0.11184	0.34631	0.132266
		578.4	0.22716	0.284637	0.316695			0.200346	0.094232	0.297723			0.176615	0.105381	0.222194			0.388427	0.331805	0.375923			0.110612	0.345556	0.131194
		578.2	0.226199	0.283926	0.316113			0.199384	0.093052	0.296921			0.175701	0.104177	0.221175			0.387943	0.331224	0.375435			0.109384	0.344812	0.13013
		578	0.225256	0.283242	0.315527			0.198448	0.091887	0.296128			0.174793	0.103002	0.220179			0.38746	0.33064	0.374964			0.108172	0.34407	0.129075
		577.8	0.224298	0.282548	0.314943			0.197498	0.090717	0.295333			0.173885	0.101811	0.219163			0.386977	0.330056	0.37447			0.10696	0.343324	0.128005
		577.6	0.223349	0.281864	0.314376			0.196573	0.089564	0.294547			0.17299	0.100636	0.218169			0.386508	0.329492	0.374018			0.105771	0.342607	0.126956
		577.4	0.222382	0.281184	0.313794			0.19564	0.088402	0.293755			0.172085	0.099461	0.217171			0.386028	0.328899	0.373543			0.104563	0.341867	0.125893
		577.2	0.22143	0.280505	0.313228			0.194712	0.087252	0.292972			0.171194	0.098283	0.216174			0.385561	0.328331	0.373077			0.103364	0.341138	0.124851
		577	0.220485	0.279847	0.312658			0.193803	0.086105	0.292198			0.170304	0.097128	0.215194			0.385095	0.327762	0.372622			0.102178	0.340423	0.123824
		576.8	0.219526	0.279175	0.31208			0.192873	0.084951	0.291416			0.169415	0.095962	0.214196			0.384622	0.327185	0.372135			0.100988	0.339695	0.122788
		576.6	0.218598	0.27852	0.311524			0.191981	0.083821	0.290648			0.168547	0.094819	0.213221			0.384169	0.326642	0.371682			0.099832	0.338993	0.121784
		576.4	0.217653	0.277871	0.310951			0.19108	0.082683	0.289874			0.167661	0.093673	0.212239			0.383693	0.32607	0.371206			0.098663	0.33827	0.12076
		576.2	0.216726	0.27721	0.310395			0.19018	0.081557	0.289101			0.166792	0.092526	0.211259			0.383223	0.325526	0.370741			0.097511	0.337563	0.119746
		576	0.215816	0.276576	0.30985			0.189294	0.080437	0.28834			0.165927	0.091409	0.210309			0.382763	0.324976	0.370294			0.096368	0.336864	0.118746
		575.8	0.214887	0.275924	0.309292			0.188388	0.079318	0.28757			0.165065	0.090274	0.209343			0.382293	0.324421	0.369814			0.095211	0.336143	0.117735
		575.6	0.213986	0.275284	0.308759			0.187516	0.078224	0.286818			0.164222	0.089169	0.208402			0.38185	0.323891	0.369378			0.094083	0.335449	0.116758
		575.4	0.21307	0.274646	0.308212			0.186635	0.077128	0.286063			0.163368	0.088067	0.207466			0.381392	0.32334	0.368921			0.09295	0.33473	0.115766
		575.2	0.212166	0.273998	0.307676			0.185754	0.076041	0.285309			0.162526	0.086953	0.206524			0.380941	0.322821	0.368472			0.091832	0.334026	0.114786
		575	0.211271	0.273379	0.307139			0.184899	0.074959	0.284562			0.161682	0.085866	0.205603			0.380493	0.322301	0.368029			0.090735	0.333325	0.113817
		574.8	0.210358	0.272749	0.306604			0.184009	0.07387	0.283807			0.16084	0.084762	0.204661			0.380035	0.321766	0.367556			0.089624	0.332625	0.112835
		574.6	0.209475	0.272127	0.306083			0.183136	0.072799	0.283069			0.160017	0.083685	0.203743			0.379591	0.321246	0.367124			0.088526	0.331952	0.111886
		574.4	0.208578	0.271512	0.305539			0.182254	0.071721	0.282321			0.159184	0.082606	0.202812			0.379131	0.320702	0.366658			0.087415	0.331261	0.110921
		574.2	0.207702	0.270887	0.305013			0.18139	0.07066	0.281587			0.158368	0.081529	0.201882			0.378688	0.320189	0.36621			0.086322	0.330581	0.109977
		574	0.206824	0.270275	0.304483			0.180549	0.069603	0.280854			0.157551	0.080478	0.200977			0.378241	0.31967	0.36577			0.085244	0.329902	0.109038
		573.8	0.205933	0.269653	0.303952			0.179682	0.068541	0.280113			0.156734	0.07941	0.200056			0.377787	0.319144	0.365306			0.084159	0.329199	0.108078
		573.6	0.20508	0.269047	0.30345			0.178845	0.067504	0.279389			0.155935	0.07836	0.199156			0.377354	0.318643	0.364889			0.083099	0.328515	0.107143
		573.4	0.20421	0.268443	0.302921			0.177988	0.066452	0.278656			0.155122	0.077305	0.198253			0.376908	0.318113	0.364447			0.082007	0.327809	0.10619
		573.2	0.203356	0.267833	0.302418			0.177136	0.065413	0.27794			0.154328	0.076251	0.197345			0.376484	0.317615	0.364027			0.080936	0.327125	0.105255
		573	0.20251	0.267244	0.301908			0.176303	0.064387	0.27723			0.153537	0.075226	0.196449			0.376068	0.317115	0.36362			0.079871	0.326448	0.104331
		572.8	0.201634	0.266637	0.301384			0.17544	0.063357	0.276514			0.15274	0.074179	0.195536			0.375629	0.316607	0.363188			0.078791	0.325754	0.103383
		572.6	0.200794	0.26604	0.30089			0.174614	0.062348	0.275811			0.151957	0.073155	0.19465			0.375213	0.316124	0.362795			0.077743	0.325092	0.102468
		572.4	0.199931	0.265444	0.300369			0.17377	0.061316	0.275091			0.151152	0.072122	0.193764			0.374774	0.31561	0.36236			0.076675	0.32441	0.10152
		572.2	0.199089	0.264852	0.299871			0.172932	0.060297	0.274381			0.150367	0.071085	0.192878			0.374353	0.315132	0.361941			0.07562	0.323753	0.100591
		572	0.198244	0.264277	0.299371			0.172104	0.059281	0.273674			0.14958	0.07007	0.191998			0.373932	0.314637	0.361533			0.074576	0.323097	0.099673
		571.8	0.19738	0.263675	0.298862			0.171243	0.058258	0.272955			0.148788	0.069031	0.191091			0.373492	0.314123	0.361101			0.073506	0.322419	0.098735
		571.6	0.196547	0.263087	0.298373			0.170431	0.057258	0.272262			0.148014	0.06802	0.190211			0.37308	0.313646	0.36071			0.072467	0.321766	0.09784
		571.4	0.195696	0.262509	0.297859			0.169616	0.056243	0.271557			0.147221	0.067002	0.18933			0.372647	0.313144	0.360286			0.071406	0.321083	0.096916
		571.2	0.194862	0.261927	0.297377			0.168805	0.055242	0.270862			0.146448	0.065984	0.188459			0.372241	0.312672	0.359886			0.07037	0.320419	0.096023
		571	0.194028	0.261354	0.296883			0.167994	0.054235	0.270157			0.145672	0.064975	0.1876			0.371823	0.312181	0.359485			0.069336	0.319753	0.095128
		570.8	0.193193	0.260771	0.296394			0.167163	0.053235	0.269457			0.14491	0.063953	0.186729			0.371403	0.311691	0.359071			0.068297	0.319078	0.094215
		570.6	0.192395	0.260198	0.295923			0.166368	0.052254	0.268768			0.144157	0.062953	0.185876			0.370999	0.311228	0.358697			0.067283	0.318429	0.093335
		570.4	0.191569	0.259627	0.295422			0.165561	0.051263	0.268068			0.143385	0.061956	0.185015			0.370569	0.310733	0.358286			0.066247	0.317768	0.092434
		570.2	0.190756	0.259052	0.294952			0.164765	0.05029	0.267381			0.142633	0.060958	0.184163			0.370158	0.310264	0.357894			0.065235	0.317119	0.091557
		570	0.189948	0.258491	0.294467			0.163982	0.04931	0.266685			0.14187	0.059977	0.183325			0.369742	0.30978	0.357498			0.06422	0.316461	0.09068
		569.8	0.189115	0.25792	0.293979			0.163171	0.048328	0.265981			0.141108	0.058975	0.182471			0.369317	0.309286	0.357078			0.063189	0.315787	0.089786
		569.6	0.188326	0.257361	0.293517			0.162401	0.047362	0.265296			0.140361	0.057998	0.181643			0.368917	0.30882	0.356699			0.0622	0.315143	0.088934
		569.4	0.187505	0.256797	0.293017			0.161602	0.046372	0.264599			0.139602	0.057017	0.180795			0.368491	0.30832	0.356283			0.061183	0.314469	0.088052
		569.2	0.186714	0.256235	0.292553			0.160814	0.045416	0.26392			0.138877	0.056041	0.179942			0.368087	0.307863	0.355906			0.060192	0.313821	0.087198
		569	0.185922	0.255681	0.29207			0.16004	0.044453	0.263238			0.138139	0.055079	0.179096			0.367673	0.307386	0.355528			0.0592	0.313162	0.086342
		568.8	0.185123	0.255118	0.291592			0.159248	0.043495	0.262556			0.137402	0.054106	0.178249			0.367251	0.306904	0.355127			0.058191	0.312491	0.085464
		568.6	0.184354	0.254577	0.291138			0.158498	0.042559	0.261895			0.136682	0.05316	0.17743			0.366865	0.306456	0.354767			0.057224	0.311852	0.08463
		568.4	0.183557	0.254032	0.290656			0.15772	0.041603	0.261217			0.135946	0.052205	0.176594			0.366459	0.305971	0.354368			0.056234	0.311189	0.083761
		568.2	0.182775	0.253479	0.290206			0.156949	0.040666	0.260551			0.135233	0.051248	0.175767			0.366071	0.305526	0.353995			0.055269	0.310559	0.082921
		568	0.181995	0.25293	0.289735			0.156193	0.039721	0.25988			0.13451	0.05031	0.174945			0.365667	0.305065	0.35361			0.054299	0.309909	0.082067
		567.8	0.1812	0.25237	0.28926			0.15541	0.038779	0.259211			0.133784	0.049362	0.174104			0.365256	0.304601	0.353216			0.05332	0.309244	0.081195
		567.6	0.180432	0.251827	0.288801			0.154659	0.037852	0.258551			0.133065	0.048432	0.173279			0.364865	0.304162	0.352853			0.052367	0.30861	0.080373
		567.4	0.179637	0.251288	0.288323			0.153896	0.036916	0.25788			0.132333	0.047494	0.172459			0.364458	0.303692	0.352458			0.051391	0.30796	0.079531
		567.2	0.178861	0.250745	0.287877			0.153137	0.036	0.257226			0.131628	0.046556	0.171645			0.364082	0.303256	0.35209			0.050436	0.307325	0.078709
		567	0.178079	0.250211	0.287412			0.152391	0.035067	0.256562			0.130908	0.045636	0.170832			0.363694	0.302798	0.351711			0.049473	0.306685	0.077879
		566.8	0.177289	0.249667	0.286955			0.151625	0.034139	0.255901			0.130192	0.044702	0.17001			0.363293	0.302344	0.351322			0.048503	0.306049	0.077033
		566.6	0.176537	0.249129	0.286518			0.150894	0.033229	0.255263			0.129488	0.043791	0.169212			0.36292	0.301918	0.350966			0.047565	0.30544	0.076226
		566.4	0.17575	0.248594	0.286051			0.150139	0.032313	0.254608			0.128773	0.04287	0.168406			0.362527	0.301458	0.350571			0.046595	0.30481	0.075391
		566.2	0.174991	0.248066	0.285618			0.149411	0.03142	0.253971			0.128084	0.041947	0.167607			0.362156	0.301039	0.350205			0.045662	0.304209	0.07458
		566	0.174228	0.247543	0.285161			0.148685	0.030504	0.25332			0.127371	0.041032	0.166811			0.361767	0.300591	0.349828			0.044715	0.303586	0.073772
		565.8	0.17345	0.247018	0.284711			0.14793	0.029595	0.252666			0.126667	0.040107	0.166011			0.361379	0.30014	0.349441			0.043761	0.302958	0.072947
		565.6	0.172699	0.2465	0.284274			0.147215	0.028698	0.252024			0.12598	0.039201	0.165231			0.361014	0.299718	0.349089			0.042841	0.302361	0.072163
		565.4	0.171928	0.245981	0.283813			0.146472	0.027789	0.251368			0.12528	0.03829	0.164447			0.360623	0.299263	0.348703			0.041894	0.30174	0.071345
		565.2	0.171179	0.245464	0.283383			0.14575	0.026905	0.250733			0.124603	0.037385	0.163675			0.360254	0.298848	0.348356			0.040973	0.301137	0.070551
		565	0.170424	0.244949	0.282931			0.145034	0.02601	0.250084			0.123907	0.036488	0.1629			0.359879	0.298405	0.347992			0.040048	0.300508	0.069763
		564.8	0.169668	0.244432	0.28249			0.144287	0.025133	0.249443			0.123225	0.035582	0.162116			0.359502	0.297969	0.347622			0.039119	0.299884	0.068967
		564.6	0.168949	0.243939	0.282078			0.143581	0.024274	0.248832			0.122558	0.034703	0.161364			0.359152	0.297566	0.347286			0.038227	0.299291	0.068209
		564.4	0.168205	0.243447	0.281636			0.142851	0.023398	0.248195			0.121873	0.033817	0.160602			0.358774	0.297127	0.346917			0.03731	0.298675	0.067409
		564.2	0.167483	0.242956	0.281228			0.142138	0.022543	0.247582			0.12122	0.032941	0.15984			0.358428	0.296727	0.346582			0.036418	0.298084	0.06663
		564	0.16676	0.242464	0.280803			0.141447	0.021678	0.246974			0.120551	0.032085	0.159091			0.358064	0.296307	0.346237			0.035527	0.29749	0.06585
		563.8	0.166034	0.241968	0.280381			0.140731	0.020828	0.246366			0.119892	0.031213	0.15834			0.357696	0.295891	0.345881			0.034639	0.296893	0.065058
		563.6	0.165335	0.241485	0.27997			0.140049	0.019984	0.245772			0.119243	0.030365	0.157604			0.357351	0.295503	0.345559			0.033785	0.296319	0.064311
		563.4	0.164605	0.241003	0.279535			0.139348	0.019125	0.245158			0.118585	0.029506	0.15686			0.356974	0.295078	0.345202			0.032903	0.295725	0.063536
		563.2	0.163901	0.240525	0.279139			0.138664	0.018282	0.244563			0.117947	0.028651	0.156109			0.356623	0.294697	0.344881			0.03204	0.295144	0.062785
		563	0.163201	0.240055	0.27873			0.137986	0.017439	0.243956			0.117296	0.027817	0.155377			0.356266	0.294294	0.34455			0.031173	0.294559	0.062044
		562.8	0.162488	0.239579	0.278322			0.137293	0.016613	0.243357			0.116662	0.026974	0.154643			0.355912	0.293894	0.344206			0.0303	0.293984	0.061285
		562.6	0.161815	0.239109	0.277937			0.136637	0.015792	0.242773			0.11604	0.02615	0.153928			0.35557	0.293527	0.343895			0.029456	0.293435	0.060568
		562.4	0.161109	0.238633	0.277523			0.135953	0.014959	0.242174			0.1154	0.025319	0.153195			0.3552	0.293115	0.343543			0.028578	0.292851	0.059819
		562.2	0.160423	0.238162	0.277138			0.135284	0.014148	0.241597			0.114785	0.024493	0.152468			0.354858	0.292751	0.343225			0.02773	0.292293	0.059101
		562	0.159741	0.237689	0.276726			0.134611	0.013324	0.241			0.114149	0.023677	0.151745			0.354496	0.292353	0.342887			0.026875	0.291721	0.058379
		561.8	0.159052	0.237224	0.276328			0.133921	0.012515	0.240414			0.11353	0.022859	0.151015			0.354132	0.291963	0.342548			0.026019	0.291158	0.057638
		561.6	0.15839	0.236769	0.275955			0.133285	0.011708	0.239847			0.112919	0.022062	0.15032			0.353802	0.291598	0.342243			0.025201	0.290622	0.056934
		561.4	0.157697	0.2363	0.275546			0.132625	0.010887	0.239249			0.112294	0.021254	0.149606			0.353444	0.291189	0.341896			0.024351	0.290065	0.056198
		561.2	0.157028	0.23583	0.275173			0.13198	0.010091	0.238682			0.111697	0.020456	0.148897			0.353113	0.290818	0.34158			0.02353	0.289525	0.055496
		561	0.15636	0.235355	0.274777			0.131336	0.009282	0.238098			0.111073	0.019668	0.148196			0.35276	0.290421	0.341251			0.022708	0.288967	0.054795
		560.8	0.155678	0.234895	0.27438			0.130659	0.008482	0.237509			0.110465	0.018859	0.147489			0.352407	0.290027	0.340917			0.021875	0.288398	0.054086
		560.6	0.155031	0.234448	0.274011			0.130022	0.007691	0.236939			0.109867	0.018076	0.146803			0.352087	0.289668	0.34062			0.021079	0.287865	0.053421
		560.4	0.154361	0.234	0.273619			0.129363	0.006902	0.236343			0.109254	0.017287	0.146108			0.351736	0.289268	0.340284			0.020248	0.287304	0.052716
		560.2	0.153715	0.233561	0.273254			0.128711	0.006132	0.235773			0.108658	0.0165	0.14542			0.351404	0.288908	0.33998			0.019442	0.286766	0.052027
		560	0.15307	0.233115	0.272856			0.128065	0.005348	0.235184			0.108051	0.015728	0.14474			0.351065	0.288524	0.339655			0.018636	0.286222	0.051342
		559.8	0.152412	0.232675	0.272465			0.127401	0.004575	0.234616			0.107453	0.01495	0.14405			0.350723	0.288145	0.339332			0.017824	0.28567	0.050643
		559.6	0.151781	0.232238	0.2721			0.126771	0.003807	0.234059			0.106862	0.014189	0.143376			0.350404	0.287786	0.339038			0.017048	0.285136	0.049976
		559.4	0.151118	0.231801	0.271698			0.126119	0.003035	0.233486			0.106253	0.013424	0.142685			0.350059	0.287381	0.338705			0.016243	0.284582	0.049273
		559.2	0.150493	0.231378	0.271334			0.125494	0.002283	0.232939			0.105675	0.012662	0.142012			0.349752	0.287037	0.338416			0.015477	0.284057	0.048603
		559	0.149861	0.230949	0.270957			0.124872	0.001517	0.232376			0.10508	0.011914	0.141347			0.349432	0.28666	0.338108			0.014709	0.283522	0.047934
		558.8	0.149219	0.230528	0.27059			0.124242	0.000773	0.231829			0.104506	0.011158	0.14069			0.349117	0.286299	0.3378			0.013939	0.282983	0.047254
		558.6	0.148613	0.230104	0.270243			0.123646	3e-05	0.231293			0.103932	0.01042	0.14005			0.348819	0.285958	0.337522			0.013197	0.282467	0.046609
		558.4	0.147976	0.229679	0.269859			0.123023	-0.000718	0.23073			0.103341	0.009666	0.139382			0.348478	0.285576	0.337199			0.01242	0.281931	0.045928
		558.2	0.147362	0.229266	0.269509			0.122421	-0.001445	0.230201			0.102772	0.00891	0.138729			0.34817	0.285238	0.336906			0.011671	0.281413	0.045277
		558	0.146747	0.228852	0.269143			0.121822	-0.002183	0.229653			0.102186	0.008167	0.138083			0.347845	0.284875	0.336604			0.01092	0.280882	0.044624
		557.8	0.146117	0.228446	0.268779			0.121203	-0.002911	0.229114			0.101625	0.007411	0.137432			0.347523	0.28452	0.336297			0.010149	0.280361	0.043961
		557.6	0.145525	0.228034	0.26844			0.12062	-0.003626	0.228576			0.101065	0.006682	0.136784			0.34722	0.284196	0.33602			0.009408	0.279868	0.043333
		557.4	0.144902	0.227617	0.268065			0.120012	-0.004355	0.228017			0.100497	0.005943	0.136128			0.346877	0.283825	0.335702			0.008632	0.279333	0.042664
		557.2	0.144302	0.22721	0.267726			0.119428	-0.005064	0.227498			0.099963	0.005221	0.135493			0.346576	0.283505	0.335427			0.007899	0.278839	0.04203
		557	0.143712	0.226798	0.267373			0.118858	-0.00578	0.226964			0.099414	0.00452	0.134869			0.346271	0.28316	0.335135			0.007161	0.278334	0.041404
		556.8	0.143108	0.2264	0.267036			0.118261	-0.006478	0.226447			0.098878	0.003803	0.134245			0.345969	0.282824	0.334851			0.006416	0.27783	0.040763
		556.6	0.14253	0.225995	0.266711			0.11769	-0.007179	0.22593			0.09834	0.003099	0.133628			0.345685	0.282505	0.334579			0.005696	0.277343	0.040157
		556.4	0.141931	0.225593	0.266354			0.11711	-0.007889	0.225397			0.097795	0.002391	0.133006			0.345373	0.282151	0.334275			0.004949	0.276831	0.039523
		556.2	0.141354	0.225202	0.266043			0.116551	-0.008576	0.2249			0.097285	0.001691	0.132401			0.345097	0.281852	0.334012			0.004235	0.276345	0.03892
		556	0.140767	0.224801	0.2657			0.115984	-0.009272	0.224376			0.096746	0.000999	0.131783			0.344793	0.281516	0.33373			0.003511	0.275845	0.038307
		555.8	0.140175	0.224405	0.265358			0.115405	-0.009963	0.223866			0.096217	0.000292	0.131162			0.344492	0.281183	0.333456			0.002778	0.275343	0.037678
		555.6	0.139618	0.224017	0.265038			0.114846	-0.010655	0.22336			0.095686	-0.000405	0.130552			0.344203	0.280866	0.333196			0.002074	0.274868	0.037084
		555.4	0.139034	0.223628	0.264679			0.114265	-0.011355	0.222837			0.095151	-0.001104	0.129935			0.343886	0.280512	0.33289			0.001331	0.274367	0.036456
		555.2	0.138469	0.223241	0.264363			0.113702	-0.012034	0.222343			0.094641	-0.001795	0.129338			0.343607	0.280208	0.332634			0.000615	0.273882	0.035856
		555	0.137896	0.222843	0.264018			0.113141	-0.012728	0.221821			0.09411	-0.002473	0.128736			0.343306	0.279873	0.33236			-0.000107	0.273385	0.035253
		554.8	0.137314	0.22246	0.263683			0.112568	-0.013405	0.221317			0.093601	-0.003156	0.128134			0.343008	0.279551	0.332083			-0.00084	0.272899	0.034637
		554.6	0.136757	0.222078	0.263371			0.112034	-0.014079	0.220825			0.093085	-0.003816	0.127549			0.342727	0.279249	0.331836			-0.001529	0.272434	0.034059
		554.4	0.136176	0.221689	0.26302			0.111467	-0.014771	0.220312			0.092556	-0.004496	0.12695			0.342415	0.278899	0.331549			-0.002249	0.271943	0.033448
		554.2	0.135615	0.221307	0.262707			0.110917	-0.015437	0.219833			0.09205	-0.005171	0.126358			0.342137	0.278603	0.331304			-0.00294	0.271483	0.032869
		554	0.135056	0.220917	0.262366			0.110367	-0.01612	0.219326			0.091523	-0.00585	0.125755			0.341834	0.278269	0.331026			-0.003646	0.27099	0.03228
		553.8	0.134478	0.22054	0.262031			0.109795	-0.016782	0.218835			0.091016	-0.006541	0.125148			0.341532	0.277944	0.330759			-0.00435	0.270496	0.031685
		553.6	0.133929	0.220158	0.261712			0.109264	-0.017447	0.218345			0.090505	-0.007215	0.124553			0.341248	0.277637	0.330507			-0.005019	0.270022	0.031119
		553.4	0.133354	0.219782	0.261362			0.108707	-0.018115	0.217836			0.089991	-0.007892	0.123954			0.340936	0.277292	0.33022			-0.005724	0.269528	0.030516
		553.2	0.132805	0.219421	0.261064			0.108168	-0.01876	0.217362			0.089496	-0.008558	0.12337			0.340661	0.276998	0.329974			-0.006394	0.269058	0.029939
		553	0.132252	0.219035	0.260729			0.107621	-0.019424	0.216846			0.088973	-0.009218	0.122777			0.34036	0.276664	0.329702			-0.00707	0.268567	0.029351
		552.8	0.131698	0.218673	0.260412			0.10707	-0.020067	0.216362			0.088478	-0.009881	0.122205			0.340067	0.27635	0.329436			-0.007753	0.268084	0.028768
		552.6	0.131164	0.218313	0.260108			0.106544	-0.020712	0.215876			0.087986	-0.010525	0.121633			0.339787	0.276059	0.329184			-0.008416	0.267623	0.028211
		552.4	0.130598	0.217942	0.259776			0.106007	-0.021361	0.215371			0.087491	-0.011176	0.12105			0.339483	0.275735	0.328904			-0.009106	0.267137	0.027618
		552.2	0.130061	0.217588	0.259485			0.105491	-0.021988	0.214897			0.08701	-0.011822	0.120479			0.339213	0.275454	0.328673			-0.009762	0.266681	0.027062
		552	0.129526	0.217221	0.259153			0.104975	-0.022635	0.214398			0.08651	-0.012457	0.119906			0.338921	0.27513	0.328406			-0.010424	0.266205	0.026504
[truncated: 760 more rows]
