# Supplementary material for: High surface area nitrogen-functionalized Ni nanozymes for efficient peroxidase-like catalytic activity
Source: PLoS One. 2021 Oct 12;16(10):e0257777. doi: 10.1371/journal.pone.0257777 (PMC8509884; doi:10.1371/journal.pone.0257777)
Supplement: S1 Data — (ZIP) [file pone.0257777.s006.zip › Data Files/Figure 5.xlsx]

## Sheet: Km_N modified film
TMB(mM)	1/TMB	Absorbance	V(nM/sec)	1/V (sec/nm)
0.025	40	0.163	4.64387	0.215337
0.1	10	0.44	12.5356	0.0797727
0.2	5	0.63	17.9487	0.0557143
0.4	2.5	1.076	30.6553	0.0326208
0.8	1.25	1.1	31.339	0.0319091
1	1	1.16	33.0484	0.0302586
1.2	0.833333	1.2	34.188	0.02925

## Sheet: Km_pristine film
TMB(mM)	1/TMB	Absorbance (a.u.)	V(nM/sec)	1/V (sec/nm)
0.025	40	0.157	4.47293	0.223567
0.1	10	0.25	7.12251	0.1404
0.2	5	0.38	10.8262	0.0923684
0.4	2.5	0.53	15.0997	0.0662264
0.8	1.25	0.58	16.5242	0.0605172
1	1	0.7	19.943	0.0501429
1.2	0.833333	0.72	20.5128	0.04875
