# Supplementary material for: High surface area nitrogen-functionalized Ni nanozymes for efficient peroxidase-like catalytic activity
Source: PLoS One. 2021 Oct 12;16(10):e0257777. doi: 10.1371/journal.pone.0257777 (PMC8509884; doi:10.1371/journal.pone.0257777)
Supplement: S1 Data — (ZIP) [file pone.0257777.s006.zip › Data Files/Figure 7.xlsx]

## Sheet: Sheet1
		0 µM					0.05 µM					0.1 µM					0.58 µM					1.16 µM				2.33 µM					3.50 µM
	Wavelength (nm)	Absorbance (a.u.)	Absorbance (a.u.)	Absorbance (a.u.)			Absorbance (a.u.)	Absorbance (a.u.)	Absorbance (a.u.)			Absorbance (a.u.)	Absorbance (a.u.)	Absorbance (a.u.)			Absorbance (a.u.)	Absorbance (a.u.)	Absorbance (a.u.)			Absorbance (a.u.)	Absorbance (a.u.)	Absorbance (a.u.)		Absorbance (a.u.)	Absorbance (a.u.)	Absorbance (a.u.)			Absorbance (a.u.)	Absorbance (a.u.)	Absorbance (a.u.)
	800	0.3434	0.3538	0.3223			0.3421	0.3607	0.2805			0.091	0.2858	0.352			0.2726	0.3222	0.2626			0.2744	0.2792	0.2235		0.2668	0.2189	0.091			0.2389	0.061	0.061
	799	0.3339	0.3418	0.3182			0.345	0.3582	0.2732			0.0883	0.2921	0.3566			0.2711	0.3259	0.2611			0.2841	0.2774	0.2197		0.2735	0.2076	0.0883			0.2276	0.0583	0.0583
	798	0.3203	0.347	0.3058			0.3284	0.3569	0.2737			10	0.2719	0.3482			0.2739	0.315	0.2639			0.2616	0.2761	0.2193		0.2629	0.2022	0.0812			0.2222	0.0512	0.0512
	797	0.3322	0.3344	0.3079			0.3363	0.361	0.2737			0.2922	0.2811	0.3445			0.2655	0.3221	0.2555			0.2621	0.2698	0.2343		0.2641	0.2045	0.0812			0.2245	0.0512	0.0512
	796	0.3492	0.3485	0.3069			0.3375	0.3674	0.2856			0.3113	0.2831	0.3564			0.2786	0.3241	0.2686			0.2767	0.2782	0.2266		0.2715	0.2103	0.0884			0.2303	0.0584	0.0584
	795	0.3483	0.3428	0.3073			0.3437	0.3666	0.2852			0.3183	0.281	0.3595			0.2789	0.3336	0.2689			0.2777	0.2856	0.2328		0.2733	0.2113	0.0907			0.2313	0.0607	0.0607
	794	0.3431	0.3453	0.2918			0.335	0.358	0.2718			0.3013	0.2847	0.3433			0.2704	0.3248	0.2604			0.2547	0.2731	0.2227		0.2694	0.2029	0.082			0.2229	0.052	0.052
	793	0.3291	0.3342	0.2891			0.3327	0.3539	0.2759			0.2903	0.2697	0.3496			0.2676	0.3184	0.2576			0.2617	0.2632	0.2107		0.2692	0.2087	0.0804			0.2287	0.0504	0.0504
	792	0.3469	0.3384	0.2965			0.343	0.3583	0.2842			0.3086	0.2815	0.3511			0.2766	0.3295	0.2666			0.2502	0.2765	0.2222		0.2751	0.2148	0.0885			0.2348	0.0585	0.0585
	791	0.3381	0.3423	0.2893			0.3417	0.3593	0.2753			0.3024	0.2825	0.3553			0.2825	0.3265	0.2725			0.2636	0.2725	0.233		0.2828	0.2147	0.0887			0.2347	0.0587	0.0587
	790	0.3233	0.3345	0.2891			0.3476	0.3619	0.2836			0.2976	0.2843	0.3591			0.2739	0.3241	0.2639			0.2618	0.2849	0.231		0.2769	0.2207	0.0887			0.2407	0.0587	0.0587
	789	0.3188	0.3483	0.2824			0.3411	0.3544	0.2763			0.3111	0.2765	0.3515			0.275	0.3299	0.265			0.2623	0.2695	0.227		0.2811	0.2162	0.0884			0.2362	0.0584	0.0584
	788	0.3314	0.3382	0.2912			0.3325	0.3555	0.2798			0.2978	0.2703	0.3526			0.2719	0.3216	0.2619			0.2506	0.2754	0.2147		0.2762	0.206	0.0859			0.226	0.0559	0.0559
	787	0.3408	0.3404	0.2917			0.3305	0.3503	0.2763			0.3059	0.2635	0.3525			0.2714	0.3256	0.2614			0.2458	0.2728	0.2254		0.2794	0.2128	0.0866			0.2328	0.0566	0.0566
	786	0.3251	0.3315	0.2797			0.3338	0.3555	0.2783			0.3095	0.2766	0.3614			0.2832	0.3336	0.2732			0.2596	0.2714	0.2281		0.2817	0.2075	0.0912			0.2275	0.0612	0.0612
	785	0.332	0.3279	0.2811			0.3236	0.3521	0.2652			0.2933	0.2723	0.3475			0.2667	0.3276	0.2567			0.2408	0.2602	0.2237		0.2717	0.2011	0.0834			0.2211	0.0534	0.0534
	784	0.333	0.3274	0.2826			0.3295	0.3436	0.2619			0.2856	0.2614	0.3497			0.2699	0.319	0.2599			0.245	0.2599	0.2171		0.2712	0.199	0.081			0.219	0.051	0.051
	783	0.3329	0.3247	0.2812			0.3291	0.3464	0.2693			0.304	0.2774	0.3527			0.2674	0.3242	0.2574			0.2332	0.2562	0.226		0.2669	0.2013	0.0834			0.2213	0.0534	0.0534
	782	0.3414	0.3278	0.2821			0.3288	0.3483	0.2737			0.2835	0.267	0.3478			0.2676	0.3168	0.2576			0.2366	0.267	0.2217		0.2759	0.2004	0.0832			0.2204	0.0532	0.0532
	781	0.33	0.3316	0.2866			0.3319	0.3492	0.2773			0.2979	0.27	0.3491			0.2643	0.3181	0.2543			0.2511	0.2636	0.2202		0.273	0.2099	0.0849			0.2299	0.0549	0.0549
	780	0.3273	0.3191	0.277			0.3288	0.3459	0.2644			0.2989	0.2569	0.3499			0.266	0.3211	0.256			0.2341	0.2649	0.2218		0.2777	0.2073	0.082			0.2273	0.052	0.052
	779	0.3186	0.3177	0.2672			0.3206	0.3432	0.2668			0.2998	0.2544	0.3387			0.2696	0.3211	0.2596			0.2325	0.2605	0.2075		0.2683	0.2035	0.0777			0.2235	0.0477	0.0477
	778	0.3347	0.3209	0.2755			0.3201	0.3462	0.2755			0.2989	0.2558	0.3475			0.2841	0.3248	0.2741			0.2301	0.2696	0.2159		0.278	0.2015	0.0816			0.2215	0.0516	0.0516
	777	0.3309	0.3187	0.2567			0.3225	0.3448	0.2659			0.2875	0.259	0.3465			0.2652	0.3212	0.2552			0.23	0.2538	0.2172		0.2754	0.1971	0.0779			0.2171	0.0479	0.0479
	776	0.3311	0.3206	0.2688			0.325	0.3507	0.2723			0.2898	0.2656	0.3458			0.2743	0.3254	0.2643			0.2235	0.2646	0.2196		0.2774	0.2034	0.0818			0.2234	0.0518	0.0518
	775	0.3181	0.3137	0.2683			0.3147	0.341	0.2713			0.2986	0.2629	0.343			0.272	0.3186	0.262			0.2298	0.2659	0.2207		0.2739	0.2023	0.0793			0.2223	0.0493	0.0493
	774	0.324	0.3147	0.2672			0.3276	0.3524	0.2741			0.2842	0.2584	0.3405			0.2755	0.3166	0.2655			0.2339	0.2611	0.2252		0.2684	0.2014	0.0823			0.2214	0.0523	0.0523
	773	0.324	0.3092	0.2762			0.3229	0.3407	0.2691			0.295	0.2592	0.3419			0.2665	0.3171	0.2565			0.2332	0.2698	0.2241		0.2726	0.199	0.0809			0.219	0.0509	0.0509
	772	0.3238	0.3174	0.2731			0.3251	0.3399	0.2708			0.2958	0.2589	0.3524			0.2767	0.3197	0.2667			0.2342	0.2647	0.2311		0.2751	0.2053	0.084			0.2253	0.054	0.054
	771	0.3292	0.314	0.2659			0.319	0.3433	0.2663			0.2925	0.2633	0.3397			0.2663	0.3176	0.2563			0.2257	0.2623	0.2167		0.2774	0.2027	0.0808			0.2227	0.0508	9.97
	770	0.3263	0.32	0.2557			0.3209	0.35	0.2667			0.2999	0.2574	0.3484			0.2703	0.326	0.2603			0.2275	0.2636	0.2193		0.2762	0.2044	0.0845			0.2244	0.0545	0.239
	769	0.3122	0.3059	0.2591			0.3194	0.3478	0.2628			0.2919	0.2651	0.3476			0.2679	0.3174	0.2579			0.2239	0.2612	0.2255		0.274	0.2024	0.0823			0.2224	0.0523	0.2463
	768	0.3164	0.2993	0.261			0.3198	0.3349	0.2662			0.2846	0.2551	0.3431			0.2644	0.3077	0.2544			0.2182	0.2565	0.2125		0.2691	0.1986	0.0776			0.2186	0.0476	0.2289
	767	0.3158	0.2995	0.2613			0.3085	0.3419	0.267			0.2807	0.2556	0.3427			0.2725	0.3107	0.2625			0.2162	0.2602	0.2214		0.2708	0.2026	0.0793			0.2226	0.0493	0.2419
	766	0.3166	0.3043	0.258			0.3144	0.3401	0.2651			0.282	0.2678	0.3453			0.2719	0.3175	0.2619			0.2185	0.2654	0.2252		0.272	0.1989	0.0792			0.2189	0.0492	0.2366
	765	0.3266	0.3121	0.2649			0.3154	0.3448	0.2677			0.2879	0.2565	0.3528			0.2704	0.313	0.2604			0.227	0.2602	0.2241		0.2769	0.2054	0.082			0.2254	0.052	0.2427
	764	0.3161	0.3059	0.2631			0.3117	0.3356	0.2672			0.2806	0.2603	0.3473			0.2714	0.3154	0.2614			0.2195	0.2668	0.222		0.2686	0.201	10			0.221	9.97	0.2511
	763	0.3176	0.3045	0.2585			0.3143	0.3344	0.2669			0.2874	0.2653	0.3459			0.2765	0.3122	0.2665			0.221	0.2629	0.2195		0.2727	0.2045	0.2664			0.2245	0.2364	0.2548
	762	0.3208	0.3065	0.2589			0.311	0.3364	0.2656			0.2842	0.2659	0.3474			0.2687	0.3059	0.2587			0.2204	0.2627	0.221		0.2766	0.1956	0.2583			0.2156	0.2283	0.2387
	761	0.3243	0.3034	0.2499			0.3097	0.3314	0.2625			0.2807	0.2613	0.3424			0.264	0.3014	0.254			0.2098	0.2625	0.2241		0.2665	0.2027	0.2517			0.2227	0.2217	0.2366
	760	0.319	0.2945	0.2506			0.3029	0.3235	0.2583			0.281	0.2583	0.3356			0.2626	0.294	0.2526			0.2135	0.2475	0.2174		0.2709	0.1973	0.2553			0.2173	0.2253	0.244
	759	0.3061	0.3026	0.2575			0.3036	0.3334	0.2664			0.2867	0.2584	0.3403			0.2621	0.3051	0.2521			0.2151	0.2591	0.2092		0.2682	0.2026	0.2462			0.2226	0.2162	0.2444
	758	0.3274	0.3016	0.2618			0.3045	0.3358	0.2654			0.2908	0.265	0.3454			0.268	0.3027	0.258			0.2211	0.2615	0.2229		0.2707	0.1966	0.2474			0.2166	0.2174	0.2376
	757	0.3232	0.3034	0.2586			0.3098	0.334	0.2685			0.2839	0.2666	0.3417			0.2677	0.3048	0.2577			0.218	0.2599	0.2178		0.2709	0.2003	0.2573			0.2203	0.2273	0.2379
	756	0.3036	0.3007	0.2538			0.3077	0.3322	0.2624			0.2835	0.2611	0.3467			0.2646	0.2998	0.2546			0.2175	0.2553	0.214		0.2695	0.2033	0.2517			0.2233	0.2217	0.2378
	755	0.314	0.2991	0.254			0.3136	0.3324	0.2639			0.2868	0.2569	0.346			0.2722	0.3019	0.2622			0.2163	0.2548	0.2181		0.2732	0.205	0.2496			0.225	0.2196	0.246
	754	0.3183	0.2999	0.2584			0.3061	0.3341	0.2678			0.2864	0.2605	0.3433			0.2687	0.3032	0.2587			0.2068	0.257	0.2219		0.2697	0.2027	0.2569			0.2227	0.2269	0.2411
	753	0.318	0.3021	0.2609			0.3114	0.3323	0.2654			0.281	0.2598	0.3462			0.2693	0.3072	0.2593			0.2129	0.2641	0.2134		0.2759	0.2011	0.26			0.2211	0.23	0.2391
	752	0.3158	0.2978	0.2624			0.3105	0.3324	0.2661			0.2812	0.2534	0.3474			0.2747	0.2977	0.2647			0.2082	0.2591	0.2175		0.2691	0.2008	0.2632			0.2208	0.2332	0.2315
	751	0.3156	0.2988	0.2572			0.3105	0.3315	0.2676			0.288	0.2603	0.3468			0.2743	0.2996	0.2643			0.2139	0.256	0.2229		0.2689	0.2051	0.2554			0.2251	0.2254	0.2319
	750	0.3182	0.3008	0.2552			0.3031	0.3323	0.2637			0.2853	0.2608	0.3457			0.2683	0.3009	0.2583			0.215	0.254	0.2232		0.2689	0.2042	0.2529			0.2242	0.2229	0.2359
	749	0.3132	0.3033	0.257			0.307	0.3346	0.2624			0.2831	0.2589	0.3435			0.2671	0.3013	0.2571			0.2162	0.259	0.2291		0.2677	0.2036	0.2595			0.2236	0.2295	0.2445
	748	0.3204	0.3029	0.2542			0.3102	0.3349	0.2674			0.282	0.2557	0.3406			0.2636	0.3045	0.2536			0.2175	0.2533	0.218		0.2726	0.203	0.2613			0.223	0.2313	0.2411
	747	0.3163	0.2997	0.2534			0.3098	0.3327	0.2611			0.287	0.2544	0.3485			0.2681	0.3036	0.2581			0.2145	0.2576	0.221		0.2698	0.2052	0.2476			0.2252	0.2176	0.2441
	746	0.3169	0.2996	0.256			0.308	0.3302	0.2612			0.284	0.2553	0.3408			0.2683	0.2966	0.2583			0.2131	0.2545	0.2141		0.2671	0.1958	0.2522			0.2158	0.2222	0.2477
	745	0.3239	0.3047	0.2546			0.3127	0.3371	0.2656			0.288	0.2612	0.3429			0.2707	0.3015	0.2607			0.2178	0.2534	0.2181		0.2717	0.2006	0.2573			0.2206	0.2273	0.2414
	744	0.3232	0.2962	0.2563			0.31	0.3321	0.2661			0.2855	0.2612	0.3437			0.2679	0.3006	0.2579			0.2082	0.2605	0.2244		0.2649	0.2016	0.2525			0.2216	0.2225	0.2335
	743	0.3275	0.3	0.2608			0.3096	0.3358	0.2724			0.2866	0.2602	0.343			0.2713	0.301	0.2613			0.2136	0.2623	0.2194		0.2687	0.2064	0.2564			0.2264	0.2264	0.2505
	742	0.3278	0.2929	0.2555			0.3023	0.3341	0.268			0.2886	0.2567	0.3409			0.2684	0.2993	0.2584			0.2078	0.2539	0.2187		0.2698	0.2028	0.2567			0.2228	0.2267	0.2459
	741	0.3226	0.2984	0.2553			0.3031	0.3257	0.2627			0.287	0.2553	0.3417			0.2721	0.2946	0.2621			0.2026	0.2546	0.2212		0.265	0.2008	0.2513			0.2208	0.2213	0.2357
	740	0.3281	0.2997	0.2618			0.3099	0.3298	0.2647			0.2884	0.2586	0.3436			0.2765	0.2977	0.2665			0.2073	0.2562	0.2199		0.2673	0.2059	0.2548			0.2259	0.2248	0.2338
	739	0.331	0.3023	0.2611			0.3093	0.3369	0.2705			0.2881	0.2625	0.3416			0.2729	0.2989	0.2629			0.2105	0.2547	0.2224		0.2675	0.2031	0.2521			0.2231	0.2221	0.2401
	738	0.3258	0.2971	0.2575			0.3058	0.3279	0.268			0.2812	0.2631	0.3418			0.2668	0.3004	0.2568			0.2039	0.2612	0.2235		0.2648	0.2031	0.2482			0.2231	0.2182	0.2297
	737	0.3272	0.3019	0.271			0.3058	0.3322	0.2737			0.2901	0.2656	0.3539			0.2722	0.3034	0.2622			0.2097	0.2613	0.227		0.2704	0.2046	0.2525			0.2246	0.2225	0.2415
	736	0.3317	0.3017	0.2643			0.3048	0.3337	0.2701			0.2849	0.2668	0.3508			0.2725	0.2997	0.2625			0.2068	0.2629	0.2303		0.2709	0.205	0.2579			0.225	0.2279	0.2395
	735	0.33	0.3053	0.2626			0.3073	0.3343	0.2643			0.2847	0.2633	0.347			0.2703	0.2977	0.2603			0.2044	0.2591	0.2196		0.2636	0.2041	0.2616			0.2241	0.2316	0.2356
	734	0.3406	0.3044	0.2616			0.3061	0.3357	0.2701			0.2866	0.2658	0.3503			0.2755	0.2991	0.2655			0.206	0.2551	0.224		0.2712	0.2021	0.2589			0.2221	0.2289	0.2342
	733	0.3379	0.3094	0.2707			0.3132	0.3416	0.277			0.2944	0.2663	0.3526			0.2718	0.3034	0.2618			0.2138	0.2591	0.2279		0.2715	0.2039	0.2602			0.2239	0.2302	0.2393
	732	0.338	0.3129	0.2783			0.3128	0.3396	0.2732			0.2901	0.2661	0.3476			0.2812	0.3046	0.2712			0.2134	0.2643	0.2327		0.2674	0.2043	0.2625			0.2243	0.2325	0.2399
	731	0.3373	0.309	0.2712			0.3083	0.3358	0.2756			0.29	0.2721	0.3457			0.2763	0.2998	0.2663			0.2082	0.2572	0.2293		0.2632	0.204	0.2576			0.224	0.2276	0.2409
	730	0.3365	0.3119	0.2795			0.3143	0.3409	0.2786			0.2984	0.2762	0.3512			0.2741	0.298	0.2641			0.2145	0.2666	0.2274		0.2658	0.2052	0.2583			0.2252	0.2283	0.2398
	729	0.3372	0.3147	0.2824			0.3157	0.3391	0.2784			0.2954	0.2741	0.3547			0.2755	0.303	0.2655			0.2165	0.2671	0.2297		0.2686	0.205	0.2573			0.225	0.2273	0.2381
	728	0.3446	0.3188	0.2905			0.3226	0.3452	0.283			0.296	0.2776	0.3545			0.2818	0.3083	0.2718			0.2162	0.2703	0.2321		0.2731	0.2084	0.2632			0.2284	0.2332	0.2381
	727	0.3463	0.3184	0.2895			0.3222	0.3493	0.2788			0.293	0.2734	0.3537			0.279	0.3022	0.269			0.2147	0.2639	0.2321		0.2691	0.2064	0.2574			0.2264	0.2274	0.2354
	726	0.3418	0.3189	0.2853			0.3204	0.3455	0.2791			0.2923	0.2745	0.3526			0.2789	0.3028	0.2689			0.2143	0.2685	0.228		0.2733	0.2039	0.2542			0.2239	0.2242	0.2408
	725	0.3442	0.3169	0.2886			0.3178	0.3469	0.2809			0.299	0.2779	0.3532			0.2799	0.307	0.2699			0.2146	0.2719	0.2261		0.2729	0.2056	0.259			0.2256	0.229	0.2403
	724	0.352	0.324	0.2957			0.3164	0.3459	0.2839			0.3024	0.2744	0.3541			0.2847	0.3059	0.2747			0.2181	0.2738	0.2311		0.2752	0.2061	0.2576			0.2261	0.2276	0.2345
	723	0.3461	0.3256	0.2965			0.3201	0.3478	0.2868			0.3025	0.2807	0.3594			0.284	0.3088	0.274			0.2207	0.2751	0.2351		0.2739	0.2109	0.2578			0.2309	0.2278	0.2364
	722	0.3575	0.3254	0.2968			0.3184	0.3491	0.2843			0.3016	0.2806	0.3568			0.2823	0.3066	0.2723			0.2178	0.2774	0.2327		0.2713	0.2082	0.2569			0.2282	0.2269	0.2348
	721	0.3526	0.324	0.2995			0.3208	0.3493	0.2853			0.3056	0.2798	0.3531			0.2851	0.3053	0.2751			0.2158	0.2705	0.2327		0.2693	0.2078	0.2571			0.2278	0.2271	0.2381
	720	0.3539	0.3283	0.3081			0.3228	0.3505	0.2875			0.3051	0.2828	0.354			0.2813	0.3074	0.2713			0.2203	0.2736	0.2313		0.2709	0.207	0.2558			0.227	0.2258	0.2346
	719	0.3549	0.3351	0.3118			0.3248	0.3526	0.29			0.306	0.2835	0.3569			0.2853	0.3086	0.2753			0.2175	0.2794	0.2307		0.271	0.2117	0.2582			0.2317	0.2282	0.2363
	718	0.362	0.3353	0.3168			0.3235	0.354	0.2894			0.3062	0.2885	0.3547			0.2909	0.3084	0.2809			0.2199	0.2809	0.2359		0.2746	0.2116	0.2607			0.2316	0.2307	0.2408
	717	0.3664	0.337	0.3201			0.3234	0.3569	0.289			0.3048	0.288	0.3602			0.2872	0.306	0.2772			0.2186	0.2807	0.2397		0.2733	0.2085	0.2605			0.2285	0.2305	0.2432
	716	0.3647	0.3393	0.3208			0.3272	0.3562	0.2923			0.3105	0.2898	0.3602			0.2883	0.3065	0.2783			0.2194	0.2801	0.2377		0.2699	0.2103	0.2569			0.2303	0.2269	0.2408
	715	0.3616	0.3379	0.3234			0.3231	0.359	0.2915			0.3084	0.2908	0.3572			0.2866	0.3062	0.2766			0.2177	0.2823	0.2343		0.2718	0.2103	0.2604			0.2303	0.2304	0.2379
	714	0.3626	0.34	0.3255			0.3252	0.3548	0.2902			0.3057	0.2909	0.3579			0.2918	0.3069	0.2818			0.2187	0.2846	0.2343		0.2686	0.2083	0.26			0.2283	0.23	0.2348
	713	0.3746	0.3488	0.3268			0.3307	0.3586	0.2947			0.3136	0.2936	0.361			0.2929	0.3121	0.2829			0.223	0.2879	0.2376		0.2717	0.2086	0.2617			0.2286	0.2317	0.2363
	712	0.3805	0.3544	0.3336			0.3317	0.3644	0.3001			0.3189	0.2977	0.3672			0.2941	0.3133	0.2841			0.2251	0.2918	0.245		0.2777	0.2134	0.2626			0.2334	0.2326	0.2429
	711	0.3815	0.3573	0.3343			0.3319	0.3677	0.2997			0.3201	0.3003	0.3642			0.292	0.3153	0.282			0.2278	0.2911	0.2454		0.2748	0.2152	0.2625			0.2352	0.2325	0.2418
	710	0.3801	0.3573	0.3386			0.3332	0.3689	0.3005			0.3213	0.3034	0.3641			0.2962	0.3144	0.2862			0.2276	0.2975	0.2438		0.2746	0.2086	0.2614			0.2286	0.2314	0.2387
	709	0.3785	0.357	0.3353			0.3362	0.3697	0.3013			0.3165	0.3074	0.365			0.297	0.3153	0.287			0.2276	0.297	0.2449		0.2731	0.2077	0.2625			0.2277	0.2325	0.2374
	708	0.3831	0.3606	0.3366			0.3382	0.3702	0.3024			0.318	0.3065	0.3653			0.3002	0.3158	0.2902			0.2278	0.2947	0.2526		0.2732	0.2093	0.2633			0.2293	0.2333	0.2359
	707	0.3859	0.3661	0.3457			0.3395	0.3697	0.3093			0.3198	0.3077	0.3667			0.2987	0.3181	0.2887			0.2266	0.3021	0.2516		0.2753	0.2124	0.2628			0.2324	0.2328	0.241
	706	0.3935	0.3682	0.3446			0.3399	0.3744	0.3096			0.3253	0.308	0.3696			0.2985	0.3183	0.2885			0.2289	0.3028	0.2473		0.2778	0.2157	0.2623			0.2357	0.2323	0.2469
	705	0.3961	0.3737	0.3427			0.3409	0.3741	0.308			0.3309	0.313	0.3647			0.3045	0.3187	0.2945			0.2284	0.303	0.2505		0.2743	0.2164	0.2654			0.2364	0.2354	0.2426
	704	0.392	0.3711	0.3433			0.3394	0.3757	0.3086			0.328	0.3136	0.3633			0.3042	0.3159	0.2942			0.2283	0.3008	0.2506		0.2736	0.2093	0.2617			0.2293	0.2317	0.2358
	703	0.3949	0.374	0.3452			0.3404	0.3768	0.3126			0.3253	0.3158	0.3675			0.3049	0.319	0.2949			0.234	0.3031	0.2503		0.2768	0.2093	0.2628			0.2293	0.2328	0.2383
	702	0.3983	0.3766	0.3544			0.3433	0.3761	0.3145			0.3297	0.3211	0.3667			0.3045	0.3203	0.2945			0.2341	0.3065	0.2516		0.2778	0.2091	0.2648			0.2291	0.2348	0.239
	701	0.4002	0.3827	0.3518			0.3452	0.3777	0.3141			0.3301	0.3243	0.3676			0.3061	0.3209	0.2961			0.2304	0.305	0.2533		0.2748	0.2097	0.2616			0.2297	0.2316	0.2399
	700	0.4079	0.3856	0.3578			0.3511	0.383	0.3207			0.3348	0.3241	0.3695			0.311	0.323	0.301			0.236	0.3094	0.2553		0.2769	0.2116	0.2647			0.2316	0.2347	0.2432
	699	0.407	0.385	0.357			0.3521	0.3845	0.3226			0.3389	0.3256	0.3722			0.3112	0.322	0.3012			0.2347	0.3111	0.2578		0.2778	0.2148	0.2634			0.2348	0.2334	0.2435
	698	0.4101	0.3883	0.3623			0.3537	0.3874	0.3257			0.3374	0.3282	0.373			0.3168	0.3234	0.3068			0.2356	0.3127	0.2609		0.2787	0.2137	0.2649			0.2337	0.2349	0.2419
	697	0.4131	0.392	0.365			0.3528	0.3871	0.3243			0.3369	0.3285	0.3717			0.3172	0.3251	0.3072			0.2349	0.3139	0.2593		0.2769	0.2127	0.262			0.2327	0.232	0.2392
	696	0.4164	0.3985	0.3684			0.354	0.3892	0.3229			0.3399	0.3328	0.373			0.3148	0.3289	0.3048			0.2367	0.3155	0.2589		0.2773	0.2146	0.2583			0.2346	0.2283	0.237
	695	0.4219	0.4019	0.3709			0.3564	0.3943	0.3272			0.3433	0.3368	0.3725			0.3198	0.3294	0.3098			0.2403	0.3175	0.2667		0.2774	0.2161	0.2603			0.2361	0.2303	0.2388
	694	0.4204	0.3991	0.3721			0.3548	0.3915	0.3284			0.3405	0.337	0.3704			0.3183	0.3259	0.3083			0.2366	0.3166	0.2648		0.2767	0.2135	0.26			0.2335	0.23	0.2386
	693	0.4209	0.4031	0.3782			0.3557	0.3943	0.3319			0.3429	0.3393	0.3721			0.3164	0.3273	0.3064			0.2381	0.3208	0.2624		0.2797	0.2118	0.2595			0.2318	0.2295	0.2393
	692	0.4255	0.4041	0.3828			0.3574	0.3954	0.3356			0.3436	0.3426	0.3743			0.3195	0.3292	0.3095			0.2395	0.3232	0.2612		0.2796	0.218	0.262			0.238	0.232	0.2404
	691	0.4263	0.4087	0.3804			0.3599	0.3966	0.3348			0.3455	0.3451	0.3772			0.3204	0.3308	0.3104			0.2429	0.3271	0.2639		0.2757	0.2191	0.2638			0.2391	0.2338	0.2408
	690	0.4301	0.4112	0.3774			0.3625	0.3976	0.3344			0.3484	0.3454	0.3772			0.3243	0.3305	0.3143			0.24	0.3293	0.2663		0.2719	0.2141	0.2645			0.2341	0.2345	0.2373
	689	0.4357	0.4139	0.3702			0.3663	0.3945	0.3407			0.3553	0.3538	0.3773			0.3255	0.3315	0.3155			0.2389	0.3251	0.264		0.2701	0.2112	0.266			0.2312	0.236	0.237
	688	0.4383	0.4175	0.3755			0.3666	0.3942	0.3438			0.356	0.3551	0.3781			0.3269	0.3347	0.3169			0.2411	0.3279	0.2636		0.2714	0.2119	0.2659			0.2319	0.2359	0.2389
	687	0.4405	0.4185	0.3836			0.3687	0.3973	0.3436			0.3604	0.3552	0.3787			0.3303	0.335	0.3203			0.244	0.3311	0.2649		0.2761	0.2135	0.2665			0.2335	0.2365	0.2387
	686	0.4467	0.4222	0.3849			0.3725	0.4008	0.3495			0.3649	0.355	0.3799			0.3299	0.3372	0.3199			0.2455	0.3331	0.2697		0.2769	0.2152	0.2714			0.2352	0.2414	0.2412
	685	0.4468	0.4241	0.3819			0.3714	0.4009	0.3511			0.3604	0.3559	0.3812			0.3299	0.3361	0.3199			0.243	0.3309	0.268		0.2736	0.2114	0.2658			0.2314	0.2358	0.2372
	684	0.4514	0.4269	0.3899			0.3718	0.4059	0.3511			0.3601	0.3625	0.3826			0.3338	0.3384	0.3238			0.2467	0.3318	0.2702		0.2731	0.2126	0.2635			0.2326	0.2335	0.2353
	683	0.4555	0.4301	0.395			0.374	0.4074	0.3541			0.3635	0.3672	0.3826			0.3354	0.3418	0.3254			0.2482	0.3353	0.2714		0.2729	0.2154	0.2674			0.2354	0.2374	0.2407
	682	0.4551	0.4317	0.3934			0.3725	0.4075	0.358			0.3661	0.368	0.3841			0.3358	0.3415	0.3258			0.2433	0.3356	0.2676		0.2722	0.2149	0.2664			0.2349	0.2364	0.2386
	681	0.4561	0.4342	0.3965			0.3739	0.408	0.3576			0.3671	0.3701	0.3846			0.3367	0.341	0.3267			0.2459	0.339	0.2686		0.2718	0.2136	0.2664			0.2336	0.2364	0.2385
	680	0.4598	0.4365	0.4044			0.3771	0.4078	0.3571			0.3694	0.3736	0.3819			0.3379	0.3415	0.3279			0.2494	0.3417	0.2716		0.2736	0.2155	0.2662			0.2355	0.2362	0.2386
	679	0.4616	0.438	0.405			0.3792	0.4094	0.3597			0.3671	0.3743	0.3835			0.3391	0.3409	0.3291			0.2503	0.3406	0.2745		0.2736	0.217	0.2679			0.237	0.2379	0.2405
	678	0.4636	0.4406	0.4054			0.3799	0.4141	0.3628			0.3708	0.3771	0.3852			0.3412	0.3424	0.3312			0.2518	0.341	0.2759		0.2744	0.2164	0.268			0.2364	0.238	0.2433
	677	0.4569	0.4416	0.4126			0.3813	0.4131	0.365			0.3739	0.3818	0.3851			0.3413	0.3449	0.3313			0.2529	0.3424	0.2742		0.2732	0.2176	0.2657			0.2376	0.2357	0.2403
	676	0.4623	0.4454	0.4135			0.3831	0.4127	0.3644			0.3744	0.3807	0.3859			0.3445	0.3462	0.3345			0.2524	0.3469	0.2743		0.2727	0.2171	0.2683			0.2371	0.2383	0.2419
	675	0.465	0.4483	0.4152			0.3842	0.4164	0.3656			0.3759	0.3827	0.387			0.3468	0.3474	0.3368			0.2511	0.3496	0.2792		0.2742	0.2163	0.2705			0.2363	0.2405	0.2416
	674	0.4689	0.4513	0.4193			0.3866	0.4196	0.3704			0.3765	0.3845	0.3889			0.3466	0.3472	0.3366			0.2548	0.3484	0.2817		0.2758	0.2152	0.2701			0.2352	0.2401	0.2409
	673	0.47	0.4499	0.4206			0.3856	0.4192	0.3721			0.3739	0.3853	0.3895			0.3478	0.3483	0.3378			0.257	0.3511	0.2818		0.2752	0.2167	0.2698			0.2367	0.2398	0.2402
	672	0.4717	0.4483	0.4242			0.3862	0.419	0.3724			0.3758	0.3878	0.386			0.3514	0.3486	0.3414			0.2598	0.3513	0.2823		0.2711	0.2203	0.2687			0.2403	0.2387	0.2408
	671	0.4753	0.4541	0.4244			0.3881	0.4199	0.3753			0.378	0.39	0.3876			0.357	0.3495	0.347			0.2606	0.3532	0.2846		0.2736	0.2197	0.2678			0.2397	0.2378	0.2408
	670	0.4752	0.4567	0.4241			0.3881	0.4225	0.3775			0.377	0.3888	0.3901			0.3543	0.3506	0.3443			0.2582	0.3562	0.284		0.2769	0.2184	0.2702			0.2384	0.2402	0.2434
	669	0.4747	0.4548	0.4256			0.3898	0.4219	0.3748			0.3759	0.3906	0.3874			0.3515	0.3498	0.3415			0.2555	0.3545	0.2825		0.2723	0.2172	0.2696			0.2372	0.2396	0.2401
	668	0.4772	0.4585	0.4306			0.3897	0.4218	0.3746			0.3796	0.3932	0.3869			0.3503	0.3511	0.3403			0.2559	0.3545	0.2824		0.2722	0.2153	0.2671			0.2353	0.2371	0.2355
	667	0.48	0.4589	0.4308			0.3884	0.4221	0.3772			0.3835	0.3925	0.3899			0.352	0.3523	0.342			0.2568	0.3573	0.2833		0.2753	0.214	0.2686			0.234	0.2386	0.2387
	666	0.4792	0.4577	0.4348			0.3907	0.426	0.3772			0.3827	0.3947	0.3925			0.3551	0.3516	0.3451			0.2559	0.3584	0.2838		0.2761	0.2154	0.268			0.2354	0.238	0.2405
	665	0.4788	0.4614	0.4373			0.3906	0.4273	0.3761			0.3819	0.3966	0.3927			0.3551	0.3513	0.3451			0.255	0.3583	0.2822		0.2765	0.2174	0.2701			0.2374	0.2401	0.2399
	664	0.4786	0.4609	0.4331			0.3902	0.4244	0.3763			0.381	0.3967	0.39			0.3545	0.3524	0.3445			0.2557	0.3566	0.2824		0.2736	0.2161	0.2687			0.2361	0.2387	0.2364
	663	0.4809	0.4646	0.4323			0.3926	0.4243	0.3773			0.383	0.3979	0.3879			0.3569	0.3532	0.3469			0.2573	0.3579	0.2839		0.2706	0.2163	0.2679			0.2363	0.2379	0.2396
	662	0.4865	0.4664	0.4381			0.3936	0.4285	0.3782			0.3849	0.3987	0.39			0.3572	0.3543	0.3472			0.2589	0.3615	0.2857		0.274	0.217	0.2694			0.237	0.2394	0.2418
	661	0.4874	0.4657	0.4386			0.3945	0.4294	0.382			0.3837	0.4011	0.3917			0.3591	0.3528	0.3491			0.2614	0.3622	0.2841		0.2769	0.2178	0.2693			0.2378	0.2393	0.2411
	660	0.4882	0.4677	0.441			0.3964	0.4281	0.3831			0.386	0.4009	0.3929			0.361	0.3527	0.351			0.2632	0.3609	0.2848		0.2771	0.2179	0.2717			0.2379	0.2417	0.2423
	659	0.4899	0.4682	0.443			0.3959	0.4282	0.3836			0.3871	0.4029	0.3938			0.3602	0.3535	0.3502			0.2618	0.3616	0.286		0.2763	0.2179	0.2721			0.2379	0.2421	0.2409
	658	0.4873	0.4685	0.4405			0.3936	0.4306	0.3836			0.3864	0.4036	0.3936			0.359	0.3536	0.349			0.2603	0.3638	0.2876		0.2749	0.2205	0.2724			0.2405	0.2424	0.2411
	657	0.4858	0.4692	0.4404			0.3922	0.4284	0.3833			0.3863	0.4004	0.3929			0.358	0.3532	0.348			0.2587	0.3647	0.2886		0.2723	0.2181	0.2708			0.2381	0.2408	0.2409
	656	0.4855	0.4675	0.4399			0.3925	0.4269	0.3826			0.3861	0.4002	0.3923			0.3596	0.3529	0.3496			0.2587	0.3615	0.2861		0.2724	0.2154	0.2692			0.2354	0.2392	0.239
	655	0.4863	0.4673	0.4388			0.3957	0.4293	0.3829			0.3878	0.4024	0.3906			0.3596	0.3528	0.3496			0.2605	0.3612	0.2842		0.2731	0.2179	0.2703			0.2379	0.2403	0.2383
	654	0.4872	0.4715	0.4432			0.3973	0.4296	0.3844			0.3892	0.4063	0.3903			0.3601	0.3541	0.3501			0.2622	0.362	0.286		0.2736	0.2187	0.2719			0.2387	0.2419	0.2403
	653	0.4875	0.4706	0.4427			0.3966	0.4304	0.3854			0.3899	0.4047	0.3895			0.3604	0.353	0.3504			0.2603	0.3619	0.2872		0.2741	0.2164	0.2715			0.2364	0.2415	0.2427
	652	0.487	0.4682	0.4424			0.397	0.4299	0.3865			0.3897	0.4029	0.3887			0.3608	0.3536	0.3508			0.2599	0.3623	0.2864		0.2746	0.2173	0.2688			0.2373	0.2388	0.2422
	651	0.4869	0.4686	0.4435			0.3948	0.4285	0.3847			0.389	0.4038	0.3915			0.3607	0.3539	0.3507			0.2606	0.3608	0.2843		0.2748	0.2183	0.27			0.2383	0.24	0.2395
	650	0.4901	0.4683	0.4422			0.3947	0.4276	0.3821			0.3897	0.4036	0.3921			0.3583	0.3527	0.3483			0.2582	0.363	0.2837		0.2714	0.2165	0.2727			0.2365	0.2427	0.2387
	649	0.4895	0.4716	0.4434			0.3969	0.4272	0.3833			0.3917	0.4059	0.3929			0.3605	0.3541	0.3505			0.2589	0.364	0.287		0.2722	0.2175	0.2724			0.2375	0.2424	0.2413
	648	0.4885	0.4722	0.4437			0.3947	0.4258	0.3835			0.3903	0.4047	0.3925			0.3601	0.353	0.3501			0.2588	0.3614	0.2875		0.2741	0.2176	0.2708			0.2376	0.2408	0.2399
	647	0.4888	0.4712	0.4433			0.3944	0.4281	0.387			0.3916	0.4025	0.3912			0.3591	0.3521	0.3491			0.2607	0.3609	0.2859		0.2733	0.2172	0.2725			0.2372	0.2425	0.2404
	646	0.4871	0.4687	0.4395			0.3952	0.4288	0.3859			0.3901	0.4024	0.3908			0.3589	0.3514	0.3489			0.2596	0.3601	0.2841		0.2722	0.2155	0.2727			0.2355	0.2427	0.2416
	645	0.4847	0.468	0.4384			0.3952	0.4287	0.3825			0.3891	0.4007	0.3927			0.3578	0.3519	0.3478			0.2585	0.3613	0.2816		0.2726	0.2154	0.2705			0.2354	0.2405	0.2415
	644	0.4832	0.4663	0.4408			0.3964	0.4268	0.3816			0.3872	0.4017	0.3907			0.3563	0.3531	0.3463			0.2588	0.3603	0.2808		0.2731	0.2165	0.2682			0.2365	0.2382	0.24
	643	0.4827	0.4658	0.4391			0.3948	0.4232	0.3809			0.3837	0.4036	0.3889			0.3556	0.3508	0.3456			0.2554	0.3582	0.2802		0.2714	0.2157	0.268			0.2357	0.238	0.2367
	642	0.4847	0.4687	0.4386			0.395	0.4265	0.3827			0.3858	0.4029	0.3923			0.3579	0.3506	0.3479			0.2562	0.3581	0.2828		0.2698	0.2167	0.2712			0.2367	0.2412	0.2376
	641	0.4856	0.4702	0.4389			0.3965	0.4283	0.3841			0.3877	0.4034	0.3926			0.3598	0.3536	0.3498			0.2581	0.3571	0.2835		0.2719	0.2179	0.273			0.2379	0.243	0.2406
	640	0.4831	0.4696	0.4371			0.3944	0.4249	0.3826			0.3878	0.4017	0.3906			0.3584	0.352	0.3484			0.2572	0.3566	0.2798		0.2713	0.2163	0.2743			0.2363	0.2443	0.2409
	639	0.4817	0.4678	0.4352			0.3924	0.4235	0.384			0.3872	0.4021	0.3913			0.3582	0.3497	0.3482			0.257	0.3558	0.28		0.2708	0.2167	0.2736			0.2367	0.2436	0.2424
	638	0.4798	0.4649	0.4332			0.3921	0.4231	0.3849			0.3866	0.4014	0.3912			0.3574	0.3486	0.3474			0.257	0.3551	0.2791		0.2719	0.2155	0.2701			0.2355	0.2401	0.2418
	637	0.4806	0.465	0.4316			0.393	0.4217	0.3823			0.3857	0.3992	0.3898			0.3555	0.3463	0.3455			0.2571	0.3551	0.2768		0.2721	0.2148	0.2692			0.2348	0.2392	0.2396
	636	0.4784	0.4626	0.4299			0.3917	0.4211	0.3799			0.3859	0.3991	0.3889			0.3556	0.3456	0.3456			0.2525	0.3528	0.277		0.2727	0.2148	0.2687			0.2348	0.2387	0.2394
	635	0.476	0.461	0.4275			0.3896	0.4217	0.3797			0.3842	0.3958	0.3885			0.3536	0.3469	0.3436			0.2514	0.3517	0.2769		0.2733	0.2157	0.2703			0.2357	0.2403	0.2402
	634	0.4762	0.4628	0.4249			0.3893	0.4206	0.3799			0.384	0.3936	0.3876			0.352	0.3455	0.342			0.252	0.3501	0.2745		0.2703	0.2153	0.2699			0.2353	0.2399	0.2385
	633	0.4736	0.4613	0.4238			0.3882	0.4206	0.3786			0.3834	0.3938	0.3885			0.3516	0.3447	0.3416			0.2518	0.3497	0.2743		0.2706	0.2138	0.269			0.2338	0.239	0.2379
	632	0.4759	0.4604	0.426			0.3885	0.4215	0.377			0.3813	0.3943	0.3896			0.353	0.3471	0.343			0.2533	0.3525	0.2774		0.2725	0.2147	0.2702			0.2347	0.2402	0.2395
	631	0.4758	0.4599	0.4248			0.3888	0.42	0.3752			0.3828	0.3935	0.3884			0.351	0.346	0.341			0.2526	0.352	0.2773		0.2722	0.2154	0.2702			0.2354	0.2402	0.2384
	630	0.4721	0.4593	0.4205			0.386	0.4179	0.3747			0.3826	0.3917	0.3897			0.3502	0.343	0.3402			0.2527	0.3506	0.2746		0.2707	0.2148	0.2717			0.2348	0.2417	0.239
	629	0.4731	0.4565	0.4176			0.3852	0.4157	0.3753			0.3815	0.3918	0.3878			0.352	0.3419	0.342			0.2526	0.3472	0.2723		0.2708	0.2138	0.2724			0.2338	0.2424	0.2399
	628	0.4742	0.4559	0.4139			0.3841	0.4147	0.3739			0.383	0.3904	0.3847			0.3505	0.3415	0.3405			0.252	0.3443	0.2715		0.2699	0.2143	0.2729			0.2343	0.2429	0.2395
	627	0.4715	0.4551	0.4119			0.3836	0.4143	0.3723			0.3812	0.3881	0.3874			0.3484	0.3437	0.3384			0.2516	0.3449	0.2714		0.2695	0.2165	0.2748			0.2365	0.2448	0.2415
	626	0.4681	0.4548	0.4082			0.3832	0.4108	0.3711			0.3771	0.3855	0.3859			0.3462	0.3414	0.3362			0.2485	0.3443	0.2696		0.2689	0.2149	0.2741			0.2349	0.2441	0.2389
	625	0.4674	0.454	0.4076			0.3822	0.4093	0.3708			0.3768	0.3829	0.3835			0.3454	0.3424	0.3354			0.2467	0.3428	0.2688		0.2705	0.2144	0.2709			0.2344	0.2409	0.2372
	624	0.4665	0.4515	0.4052			0.3823	0.4094	0.3699			0.3776	0.3831	0.3864			0.3458	0.3434	0.3358			0.2477	0.3414	0.2704		0.2722	0.216	0.2716			0.236	0.2416	0.2392
	623	0.4676	0.4509	0.4027			0.3825	0.4097	0.3708			0.377	0.3855	0.3896			0.3461	0.3429	0.3361			0.2483	0.3395	0.2696		0.2728	0.2176	0.2716			0.2376	0.2416	0.2404
	622	0.4658	0.4524	0.4016			0.3816	0.4092	0.3716			0.3772	0.3841	0.3888			0.3455	0.3404	0.3355			0.2459	0.3399	0.2675		0.2697	0.2175	0.2719			0.2375	0.2419	0.241
	621	0.4601	0.4466	0.3972			0.3765	0.4056	0.3671			0.3746	0.3798	0.3849			0.3432	0.3361	0.3332			0.2433	0.3362	0.2645		0.2663	0.2159	0.2698			0.2359	0.2398	0.2401
	620	0.4598	0.4428	0.3947			0.3772	0.4043	0.3656			0.3752	0.3795	0.3858			0.347	0.3382	0.337			0.246	0.3328	0.2661		0.2677	0.2167	0.2712			0.2367	0.2412	0.2401
	619	0.4615	0.4419	0.3947			0.3788	0.404	0.3663			0.3785	0.3775	0.3877			0.3464	0.3394	0.3364			0.2464	0.3323	0.2658		0.2699	0.2162	0.2741			0.2362	0.2441	0.2407
	618	0.4594	0.4413	0.3913			0.3783	0.4027	0.3668			0.3767	0.3786	0.3881			0.3429	0.3377	0.3329			0.2458	0.3326	0.2666		0.2714	0.2158	0.2744			0.2358	0.2444	0.2422
	617	0.4573	0.4415	0.3876			0.3772	0.4006	0.3638			0.3738	0.3757	0.3863			0.3417	0.3375	0.3317			0.2434	0.3325	0.2647		0.2698	0.2161	0.2737			0.2361	0.2437	0.2418
	616	0.4559	0.4397	0.3854			0.3737	0.4005	0.3625			0.3734	0.3734	0.3852			0.3408	0.3358	0.3308			0.2416	0.3307	0.2624		0.2701	0.2149	0.2745			0.2349	0.2445	0.2388
	615	0.458	0.4384	0.3849			0.3754	0.402	0.363			0.3735	0.3748	0.3841			0.3412	0.3359	0.3312			0.2442	0.3303	0.2647		0.2717	0.2163	0.2738			0.2363	0.2438	0.241
	614	0.4547	0.4371	0.3819			0.3725	0.3991	0.361			0.3703	0.3729	0.3838			0.3413	0.3349	0.3313			0.2418	0.3289	0.2631		0.2698	0.2176	0.2714			0.2376	0.2414	0.2403
	613	0.452	0.4348	0.3797			0.3709	0.3977	0.3601			0.3693	0.3706	0.3861			0.3406	0.3343	0.3306			0.242	0.3265	0.2605		0.2709	0.2167	0.2736			0.2367	0.2436	0.2409
	612	0.4548	0.4332	0.376			0.3714	0.3976	0.3601			0.3695	0.3695	0.3846			0.339	0.3343	0.329			0.2397	0.3247	0.2596		0.2719	0.2166	0.2742			0.2366	0.2442	0.2398
	611	0.4526	0.4318	0.3702			0.3695	0.3952	0.3582			0.3696	0.3698	0.3837			0.3347	0.3308	0.3247			0.2397	0.3246	0.2591		0.2706	0.2156	0.2744			0.2356	0.2444	0.2379
	610	0.4474	0.4282	0.3674			0.3669	0.3929	0.3564			0.3664	0.3662	0.3834			0.3332	0.329	0.3232			0.2383	0.3216	0.257		0.2697	0.2156	0.2734			0.2356	0.2434	0.2364
	609	0.4502	0.4255	0.3648			0.3659	0.3909	0.3555			0.3662	0.3633	0.3823			0.3356	0.3297	0.3256			0.2371	0.3203	0.2559		0.2688	0.2157	0.2745			0.2357	0.2445	0.2382
	608	0.4485	0.4247	0.3612			0.3651	0.3899	0.3539			0.3658	0.3629	0.3821			0.3338	0.3287	0.3238			0.2356	0.3195	0.2585		0.2681	0.2149	0.2735			0.2349	0.2435	0.2383
	607	0.4423	0.4221	0.356			0.3634	0.3891	0.3512			0.366	0.3605	0.3827			0.3308	0.3252	0.3208			0.2357	0.3159	0.2574		0.267	0.2159	0.2726			0.2359	0.2426	0.2375
	606	0.4394	0.4198	0.3561			0.3643	0.3892	0.3516			0.367	0.3595	0.3837			0.3324	0.3264	0.3224			0.2364	0.3162	0.2552		0.2685	0.2173	0.2743			0.2373	0.2443	0.2406
	605	0.4383	0.4183	0.3538			0.3663	0.3876	0.3532			0.3651	0.3597	0.3837			0.3328	0.3284	0.3228			0.2367	0.3148	0.2566		0.2702	0.2172	0.2724			0.2372	0.2424	0.242
	604	0.4387	0.4143	0.3478			0.3635	0.3859	0.3502			0.3643	0.3566	0.3809			0.3302	0.3275	0.3202			0.2342	0.3132	0.2561		0.2676	0.2158	0.2739			0.2358	0.2439	0.2402
	603	0.4338	0.4106	0.341			0.3588	0.3839	0.3466			0.3595	0.351	0.3793			0.3269	0.324	0.3169			0.2308	0.3107	0.2496		0.2649	0.2136	0.2721			0.2336	0.2421	0.2371
	602	0.4343	0.4108	0.341			0.3584	0.3821	0.3466			0.3607	0.3518	0.3828			0.3281	0.3238	0.3181			0.2337	0.3095	0.2501		0.2678	0.2163	0.2746			0.2363	0.2446	0.2395
	601	0.4318	0.4087	0.337			0.3594	0.3803	0.3467			0.3619	0.3515	0.3803			0.3289	0.3241	0.3189			0.2311	0.3086	0.2512		0.2674	0.2148	0.2748			0.2348	0.2448	0.2405
	600	0.4314	0.4068	0.3321			0.3589	0.3805	0.3455			0.358	0.3511	0.3784			0.3284	0.3221	0.3184			0.2299	0.3066	0.2505		0.2664	0.215	0.2746			0.235	0.2446	0.2419
	599	0.4292	0.4049	0.3291			0.3563	0.3772	0.3443			0.3571	0.3457	0.377			0.3266	0.3207	0.3166			0.2278	0.3066	0.2496		0.2681	0.2164	0.273			0.2364	0.243	0.2427
	598	0.4298	0.4022	0.3271			0.3587	0.3791	0.3431			0.358	0.345	0.3789			0.3268	0.3204	0.3168			0.2303	0.3063	0.2501		0.2687	0.2165	0.2749			0.2365	0.2449	0.2419
	597	0.4291	0.4008	0.3253			0.3569	0.3767	0.3442			0.3598	0.3455	0.3788			0.3262	0.321	0.3162			0.2298	0.3052	0.2502		0.2688	0.2163	0.2768			0.2363	0.2468	0.2414
	596	0.4237	0.3992	0.3213			0.353	0.3738	0.3418			0.3583	0.342	0.3778			0.3237	0.3172	0.3137			0.2287	0.3018	0.2472		0.2672	0.2164	0.2751			0.2364	0.2451	0.241
	595	0.4212	0.3971	0.3155			0.3527	0.3711	0.3388			0.3546	0.3423	0.3772			0.3235	0.3201	0.3135			0.2267	0.2998	0.2461		0.2679	0.2164	0.2748			0.2364	0.2448	0.2418
	594	0.4205	0.3929	0.3105			0.3522	0.3724	0.3387			0.3508	0.3413	0.3781			0.3212	0.3194	0.3112			0.2258	0.3004	0.2465		0.2673	0.2161	0.277			0.2361	0.247	0.2426
	593	0.4172	0.3882	0.3048			0.3506	0.3689	0.3375			0.3486	0.3389	0.3777			0.3214	0.3168	0.3114			0.2253	0.3003	0.2457		0.2652	0.2155	0.2765			0.2355	0.2465	0.2407
	592	0.4174	0.3875	0.3051			0.3488	0.3669	0.3368			0.3491	0.3384	0.3789			0.321	0.317	0.311			0.2268	0.2962	0.2467		0.2664	0.2146	0.2768			0.2346	0.2468	0.241
	591	0.4143	0.3851	0.305			0.3495	0.3659	0.3343			0.3518	0.3384	0.3767			0.3205	0.3164	0.3105			0.2256	0.2952	0.2454		0.2683	0.2148	0.2776			0.2348	0.2476	0.2416
	590	0.4126	0.3812	0.3015			0.3478	0.365	0.3321			0.3518	0.3339	0.3762			0.3186	0.3121	0.3086			0.2225	0.2943	0.2449		0.2679	0.2157	0.2776			0.2357	0.2476	0.2396
	589	0.4125	0.3808	0.2985			0.3484	0.3659	0.3328			0.3507	0.3331	0.3769			0.3192	0.3139	0.3092			0.2246	0.2943	0.2457		0.2673	0.2161	0.2767			0.2361	0.2467	0.2423
	588	0.4099	0.3794	0.2933			0.3456	0.3624	0.3299			0.3473	0.3319	0.3747			0.3172	0.3109	0.3072			0.2233	0.2917	0.2436		0.2663	0.216	0.2763			0.236	0.2463	0.2418
	587	0.4098	0.3747	0.2887			0.3451	0.3611	0.3282			0.3455	0.3299	0.3771			0.3169	0.3103	0.3069			0.2231	0.2892	0.2429		0.2665	0.2154	0.2765			0.2354	0.2465	0.2413
	586	0.4039	0.3735	0.2843			0.3422	0.3595	0.3279			0.3428	0.3285	0.3738			0.3183	0.3095	0.3083			0.2215	0.288	0.2414		0.2674	0.2161	0.2756			0.2361	0.2456	0.2391
	585	0.4016	0.3708	0.2806			0.3443	0.3577	0.3283			0.3442	0.3276	0.3746			0.3175	0.3109	0.3075			0.2214	0.2872	0.2393		0.267	0.2175	0.2767			0.2375	0.2467	0.2398
	584	0.4011	0.3669	0.2777			0.3431	0.3571	0.3277			0.3434	0.3258	0.3746			0.3157	0.3101	0.3057			0.2198	0.2858	0.2395		0.2657	0.2167	0.2787			0.2367	0.2487	0.2393
	583	0.3984	0.3651	0.275			0.34	0.3545	0.3268			0.3423	0.3235	0.3739			0.3127	0.309	0.3027			0.2188	0.2845	0.2368		0.2652	0.2158	0.2771			0.2358	0.2471	0.2419
	582	0.397	0.3634	0.2728			0.3403	0.353	0.3275			0.3432	0.3221	0.3752			0.3127	0.3086	0.3027			0.2188	0.2845	0.2377		0.2678	0.2183	0.2761			0.2383	0.2461	0.2417
	581	0.3925	0.359	0.2688			0.3404	0.353	0.3266			0.343	0.3191	0.3736			0.3137	0.3069	0.3037			0.2186	0.2832	0.2386		0.2667	0.2171	0.2812			0.2371	0.2512	0.2407
	580	0.392	0.3563	0.2645			0.3414	0.3509	0.3219			0.339	0.3194	0.3734			0.313	0.3078	0.303			0.2171	0.2826	0.2368		0.2664	0.2156	0.2803			0.2356	0.2503	0.2415
	579	0.3911	0.3549	0.2611			0.3388	0.3525	0.3203			0.3383	0.3172	0.3708			0.3094	0.3079	0.2994			0.2155	0.2807	0.2365		0.2673	0.2156	0.2764			0.2356	0.2464	0.2427
	578	0.385	0.3534	0.258			0.3339	0.3486	0.3191			0.3351	0.315	0.3699			0.3078	0.3065	0.2978			0.2137	0.2771	0.2363		0.2637	0.2141	0.2752			0.2341	0.2452	0.2392
	577	0.3868	0.3507	0.2586			0.3361	0.3488	0.3217			0.3371	0.3164	0.3736			0.3124	0.3071	0.3024			0.2148	0.2779	0.2374		0.2648	0.2172	0.2784			0.2372	0.2484	0.241
	576	0.3841	0.3457	0.253			0.3337	0.3441	0.3163			0.3336	0.3119	0.3715			0.3099	0.3021	0.2999			0.2125	0.2779	0.2348		0.2642	0.2139	0.2759			0.2339	0.2459	0.2405
	575	0.3814	0.3439	0.2491			0.3315	0.3438	0.3166			0.3327	0.3089	0.3691			0.31	0.3031	0.3			0.2148	0.2743	0.2353		0.2647	0.2149	0.2761			0.2349	0.2461	0.2402
	574	0.3827	0.3451	0.2462			0.3318	0.3424	0.3163			0.3333	0.3114	0.3715			0.3111	0.3035	0.3011			0.216	0.2746	0.2338		0.2634	0.2154	0.2772			0.2354	0.2472	0.2424
	573	0.3786	0.3388	0.2412			0.3316	0.3393	0.3143			0.3294	0.3092	0.3678			0.3066	0.299	0.2966			0.2097	0.2723	0.2299		0.2629	0.2137	0.2762			0.2337	0.2462	0.2383
	572	0.3782	0.3382	0.2404			0.3299	0.3386	0.3143			0.3309	0.309	0.3702			0.306	0.2998	0.296			0.208	0.2708	0.2313		0.2635	0.2152	0.2764			0.2352	0.2464	0.2396
	571	0.3762	0.3372	0.2359			0.3293	0.3378	0.3135			0.3307	0.3055	0.369			0.3063	0.3005	0.2963			0.2091	0.2696	0.2309		0.2629	0.215	0.2771			0.235	0.2471	0.2405
	570	0.3776	0.3367	0.2349			0.3329	0.3403	0.3145			0.3325	0.3083	0.3697			0.308	0.3009	0.298			0.2127	0.2723	0.2332		0.2658	0.2181	0.2804			0.2381	0.2504	0.244
	569	0.3749	0.3346	0.2327			0.3308	0.3384	0.3121			0.3335	0.3061	0.37			0.3063	0.3003	0.2963			0.2114	0.27	0.2321		0.266	0.2162	0.2801			0.2362	0.2501	0.2417
	568	0.3723	0.3301	0.2284			0.3295	0.3358	0.3105			0.3296	0.3033	0.3701			0.3039	0.3014	0.2939			0.2105	0.2679	0.2302		0.2664	0.2154	0.2786			0.2354	0.2486	0.2415
	567	0.3706	0.3269	0.2262			0.3263	0.3347	0.3115			0.3288	0.3018	0.3686			0.3061	0.2985	0.2961			0.2107	0.2668	0.2307		0.2653	0.2156	0.2809			0.2356	0.2509	0.2416
	566	0.369	0.3265	0.2231			0.3276	0.3338	0.3106			0.3292	0.3034	0.3696			0.3061	0.299	0.2961			0.2106	0.2675	0.2298		0.2664	0.2182	0.2811			0.2382	0.2511	0.2409
	565	0.3685	0.3245	0.2225			0.3273	0.3326	0.3087			0.3259	0.3032	0.3698			0.3038	0.2991	0.2938			0.2107	0.2651	0.2273		0.2667	0.2182	0.2788			0.2382	0.2488	0.2427
	564	0.3665	0.3189	0.2165			0.3246	0.3294	0.3055			0.3238	0.2983	0.3659			0.3006	0.2959	0.2906			0.2077	0.2631	0.2255		0.2651	0.2156	0.2785			0.2356	0.2485	0.2387
	563	0.3642	0.3205	0.2145			0.3245	0.3289	0.3068			0.3239	0.2971	0.3669			0.3014	0.2962	0.2914			0.2077	0.262	0.2255		0.2655	0.2148	0.2791			0.2348	0.2491	0.2385
	562	0.3638	0.3195	0.2126			0.323	0.3288	0.3058			0.324	0.2974	0.3688			0.3049	0.2974	0.2949			0.2096	0.2621	0.227		0.2668	0.216	0.2827			0.236	0.2527	0.242
	561	0.359	0.321	0.2083			0.3226	0.3285	0.3071			0.3268	0.2986	0.3682			0.3022	0.2954	0.2922			0.2101	0.2616	0.226		0.2655	0.2152	0.2826			0.2352	0.2526	0.2438
	560	0.3569	0.3133	0.2059			0.32	0.3261	0.3052			0.3233	0.2958	0.3646			0.3015	0.2942	0.2915			0.2084	0.2565	0.2212		0.2633	0.2154	0.2789			0.2354	0.2489	0.2382
	559	0.3577	0.3121	0.204			0.3207	0.326	0.3072			0.3236	0.2966	0.3658			0.3025	0.2955	0.2925			0.2064	0.2576	0.224		0.2645	0.2155	0.2813			0.2355	0.2513	0.2421
	558	0.3569	0.3092	0.2008			0.3227	0.3255	0.307			0.3244	0.2955	0.365			0.3033	0.2948	0.2933			0.2061	0.2592	0.2249		0.2655	0.2169	0.2831			0.2369	0.2531	0.242
	557	0.3545	0.3079	0.1995			0.322	0.3259	0.3057			0.3257	0.2944	0.3652			0.3038	0.2958	0.2938			0.207	0.2594	0.2256		0.2645	0.2182	0.2826			0.2382	0.2526	0.2416
	556	0.3511	0.3062	0.1967			0.3197	0.3227	0.303			0.3215	0.2926	0.3619			0.303	0.2934	0.293			0.2068	0.2569	0.2223		0.2634	0.2156	0.2832			0.2356	0.2532	0.2412
	555	0.3491	0.3035	0.1947			0.3195	0.323	0.3044			0.322	0.2923	0.3633			0.3028	0.2925	0.2928			0.2065	0.2562	0.2216		0.2648	0.2166	0.2832			0.2366	0.2532	0.2419
	554	0.3496	0.3018	0.1922			0.3211	0.3224	0.3042			0.3223	0.2896	0.3616			0.3019	0.2918	0.2919			0.2055	0.2555	0.2212		0.2632	0.2173	0.2845			0.2373	0.2545	0.241
	553	0.3496	0.3045	0.1917			0.3216	0.3235	0.3035			0.3232	0.2901	0.3649			0.3017	0.2928	0.2917			0.2052	0.2548	0.2213		0.2649	0.2177	0.2853			0.2377	0.2553	0.2418
	552	0.3481	0.3019	0.1891			0.318	0.3221	0.3026			0.3217	0.2897	0.3642			0.3022	0.2922	0.2922			0.2048	0.2532	0.2206		0.264	0.218	0.2831			0.238	0.2531	0.2419
	551	0.3481	0.2979	0.1843			0.3168	0.3197	0.3021			0.3201	0.2885	0.3639			0.3018	0.2923	0.2918			0.2028	0.2523	0.2205		0.263	0.2179	0.2837			0.2379	0.2537	0.24
	550	0.3461	0.2953	0.1822			0.3156	0.3183	0.3003			0.3178	0.2867	0.3621			0.2978	0.2909	0.2878			0.2022	0.2499	0.2187		0.2628	0.2153	0.2828			0.2353	0.2528	0.2402
	549	0.3439	0.2962	0.182			0.3171	0.3166	0.3009			0.318	0.2901	0.3645			0.2995	0.2907	0.2895			0.2024	0.2488	0.2188		0.2643	0.2162	0.2844			0.2362	0.2544	0.239
	548	0.3388	0.2939	0.181			0.318	0.3156	0.3027			0.3171	0.2854	0.3639			0.3004	0.2903	0.2904			0.2046	0.2501	0.2185		0.2631	0.2178	0.2857			0.2378	0.2557	0.2396
	547	0.338	0.2911	0.1786			0.3153	0.3132	0.3012			0.3179	0.2858	0.361			0.2983	0.2903	0.2883			0.2033	0.2498	0.2165		0.262	0.218	0.2832			0.238	0.2532	0.2386
	546	0.3395	0.2895	0.176			0.3163	0.3145	0.2999			0.3184	0.285	0.3631			0.3014	0.291	0.2914			0.2043	0.249	0.2198		0.2633	0.2179	0.2854			0.2379	0.2554	0.2416
	545	0.3383	0.2876	0.1755			0.3168	0.3149	0.2997			0.3184	0.2838	0.3617			0.2995	0.2909	0.2895			0.205	0.2496	0.2177		0.2641	0.2177	0.2862			0.2377	0.2562	0.241
	544	0.3371	0.2864	0.1726			0.3156	0.3132	0.2963			0.3174	0.2837	0.3603			0.2984	0.2895	0.2884			0.2039	0.2488	0.2192		0.2649	0.2177	0.2857			0.2377	0.2557	0.2393
	543	0.336	0.2858	0.1708			0.3141	0.3138	0.2973			0.3155	0.2818	0.3613			0.2984	0.2908	0.2884			0.202	0.2476	0.2179		0.2642	0.2167	0.2865			0.2367	0.2565	0.2383
	542	0.3335	0.2837	0.1673			0.3133	0.3139	0.2954			0.3156	0.2817	0.3611			0.2962	0.2893	0.2862			0.2034	0.2467	0.2153		0.2635	0.2158	0.2839			0.2358	0.2539	0.2393
	541	0.3305	0.282	0.1654			0.3138	0.3103	0.296			0.3151	0.2791	0.3605			0.2974	0.2886	0.2874			0.2026	0.2473	0.2167		0.2632	0.2152	0.2867			0.2352	0.2567	0.2392
	540	0.3309	0.2792	0.166			0.3131	0.3082	0.2939			0.314	0.2806	0.3593			0.2988	0.2891	0.2888			0.2019	0.2454	0.2161		0.2629	0.217	0.2854			0.237	0.2554	0.2406
	539	0.3316	0.2804	0.1644			0.3128	0.3106	0.2963			0.3158	0.2809	0.3597			0.2996	0.289	0.2896			0.2037	0.2445	0.2172		0.2643	0.2204	0.2867			0.2404	0.2567	0.241
	538	0.3287	0.2782	0.1605			0.3121	0.3094	0.2955			0.3145	0.2795	0.3605			0.2976	0.287	0.2876			0.2013	0.2446	0.2145		0.2621	0.2192	0.2871			0.2392	0.2571	0.24
	537	0.3286	0.2772	0.1592			0.3138	0.3097	0.2958			0.3147	0.28	0.358			0.2986	0.2893	0.2886			0.2029	0.2435	0.2158		0.2627	0.2196	0.2858			0.2396	0.2558	0.2398
	536	0.3268	0.2761	0.1575			0.3136	0.3096	0.2963			0.3156	0.2796	0.3599			0.2963	0.2889	0.2863			0.2033	0.2433	0.2169		0.2635	0.2192	0.2885			0.2392	0.2585	0.2394
	535	0.3271	0.2742	0.1574			0.3143	0.3073	0.2954			0.3145	0.2784	0.3603			0.2991	0.2878	0.2891			0.2026	0.242	0.2144		0.2639	0.2183	0.2871			0.2383	0.2571	0.2386
	534	0.3282	0.2724	0.1563			0.3126	0.3071	0.2958			0.3157	0.2796	0.3592			0.2996	0.2878	0.2896			0.2013	0.2418	0.2144		0.2624	0.217	0.2868			0.237	0.2568	0.2398
	533	0.3243	0.2733	0.1531			0.3132	0.3075	0.2955			0.3155	0.2791	0.3599			0.2984	0.2873	0.2884			0.2012	0.2431	0.2143		0.2639	0.2193	0.2896			0.2393	0.2596	0.2402
	532	0.3251	0.2725	0.1546			0.3124	0.3071	0.2956			0.3154	0.2781	0.3607			0.2987	0.2883	0.2887			0.2018	0.2424	0.2156		0.2641	0.2192	0.2902			0.2392	0.2602	0.2409
	531	0.3227	0.2696	0.1512			0.3121	0.3055	0.2949			0.3155	0.277	0.3587			0.2984	0.2869	0.2884			0.2019	0.2409	0.2138		0.2619	0.218	0.2882			0.238	0.2582	0.2399
	530	0.3233	0.2708	0.1518			0.3138	0.3053	0.2976			0.3136	0.2793	0.3592			0.3009	0.2881	0.2909			0.2013	0.2423	0.2151		0.2623	0.22	0.2905			0.24	0.2605	0.2406
	529	0.3222	0.269	0.1492			0.3127	0.3047	0.2933			0.3131	0.2766	0.3588			0.2989	0.2875	0.2889			0.2017	0.2398	0.2152		0.2635	0.2198	0.2901			0.2398	0.2601	0.2409
	528	0.3208	0.2674	0.1472			0.311	0.3019	0.2943			0.3134	0.275	0.3583			0.2965	0.2865	0.2865			0.2003	0.239	0.2128		0.2632	0.2185	0.289			0.2385	0.259	0.2396
	527	0.3198	0.2661	0.1467			0.3122	0.3026	0.2946			0.313	0.2766	0.359			0.2996	0.287	0.2896			0.2009	0.2388	0.2141		0.2631	0.2181	0.2901			0.2381	0.2601	0.2397
	526	0.3197	0.2654	0.1458			0.3121	0.3027	0.2954			0.3141	0.2788	0.3579			0.2982	0.2875	0.2882			0.2024	0.24	0.2141		0.263	0.2199	0.2909			0.2399	0.2609	0.241
	525	0.3194	0.2652	0.1453			0.313	0.3041	0.2946			0.3142	0.2775	0.3588			0.2988	0.2871	0.2888			0.2016	0.2397	0.2137		0.2623	0.2198	0.291			0.2398	0.261	0.2398
	524	0.3194	0.2663	0.1453			0.3153	0.3021	0.2964			0.3153	0.279	0.3595			0.3002	0.2871	0.2902			0.2015	0.2394	0.2127		0.2642	0.2205	0.2932			0.2405	0.2632	0.2405
	523	0.3165	0.264	0.1432			0.313	0.3001	0.2956			0.3137	0.2751	0.3571			0.2989	0.2865	0.2889			0.1999	0.238	0.214		0.2641	0.2205	0.2918			0.2405	0.2618	0.24
	522	0.3163	0.2601	0.1401			0.3097	0.2993	0.2929			0.311	0.2758	0.358			0.2968	0.2852	0.2868			0.1994	0.2357	0.2124		0.2606	0.2191	0.2912			0.2391	0.2612	0.2382
	521	0.3146	0.261	0.1403			0.3098	0.2994	0.2942			0.3121	0.275	0.3576			0.2982	0.285	0.2882			0.2015	0.236	0.2131		0.2624	0.2188	0.2916			0.2388	0.2616	0.2394
	520	0.3145	0.26	0.1399			0.3107	0.2977	0.2945			0.313	0.2768	0.3567			0.3	0.2864	0.29			0.2006	0.2381	0.2138		0.2616	0.2207	0.2914			0.2407	0.2614	0.2391
	519	0.3138	0.2585	0.137			0.3095	0.2953	0.2939			0.3126	0.2739	0.3567			0.2989	0.2858	0.2889			0.2007	0.2353	0.2118		0.262	0.2193	0.2921			0.2393	0.2621	0.2374
	518	0.3136	0.2603	0.1386			0.3114	0.2962	0.2946			0.313	0.2753	0.3577			0.2996	0.285	0.2896			0.1996	0.2367	0.2118		0.2615	0.22	0.2929			0.24	0.2629	0.239
	517	0.3135	0.2584	0.137			0.3114	0.2952	0.294			0.313	0.2757	0.3569			0.2999	0.287	0.2899			0.2006	0.2355	0.2143		0.2616	0.2209	0.2928			0.2409	0.2628	0.2397
	516	0.3127	0.2567	0.1343			0.3106	0.2936	0.293			0.3111	0.2754	0.3559			0.2989	0.2842	0.2889			0.1997	0.2335	0.2135		0.2624	0.2214	0.2913			0.2414	0.2613	0.2381
	515	0.3117	0.2567	0.1359			0.3105	0.2929	0.2941			0.3104	0.2756	0.3535			0.3002	0.2853	0.2902			0.2001	0.2353	0.2144		0.2628	0.2222	0.2933			0.2422	0.2633	0.2386
	514	0.3102	0.256	0.1342			0.3113	0.2928	0.2946			0.3133	0.2764	0.3566			0.3001	0.2858	0.2901			0.1998	0.2349	0.2142		0.2627	0.2216	0.2936			0.2416	0.2636	0.238
	513	0.3116	0.2564	0.1352			0.3102	0.2918	0.295			0.3123	0.2762	0.3562			0.3003	0.2854	0.2903			0.2014	0.2364	0.2141		0.2627	0.2234	0.2945			0.2434	0.2645	0.2395
	512	0.3103	0.2549	0.1343			0.3104	0.2921	0.2949			0.3129	0.2765	0.3549			0.3013	0.2854	0.2913			0.1993	0.2352	0.2151		0.2634	0.2229	0.2937			0.2429	0.2637	0.2395
	511	0.3121	0.2561	0.1362			0.3105	0.2916	0.2941			0.3129	0.2767	0.3561			0.302	0.2853	0.292			0.2002	0.2349	0.216		0.2645	0.2242	0.2965			0.2442	0.2665	0.2398
	510	0.3089	0.2554	0.1335			0.3102	0.2891	0.2945			0.3114	0.2752	0.3554			0.3026	0.2835	0.2926			0.1994	0.2356	0.2173		0.2631	0.2243	0.2957			0.2443	0.2657	0.2386
	509	0.3074	0.2534	0.133			0.3082	0.2857	0.2934			0.3109	0.2751	0.3541			0.3009	0.2825	0.2909			0.1978	0.2341	0.2161		0.262	0.2234	0.2961			0.2434	0.2661	0.2384
	508	0.307	0.2534	0.133			0.3086	0.2866	0.2947			0.3101	0.2766	0.355			0.3014	0.2837	0.2914			0.1982	0.2352	0.2189		0.2616	0.2256	0.2964			0.2456	0.2664	0.2385
	507	0.3083	0.2551	0.134			0.3092	0.2853	0.2942			0.3124	0.2757	0.355			0.3029	0.2836	0.2929			0.1976	0.2369	0.2188		0.2642	0.2265	0.2997			0.2465	0.2697	0.2392
	506	0.3054	0.2543	0.1338			0.309	0.2833	0.2938			0.3121	0.2762	0.3562			0.3016	0.2826	0.2916			0.1986	0.2339	0.2194		0.2641	0.2271	0.2979			0.2471	0.2679	0.2383
	505	0.3053	0.2525	0.1327			0.3081	0.2836	0.2924			0.3093	0.2757	0.3559			0.3017	0.2806	0.2917			0.1982	0.2364	0.2183		0.2641	0.2255	0.2999			0.2455	0.2699	0.2406
	504	0.3061	0.2539	0.1343			0.3086	0.2843	0.2938			0.3103	0.279	0.3569			0.3036	0.2828	0.2936			0.1996	0.2366	0.2224		0.2653	0.2297	0.2996			0.2497	0.2696	0.241
	503	0.3046	0.2537	0.135			0.3092	0.2829	0.2938			0.3092	0.2766	0.3559			0.3022	0.2815	0.2922			0.1977	0.2368	0.2198		0.2654	0.2287	0.3			0.2487	0.27	0.239
	502	0.3045	0.2544	0.1352			0.308	0.285	0.2945			0.3091	0.2781	0.3564			0.3035	0.2815	0.2935			0.1978	0.2377	0.2208		0.2669	0.2288	0.3007			0.2488	0.2707	0.2407
	501	0.3032	0.254	0.135			0.3084	0.2848	0.2926			0.3088	0.2777	0.3593			0.3016	0.2828	0.2916			0.2	0.2369	0.2222		0.2671	0.2315	0.2996			0.2515	0.2696	0.2417
	500	0.3007	0.251	0.1323			0.3044	0.282	0.2908			0.3067	0.2731	0.3563			0.3005	0.2804	0.2905			0.1951	0.2357	0.2204		0.265	0.2275	0.2972			0.2475	0.2672	0.2393
	499	0.3029	0.2535	0.134			0.305	0.2844	0.2922			0.3074	0.275	0.3597			0.3017	0.2818	0.2917			0.1985	0.2365	0.2224		0.2669	0.2298	0.2976			0.2498	0.2676	0.2417
	498	0.2995	0.2517	0.1314			0.3047	0.2833	0.2899			0.3068	0.2753	0.3578			0.301	0.2818	0.291			0.1974	0.2352	0.2219		0.2681	0.2279	0.2964			0.2479	0.2664	0.2412
	497	0.302	0.2543	0.1326			0.3064	0.2847	0.2913			0.307	0.2724	0.3607			0.2984	0.2811	0.2884			0.198	0.2351	0.2207		0.2666	0.2288	0.2951			0.2488	0.2651	0.2442
	496	0.2971	0.252	0.1332			0.304	0.2867	0.2909			0.306	0.275	0.3585			0.2983	0.2807	0.2883			0.1965	0.2369	0.2213		0.2692	0.2272	0.2933			0.2472	0.2633	0.2431
	495	0.2949	0.2514	0.1284			0.3006	0.2845	0.287			0.3029	0.2689	0.3566			0.2948	0.2754	0.2848			0.1962	0.2359	0.219		0.2641	0.2259	0.2927			0.2459	0.2627	0.2413
	494	0.2932	0.2526	0.1306			0.3021	0.2885	0.2884			0.3025	0.2718	0.3641			0.2991	0.2785	0.2891			0.1966	0.2362	0.2207		0.2679	0.2247	0.2936			0.2447	0.2636	0.2449
	493	0.29	0.2457	0.1272			0.2989	0.2876	0.2836			0.3012	0.2655	0.3586			0.2927	0.2784	0.2827			0.1916	0.2327	0.22		0.2649	0.2231	0.2895			0.2431	0.2595	0.2419
	492	0.2918	0.2459	0.13			0.2968	0.2892	0.285			0.3029	0.2651	0.3599			0.2934	0.2786	0.2834			0.1925	0.2343	0.2199		0.2673	0.2247	0.2913			0.2447	0.2613	0.2428
	491	0.2848	0.2477	0.1273			0.2975	0.2871	0.2827			0.2993	0.2621	0.3578			0.2904	0.275	0.2804			0.1903	0.2338	0.2156		0.2638	0.2228	0.2866			0.2428	0.2566	0.2413
	490	0.2867	0.2453	0.1276			0.299	0.2892	0.2808			0.2986	0.2646	0.3567			0.2873	0.2746	0.2773			0.1904	0.2333	0.2171		0.2658	0.2212	0.2884			0.2412	0.2584	0.2436
	489	0.2861	0.2439	0.1242			0.2969	0.2899	0.2809			0.2965	0.264	0.3596			0.2886	0.2743	0.2786			0.1897	0.2289	0.216		0.2654	0.2198	0.2864			0.2398	0.2564	0.2439
	488	0.2844	0.2442	0.1239			0.2953	0.2881	0.2817			0.2986	0.2599	0.3594			0.2875	0.274	0.2775			0.1915	0.2295	0.2142		0.2658	0.2201	0.2845			0.2401	0.2545	0.2434
	487	0.2822	0.2434	0.1234			0.2912	0.2882	0.2778			0.2957	0.2609	0.3567			0.2877	0.2736	0.2777			0.1885	0.2323	0.2141		0.2637	0.2204	0.286			0.2404	0.256	0.2421
	486	0.2852	0.2426	0.1247			0.2957	0.2892	0.2767			0.2963	0.2583	0.3556			0.2855	0.2734	0.2755			0.1881	0.2298	0.2156		0.264	0.2202	0.2837			0.2402	0.2537	0.2407
	485	0.2851	0.2432	0.1233			0.2949	0.292	0.2814			0.2981	0.2623	0.3589			0.2874	0.2738	0.2774			0.1889	0.2306	0.2155		0.2667	0.2204	0.2856			0.2404	0.2556	0.2427
	484	0.2858	0.2433	0.1222			0.2953	0.2896	0.2798			0.2981	0.2608	0.3563			0.2879	0.2721	0.2779			0.1898	0.2282	0.2123		0.2662	0.219	0.2791			0.239	0.2491	0.2409
	483	0.2824	0.2411	0.1204			0.2928	0.2907	0.2792			0.2954	0.2588	0.3546			0.2881	0.2691	0.2781			0.1861	0.2305	0.2135		0.261	0.2172	0.2804			0.2372	0.2504	0.2421
	482	0.2826	0.2374	0.1174			0.2919	0.2873	0.2759			0.2993	0.2582	0.3531			0.2834	0.265	0.2734			0.1846	0.2279	0.2108		0.2617	0.2156	0.2788			0.2356	0.2488	0.2394
	481	0.2845	0.2401	0.118			0.2923	0.2893	0.276			0.2968	0.2593	0.3523			0.2905	0.2676	0.2805			0.1875	0.2285	0.2131		0.2616	0.216	0.2839			0.236	0.2539	0.2422
	480	0.2871	0.24	0.1183			0.2967	0.2899	0.2799			0.2993	0.2631	0.3525			0.2896	0.2729	0.2796			0.1897	0.2294	0.2147		0.2616	0.2173	0.2855			0.2373	0.2555	0.2405
	479	0.2888	0.2423	0.1186			0.2987	0.29	0.2846			0.3032	0.2635	0.3535			0.2915	0.2727	0.2815			0.1887	0.2307	0.2142		0.2603	0.218	0.287			0.238	0.257	0.2419
	478	0.2883	0.2426	0.1192			0.2987	0.2891	0.2849			0.3036	0.2633	0.3535			0.2928	0.2741	0.2828			0.1887	0.2298	0.2139		0.2608	0.2198	0.2896			0.2398	0.2596	0.241
	477	0.2897	0.2444	0.1223			0.2981	0.2901	0.2863			0.3032	0.2686	0.3524			0.2932	0.2752	0.2832			0.1938	0.2281	0.2135		0.263	0.2204	0.2881			0.2404	0.2581	0.2433
	476	0.2924	0.246	0.1234			0.3021	0.2894	0.2868			0.3052	0.2694	0.355			0.2971	0.2785	0.2871			0.1936	0.23	0.217		0.2635	0.2249	0.29			0.2449	0.26	0.2417
	475	0.2937	0.2487	0.1229			0.303	0.2906	0.2897			0.3081	0.2715	0.3541			0.298	0.2779	0.288			0.1946	0.2334	0.2178		0.2626	0.2228	0.2946			0.2428	0.2646	0.2412
	474	0.2955	0.2475	0.1241			0.3053	0.2902	0.2909			0.3109	0.2727	0.3556			0.2983	0.2786	0.2883			0.1954	0.2338	0.2185		0.2651	0.2233	0.2936			0.2433	0.2636	0.2428
	473	0.2937	0.2493	0.1264			0.3055	0.2889	0.2918			0.3106	0.2736	0.3561			0.2994	0.2783	0.2894			0.1957	0.2319	0.2187		0.2644	0.2241	0.2943			0.2441	0.2643	0.2441
	472	0.2956	0.2502	0.1248			0.3035	0.2889	0.2916			0.3105	0.2741	0.3541			0.2983	0.2775	0.2883			0.1953	0.2334	0.2183		0.2624	0.223	0.2932			0.243	0.2632	0.2411
	471	0.2979	0.2534	0.1284			0.3065	0.2884	0.2927			0.3144	0.2772	0.3565			0.2995	0.2811	0.2895			0.1969	0.2351	0.2197		0.2657	0.2243	0.2953			0.2443	0.2653	0.2414
	470	0.2983	0.2532	0.1296			0.307	0.289	0.2944			0.3114	0.2766	0.3553			0.3028	0.2809	0.2928			0.1961	0.2346	0.2192		0.2664	0.2248	0.2958			0.2448	0.2658	0.239
	469	0.3011	0.2544	0.1303			0.3083	0.289	0.2985			0.313	0.2786	0.3565			0.3038	0.2803	0.2938			0.1981	0.2353	0.2229		0.2666	0.2247	0.2968			0.2447	0.2668	0.2402
	468	0.2998	0.256	0.1314			0.3089	0.2894	0.2976			0.3131	0.2798	0.3566			0.3042	0.2807	0.2942			0.1988	0.2366	0.2226		0.266	0.2279	0.2962			0.2479	0.2662	0.2397
	467	0.3021	0.2584	0.134			0.3101	0.2911	0.2982			0.3147	0.2828	0.356			0.3057	0.2832	0.2957			0.1991	0.2395	0.225		0.2666	0.2274	0.2968			0.2474	0.2668	0.2418
	466	0.3021	0.2612	0.1363			0.3102	0.2907	0.3003			0.3157	0.283	0.3575			0.3076	0.2836	0.2976			0.2025	0.2387	0.2252		0.2661	0.2276	0.2969			0.2476	0.2669	0.2401
	465	0.3047	0.2626	0.1385			0.3118	0.2912	0.3027			0.3178	0.2847	0.3586			0.308	0.2845	0.298			0.1996	0.2419	0.2245		0.2671	0.2292	0.298			0.2492	0.268	0.2415
	464	0.3058	0.2645	0.1385			0.3136	0.2931	0.3038			0.3195	0.2881	0.3603			0.3089	0.2852	0.2989			0.2018	0.2424	0.2274		0.2686	0.2308	0.2984			0.2508	0.2684	0.2405
	463	0.3061	0.266	0.1405			0.3133	0.2932	0.3045			0.3187	0.2886	0.36			0.3097	0.2857	0.2997			0.2002	0.2407	0.227		0.2679	0.2296	0.3009			0.2496	0.2709	0.2409
	462	0.3073	0.269	0.1436			0.3156	0.295	0.3058			0.322	0.288	0.3627			0.3096	0.2866	0.2996			0.2037	0.2444	0.2291		0.2676	0.23	0.3011			0.25	0.2711	0.243
	461	0.309	0.2671	0.143			0.3153	0.2973	0.3062			0.3219	0.2893	0.3595			0.3102	0.2865	0.3002			0.2039	0.2426	0.2289		0.269	0.2289	0.3012			0.2489	0.2712	0.2418
	460	0.3072	0.2688	0.1465			0.3153	0.2976	0.3061			0.3222	0.2901	0.3624			0.3093	0.2859	0.2993			0.2021	0.2426	0.2294		0.2694	0.231	0.2997			0.251	0.2697	0.2429
	459	0.3087	0.2703	0.1464			0.3176	0.2985	0.3088			0.3231	0.292	0.3623			0.3117	0.2888	0.3017			0.202	0.2442	0.231		0.2703	0.2331	0.3002			0.2531	0.2702	0.2431
	458	0.3074	0.272	0.1472			0.3166	0.2999	0.3076			0.3222	0.2918	0.3649			0.3127	0.2903	0.3027			0.2043	0.2451	0.2299		0.269	0.2312	0.3001			0.2512	0.2701	0.2473
	457	0.3073	0.2704	0.1472			0.3168	0.3008	0.3069			0.3216	0.292	0.3638			0.3098	0.2858	0.2998			0.2033	0.2447	0.2269		0.269	0.2315	0.2986			0.2515	0.2686	0.2433
	456	0.3054	0.2696	0.1469			0.3156	0.3	0.3072			0.3198	0.2923	0.3636			0.308	0.2863	0.298			0.2024	0.2436	0.2274		0.2687	0.2305	0.2965			0.2505	0.2665	0.2426
	455	0.3053	0.2714	0.1462			0.3157	0.3013	0.3057			0.3202	0.29	0.3627			0.3083	0.2878	0.2983			0.2035	0.2438	0.2295		0.2681	0.2287	0.2976			0.2487	0.2676	0.2439
	454	0.3083	0.2697	0.1462			0.3138	0.301	0.3051			0.3216	0.2896	0.364			0.3086	0.2853	0.2986			0.202	0.2442	0.2268		0.2697	0.228	0.2929			0.248	0.2629	0.2439
	453	0.3067	0.2732	0.1455			0.3133	0.301	0.3071			0.3191	0.2917	0.365			0.308	0.2888	0.298			0.203	0.2452	0.2293		0.2709	0.2315	0.2969			0.2515	0.2669	0.2451
	452	0.3058	0.2712	0.1481			0.3146	0.3021	0.305			0.3214	0.2903	0.3666			0.3081	0.2875	0.2981			0.2022	0.2467	0.2288		0.2709	0.2288	0.2942			0.2488	0.2642	0.2459
	451	0.3018	0.2722	0.1464			0.3141	0.3027	0.3016			0.3202	0.2893	0.3648			0.3095	0.2855	0.2995			0.2018	0.2433	0.2276		0.2679	0.2289	0.2942			0.2489	0.2642	0.2452
	450	0.3069	0.2726	0.1487			0.3132	0.3052	0.3011			0.3167	0.2877	0.3679			0.3081	0.2864	0.2981			0.2024	0.2438	0.2296		0.2693	0.2284	0.2957			0.2484	0.2657	0.2464
	449	0.3045	0.2711	0.1475			0.3143	0.3039	0.3039			0.3194	0.2862	0.3667			0.3076	0.2854	0.2976			0.2026	0.2431	0.2294		0.2701	0.2259	0.2926			0.2459	0.2626	0.2479
	448	0.2993	0.2673	0.1453			0.3094	0.3036	0.3023			0.3157	0.2827	0.3663			0.3024	0.2833	0.2924			0.198	0.2422	0.2263		0.2654	0.2239	0.2879			0.2439	0.2579	0.2434
	447	0.2974	0.2689	0.143			0.3112	0.3018	0.2989			0.316	0.2812	0.3627			0.3022	0.2819	0.2922			0.197	0.2415	0.2266		0.2673	0.2253	0.2883			0.2453	0.2583	0.2428
	446	0.3011	0.2698	0.1441			0.312	0.305	0.3008			0.3203	0.2845	0.3664			0.3045	0.2843	0.2945			0.1994	0.2414	0.2301		0.2688	0.2257	0.2927			0.2457	0.2627	0.2481
	445	0.2965	0.2658	0.1426			0.3098	0.3035	0.2961			0.3167	0.2811	0.3663			0.3008	0.2837	0.2908			0.197	0.2409	0.2299		0.2676	0.221	0.2874			0.241	0.2574	0.2436
	444	0.2982	0.2664	0.1453			0.3098	0.3031	0.2974			0.3156	0.2794	0.366			0.3033	0.2822	0.2933			0.1962	0.2404	0.2272		0.2687	0.2244	0.2889			0.2444	0.2589	0.245
	443	0.2981	0.269	0.1431			0.3103	0.3056	0.2965			0.3142	0.2798	0.3642			0.3037	0.2813	0.2937			0.1981	0.2423	0.2287		0.2687	0.2244	0.2896			0.2444	0.2596	0.248
	442	0.3004	0.2679	0.1423			0.3074	0.3037	0.2969			0.3173	0.2835	0.3642			0.3022	0.2828	0.2922			0.1976	0.2414	0.2298		0.2691	0.2239	0.2905			0.2439	0.2605	0.2486
	441	0.3005	0.2678	0.141			0.3071	0.3041	0.297			0.3182	0.2804	0.3659			0.3024	0.2816	0.2924			0.1974	0.2422	0.2296		0.2655	0.2241	0.2889			0.2441	0.2589	0.2481
	440	0.2982	0.2679	0.1444			0.3078	0.3047	0.2978			0.316	0.2802	0.3653			0.3018	0.2824	0.2918			0.1966	0.2406	0.2319		0.2659	0.2238	0.2893			0.2438	0.2593	0.2462
	439	0.2966	0.2649	0.1439			0.3079	0.3025	0.2984			0.3159	0.281	0.3642			0.3027	0.282	0.2927			0.195	0.2393	0.2301		0.2692	0.2257	0.288			0.2457	0.258	0.2486
	438	0.2995	0.2659	0.1426			0.3108	0.3053	0.2982			0.3178	0.2852	0.3661			0.3061	0.2837	0.2961			0.1975	0.243	0.2293		0.2704	0.2265	0.2897			0.2465	0.2597	0.2491
	437	0.3026	0.2691	0.1418			0.3102	0.3051	0.3018			0.3201	0.2846	0.3672			0.3032	0.2839	0.2932			0.1972	0.2439	0.2317		0.2702	0.2278	0.2865			0.2478	0.2565	0.2479
	436	0.2995	0.2681	0.1428			0.313	0.3051	0.2983			0.3191	0.2832	0.3664			0.3059	0.2829	0.2959			0.1975	0.2428	0.2298		0.2676	0.2236	0.2875			0.2436	0.2575	0.2474
	435	0.2988	0.267	0.1435			0.3071	0.3027	0.2968			0.3184	0.2814	0.3668			0.3041	0.2831	0.2941			0.1978	0.2415	0.2297		0.2677	0.2232	0.2896			0.2432	0.2596	0.2456
	434	0.303	0.2745	0.1495			0.3139	0.3064	0.3005			0.3221	0.2855	0.3693			0.3047	0.2852	0.2947			0.2017	0.2422	0.2353		0.2719	0.2277	0.2929			0.2477	0.2629	0.2485
	433	0.302	0.2696	0.1464			0.3139	0.3025	0.2982			0.3158	0.2809	0.3658			0.302	0.2834	0.292			0.1985	0.2419	0.2309		0.2682	0.2251	0.2861			0.2451	0.2561	0.2462
	432	0.3029	0.2695	0.1474			0.3129	0.3046	0.3025			0.3202	0.2873	0.3676			0.3031	0.2854	0.2931			0.2007	0.2438	0.2317		0.2705	0.2252	0.2892			0.2452	0.2592	0.2461
	431	0.3083	0.2747	0.15			0.3139	0.3058	0.303			0.3205	0.2895	0.3678			0.3077	0.2826	0.2977			0.1994	0.2454	0.2331		0.2719	0.2271	0.2902			0.2471	0.2602	0.2503
	430	0.3095	0.2786	0.1534			0.3165	0.3063	0.3041			0.3211	0.2895	0.3673			0.3087	0.2858	0.2987			0.2024	0.2466	0.236		0.2718	0.2269	0.2909			0.2469	0.2609	0.2494
	429	0.3108	0.2765	0.1527			0.3165	0.3042	0.3061			0.3196	0.2882	0.3657			0.3062	0.2857	0.2962			0.2014	0.2444	0.2366		0.268	0.2249	0.2891			0.2449	0.2591	0.2465
	428	0.309	0.2762	0.1544			0.3156	0.3076	0.3051			0.3181	0.2876	0.3682			0.3078	0.2863	0.2978			0.1996	0.245	0.2356		0.2663	0.2242	0.2901			0.2442	0.2601	0.2426
	427	0.3078	0.2784	0.156			0.3177	0.3092	0.3061			0.322	0.2911	0.3683			0.3065	0.2856	0.2965			0.2013	0.248	0.2378		0.2697	0.2233	0.2891			0.2433	0.2591	0.2459
	426	0.3117	0.2816	0.1609			0.3186	0.3104	0.309			0.3264	0.2898	0.37			0.3078	0.2874	0.2978			0.2029	0.2481	0.2378		0.2712	0.2253	0.2899			0.2453	0.2599	0.2473
	425	0.3136	0.2886	0.1635			0.3217	0.313	0.3118			0.3264	0.2959	0.3747			0.3124	0.2891	0.3024			0.2042	0.2502	0.2417		0.2739	0.2297	0.2912			0.2497	0.2612	0.2491
	424	0.3152	0.2894	0.1695			0.3229	0.3141	0.3151			0.3271	0.2975	0.3729			0.3135	0.293	0.3035			0.2039	0.2495	0.2397		0.2725	0.2277	0.2924			0.2477	0.2624	0.2506
	423	0.3222	0.2929	0.1735			0.323	0.3161	0.3144			0.3273	0.2951	0.3729			0.3137	0.2915	0.3037			0.2077	0.2483	0.241		0.2749	0.227	0.2939			0.247	0.2639	0.2518
	422	0.3235	0.296	0.1761			0.3242	0.3164	0.3161			0.3302	0.2988	0.3718			0.3119	0.2932	0.3019			0.208	0.2488	0.2434		0.2702	0.2281	0.2915			0.2481	0.2615	0.2518
	421	0.3213	0.2987	0.181			0.3273	0.3153	0.3164			0.3374	0.3021	0.3738			0.3132	0.2933	0.3032			0.208	0.2526	0.2445		0.2702	0.2277	0.2928			0.2477	0.2628	0.2493
	420	0.324	0.3034	0.1871			0.3268	0.3183	0.3171			0.336	0.3019	0.3734			0.3166	0.2935	0.3066			0.2098	0.2528	0.2452		0.2718	0.2282	0.2935			0.2482	0.2635	0.2512
	419	0.3323	0.3103	0.1897			0.3317	0.3236	0.321			0.3405	0.31	0.3742			0.3203	0.2967	0.3103			0.2107	0.2584	0.2496		0.2731	0.2304	0.2961			0.2504	0.2661	0.2517
	418	0.3334	0.3142	0.1948			0.3327	0.3252	0.3225			0.3425	0.3107	0.3764			0.3197	0.2947	0.3097			0.21	0.2604	0.2498		0.2738	0.2283	0.2913			0.2483	0.2613	0.2511
	417	0.3359	0.3195	0.2054			0.3353	0.3286	0.3233			0.3483	0.3096	0.3778			0.3206	0.2986	0.3106			0.2116	0.2628	0.2495		0.2765	0.23	0.2943			0.25	0.2643	0.2526
	416	0.3424	0.3291	0.2132			0.3397	0.3307	0.3301			0.3517	0.3179	0.3789			0.3217	0.3037	0.3117			0.2166	0.2676	0.254		0.2776	0.232	0.2934			0.252	0.2634	0.2502
	415	0.3488	0.3342	0.2205			0.3391	0.3337	0.3331			0.3508	0.319	0.3844			0.3245	0.3053	0.3145			0.2189	0.2685	0.2562		0.2753	0.2294	0.2951			0.2494	0.2651	0.2515
	414	0.3549	0.3416	0.2248			0.3432	0.3345	0.3354			0.3501	0.3214	0.3817			0.3284	0.3062	0.3184			0.2162	0.271	0.2578		0.2722	0.2295	0.2902			0.2495	0.2602	0.2477
	413	0.3588	0.3469	0.2361			0.3477	0.338	0.3425			0.3593	0.329	0.3813			0.3297	0.3099	0.3197			0.2187	0.2738	0.2585		0.2744	0.2294	0.2926			0.2494	0.2626	0.2494
	412	0.363	0.3558	0.2466			0.3541	0.3392	0.3469			0.3639	0.3335	0.3859			0.3324	0.3125	0.3224			0.2247	0.2735	0.2597		0.2748	0.232	0.2923			0.252	0.2623	0.252
	411	0.3706	0.3671	0.2543			0.3571	0.3459	0.3502			0.3691	0.3393	0.3894			0.3353	0.3162	0.3253			0.2261	0.2797	0.2622		0.276	0.231	0.2892			0.251	0.2592	0.2527
	410	0.38	0.374	0.2655			0.3599	0.3491	0.3528			0.3732	0.3448	0.3912			0.3393	0.319	0.3293			0.2267	0.2827	0.2634		0.2749	0.232	0.2913			0.252	0.2613	0.2539
	409	0.3823	0.382	0.2776			0.3647	0.3498	0.3583			0.3751	0.3515	0.3936			0.3408	0.3196	0.3308			0.2284	0.2842	0.2654		0.2729	0.2322	0.2926			0.2522	0.2626	0.2487
	408	0.3886	0.3909	0.2926			0.3657	0.3549	0.3647			0.3772	0.356	0.3923			0.3434	0.3224	0.3334			0.2297	0.2902	0.269		0.2736	0.2325	0.2948			0.2525	0.2648	0.2523
	407	0.3911	0.4	0.2992			0.3729	0.3609	0.366			0.3821	0.3616	0.3916			0.3458	0.3255	0.3358			0.2317	0.2943	0.2705		0.2748	0.2345	0.2964			0.2545	0.2664	0.2517
	406	0.4051	0.4109	0.3125			0.3739	0.3628	0.3688			0.3855	0.3643	0.394			0.3506	0.3275	0.3406			0.2345	0.2976	0.2749		0.2745	0.2327	0.2993			0.2527	0.2693	0.2528
	405	0.4122	0.4186	0.3248			0.3815	0.3671	0.3759			0.3892	0.3737	0.3949			0.3508	0.3339	0.3408			0.2365	0.3055	0.2762		0.2785	0.2323	0.2959			0.2523	0.2659	0.2548
	404	0.4175	0.427	0.3358			0.3858	0.3738	0.3807			0.3987	0.3786	0.3994			0.3562	0.335	0.3462			0.2406	0.3072	0.2764		0.2804	0.2331	0.2921			0.2531	0.2621	0.2545
	403	0.4259	0.4366	0.3491			0.3926	0.3784	0.3922			0.4013	0.3851	0.4005			0.362	0.3364	0.352			0.2425	0.3123	0.2786		0.2765	0.2314	0.2966			0.2514	0.2666	0.2529
	402	0.4293	0.4453	0.357			0.3953	0.3827	0.3951			0.4	0.3926	0.401			0.3657	0.3393	0.3557			0.2456	0.3145	0.2808		0.2779	0.2337	0.2987			0.2537	0.2687	0.2522
	401	0.4391	0.457	0.3739			0.3999	0.3878	0.3997			0.406	0.4018	0.4046			0.3715	0.3467	0.3615			0.2471	0.3214	0.2851		0.2804	0.2385	0.2975			0.2585	0.2675	0.2534
	400	0.4454	0.4609	0.3868			0.4034	0.3903	0.4027			0.4105	0.4051	0.4049			0.3702	0.3484	0.3602			0.2476	0.3257	0.2874		0.2755	0.235	0.297			0.255	0.267	0.2527
	399	0.4455	0.4729	0.4005			0.4086	0.3941	0.4109			0.4207	0.4119	0.4072			0.3729	0.3516	0.3629			0.2539	0.3293	0.2912		0.2806	0.2356	0.2998			0.2556	0.2698	0.2541
	398	0.4533	0.482	0.4128			0.4116	0.3987	0.4169			0.4194	0.4165	0.4098			0.3798	0.3539	0.3698			0.2602	0.3347	0.2966		0.2827	0.2375	0.2995			0.2575	0.2695	0.2564
	397	0.4612	0.4865	0.4196			0.414	0.4043	0.4177			0.419	0.4246	0.4079			0.3809	0.356	0.3709			0.2611	0.3416	0.2946		0.2798	0.2391	0.2983			0.2591	0.2683	0.2527
	396	0.4658	0.4932	0.4353			0.4195	0.4074	0.4283			0.4259	0.4313	0.4127			0.3821	0.362	0.3721			0.2642	0.3477	0.2959		0.2825	0.2389	0.2974			0.2589	0.2674	0.2536
	395	0.4653	0.5024	0.4474			0.4221	0.4094	0.4327			0.4353	0.4393	0.416			0.3847	0.3647	0.3747			0.2659	0.351	0.2977		0.2836	0.238	0.2996			0.258	0.2696	0.2554
	394	0.4734	0.5112	0.4579			0.4283	0.4135	0.4327			0.4369	0.4448	0.4137			0.391	0.3663	0.381			0.2658	0.3534	0.3002		0.2788	0.2381	0.2974			0.2581	0.2674	0.2552
	393	0.4837	0.5217	0.469			0.4368	0.4203	0.4415			0.4417	0.453	0.4178			0.399	0.3688	0.389			0.2726	0.3577	0.3063		0.2847	0.2399	0.2962			0.2599	0.2662	0.2586
	392	0.4878	0.5242	0.471			0.4385	0.4236	0.4475			0.4441	0.457	0.4186			0.4022	0.3714	0.3922			0.2737	0.3617	0.3045		0.2861	0.2361	0.2986			0.2561	0.2686	0.2521
	391	0.4812	0.5276	0.4776			0.4427	0.4245	0.4521			0.4489	0.4584	0.4204			0.3992	0.3772	0.3892			0.2683	0.3683	0.3041		0.2822	0.2393	0.3016			0.2593	0.2716	0.252
	390	0.4894	0.5302	0.4908			0.4416	0.4297	0.4542			0.4473	0.4605	0.4202			0.406	0.3785	0.396			0.2717	0.3758	0.3078		0.2796	0.2412	0.3033			0.2612	0.2733	0.2548
	389	0.4925	0.533	0.4999			0.446	0.4334	0.4571			0.4457	0.4659	0.4169			0.4093	0.3797	0.3993			0.2752	0.3775	0.3079		0.2795	0.2409	0.2986			0.2609	0.2686	0.2564
	388	0.4918	0.5394	0.5032			0.448	0.4345	0.4637			0.4495	0.4702	0.4178			0.4107	0.3824	0.4007			0.2735	0.3782	0.3088		0.2836	0.2395	0.2972			0.2595	0.2672	0.2521
	387	0.4953	0.5464	0.514			0.446	0.4381	0.4615			0.4543	0.4775	0.4188			0.4129	0.3823	0.4029			0.2834	0.3834	0.3091		0.2838	0.2406	0.3021			0.2606	0.2721	0.2529
	386	0.4943	0.557	0.5291			0.4563	0.4409	0.4622			0.4618	0.4806	0.4189			0.4165	0.3836	0.4065			0.2892	0.3903	0.3094		0.2808	0.2396	0.3006			0.2596	0.2706	0.2568
	385	0.4956	0.5638	0.5406			0.4621	0.446	0.4719			0.464	0.4852	0.4231			0.4233	0.3853	0.4133			0.2858	0.3924	0.3132		0.2857	0.2415	0.3084			0.2615	0.2784	0.2606
	384	0.5017	0.5674	0.5406			0.4612	0.4485	0.4765			0.4686	0.4891	0.4249			0.4234	0.3901	0.4134			0.2867	0.3945	0.3171		0.2873	0.2418	0.3075			0.2618	0.2775	0.2593
	383	0.51	0.5683	0.5393			0.464	0.4508	0.4812			0.4667	0.4941	0.4238			0.4245	0.393	0.4145			0.2912	0.4042	0.3199		0.2841	0.246	0.3047			0.266	0.2747	0.2616
	382	0.5122	0.5696	0.5437			0.4655	0.454	0.4827			0.4748	0.4989	0.4254			0.4259	0.3883	0.4159			0.2932	0.4019	0.3167		0.2814	0.2417	0.2972			0.2617	0.2672	0.257
	381	0.5194	0.5711	0.5567			0.4666	0.4564	0.4841			0.4735	0.5054	0.427			0.4279	0.3925	0.4179			0.2938	0.4065	0.3189		0.2793	0.239	0.2965			0.259	0.2665	0.2538
	380	0.5231	0.584	0.566			0.4708	0.4655	0.489			0.4734	0.5103	0.4274			0.4331	0.4004	0.4231			0.2975	0.4128	0.3279		0.2833	0.2447	0.3023			0.2647	0.2723	0.2613
	379	0.5254	0.5944	0.5703			0.4747	0.4672	0.4936			0.4862	0.5133	0.4266			0.4361	0.3989	0.4261			0.296	0.4145	0.3287		0.2894	0.2479	0.3033			0.2679	0.2733	0.2584
	378	0.5223	0.5828	0.5773			0.4685	0.468	0.4904			0.483	0.5021	0.4178			0.4385	0.387	0.4285			0.2928	0.4074	0.3297		0.285	0.2405	0.3002			0.2605	0.2702	0.2552
	377	0.5164	0.5761	0.5869			0.455	0.4696	0.4828			0.4771	0.493	0.4054			0.4417	0.3726	0.4317			0.2869	0.398	0.3312		0.2721	0.2351	0.2943			0.2551	0.2643	0.2493
	376	0.5188	0.5898	0.5982			0.4592	0.4821	0.4867			0.4795	0.5117	0.4112			0.4453	0.3762	0.4353			0.2893	0.4164	0.3328		0.28	0.2415	0.2967			0.2615	0.2667	0.2517
	375	0.5233	0.6073	0.6105			0.4654	0.4957	0.4891			0.484	0.5253	0.4184			0.4488	0.3909	0.4388			0.2938	0.4304	0.3347		0.292	0.2445	0.3012			0.2645	0.2712	0.2562
	374	0.5208	0.6242	0.623			0.4677	0.5018	0.4874			0.4816	0.5221	0.4203			0.4517	0.3915	0.4417			0.2914	0.4377	0.3366		0.2985	0.242	0.2987			0.262	0.2687	0.2538
	373	0.5274	0.6316	0.6349			0.4812	0.5205	0.5053			0.4881	0.5363	0.4305			0.4536	0.392	0.4436			0.2979	0.4641	0.3387		0.3056	0.2492	0.3053			0.2692	0.2753	0.2603
	372	0.5276	0.6478	0.6454			0.4877	0.5273	0.5148			0.4883	0.546	0.4244			0.45	0.3929	0.44			0.2981	0.4595	0.3407		0.3107	0.2527	0.3055			0.2727	0.2755	0.2605
	371	0.5239	0.6473	0.6537			0.4899	0.5234	0.5028			0.4847	0.5315	0.4207			0.4523	0.394	0.4423			0.2944	0.4544	0.3427		0.3104	0.2466	0.3018			0.2666	0.2718	0.2568
	370	0.5209	0.6529	0.6817			0.4842	0.5337	0.4978			0.4816	0.5395	0.4234			0.4556	0.3995	0.4456			0.2914	0.4543	0.3445		0.3103	0.2464	0.2988			0.2664	0.2688	0.2538
	369	0.5252	0.6721	0.6801			0.4922	0.5562	0.5046			0.4859	0.5492	0.4331			0.4646	0.404	0.4546			0.2957	0.4705	0.3461		0.3153	0.2526	0.3031			0.2726	0.2731	0.2581
	368	0.5262	0.6819	0.6738			0.4909	0.5625	0.5073			0.4869	0.5465	0.4344			0.4624	0.4036	0.4524			0.2967	0.4788	0.359		0.3213	0.2559	0.3041			0.2759	0.2741	0.2591
	367	0.5263	0.6895	0.6663			0.4826	0.5667	0.5121			0.4871	0.5233	0.4308			0.4594	0.404	0.4494			0.2969	0.4711	0.3599		0.3295	0.2512	0.3042			0.2712	0.2742	0.2592
	366	0.5258	0.6862	0.6853			0.4802	0.5663	0.5121			0.4866	0.5215	0.4328			0.4536	0.4061	0.4436			0.2976	0.4722	0.3484		0.338	0.2601	0.3037			0.2801	0.2737	0.2588
	365	0.5225	0.69	0.6794			0.4817	0.5599	0.5048			0.4833	0.5295	0.4298			0.4529	0.4042	0.4429			0.2928	0.4771	0.3508		0.3349	0.2684	0.3004			0.2884	0.2704	0.2554
	364	0.521	0.7031	0.6678			0.481	0.5608	0.5013			0.4817	0.5267	0.4212			0.4567	0.4013	0.4467			0.2899	0.4725	0.3442		0.3343	0.2648	0.2989			0.2848	0.2689	0.2539
	363	0.5228	0.702	0.6785			0.484	0.5649	0.5028			0.4836	0.5253	0.4242			0.4537	0.3983	0.4437			0.3012	0.4638	0.335		0.3422	0.2641	0.3007			0.2841	0.2707	0.2557
	362	0.523	0.7057	0.6655			0.4803	0.5738	0.4978			0.4837	0.5206	0.4248			0.4441	0.3959	0.4341			0.3013	0.4589	0.3407		0.3389	0.2624	0.3009			0.2824	0.2709	0.2559
	361	0.5266	0.7038	0.6427			0.4778	0.5768	0.4957			0.4874	0.5232	0.4286			0.4462	0.4013	0.4362			0.305	0.4716	0.357		0.3354	0.264	0.3045			0.284	0.2745	0.2595
	360	0.5279	0.7002	0.6283			0.4779	0.5674	0.4922			0.4886	0.5177	0.4347			0.4425	0.4004	0.4325			0.3062	0.4589	0.3588		0.338	0.2735	0.3058			0.2935	0.2758	0.2608
	359	0.5222	0.6949	0.6101			0.469	0.5559	0.4844			0.4829	0.5074	0.4284			0.4299	0.394	0.4199			0.3005	0.4404	0.3468		0.3427	0.2709	0.3001			0.2909	0.2701	0.2551
	358	0.5204	0.6872	0.6053			0.4676	0.5468	0.4787			0.4811	0.4961	0.4253			0.4256	0.3872	0.4156			0.2987	0.4403	0.3365		0.3439	0.2611	0.2983			0.2811	0.2683	0.2533
	357	0.5261	0.6776	0.6077			0.4721	0.5511	0.4821			0.4868	0.4922	0.4313			0.431	0.3859	0.421			0.3044	0.4432	0.3337		0.3433	0.2662	0.304			0.2862	0.274	0.259
	356	0.5265	0.6741	0.5922			0.4711	0.5509	0.4782			0.4872	0.4863	0.4272			0.4295	0.3846	0.4195			0.3048	0.4438	0.34		0.3415	0.2703	0.3044			0.2903	0.2744	0.2594
	355	0.5226	0.6652	0.5658			0.4603	0.54	0.4704			0.4834	0.4801	0.4223			0.4208	0.3768	0.4108			0.301	0.4333	0.335		0.3408	0.2678	0.3005			0.2878	0.2705	0.2555
	354	0.5202	0.6603	0.5632			0.4528	0.5383	0.4689			0.481	0.474	0.42			0.4064	0.3744	0.3964			0.2986	0.4265	0.3254		0.3375	0.2655	0.2981			0.2855	0.2681	0.2531
	353	0.5213	0.6622	0.5617			0.4545	0.5337	0.462			0.482	0.4749	0.4144			0.3991	0.3728	0.3891			0.2996	0.4193	0.3132		0.3387	0.2674	0.2992			0.2874	0.2692	0.2542
	352	0.5234	0.6542	0.5573			0.4557	0.5201	0.4518			0.4841	0.4621	0.4161			0.3979	0.3695	0.3879			0.3017	0.4137	0.311		0.3433	0.2707	0.3013			0.2907	0.2713	0.2563
	351	0.5244	0.6444	0.5299			0.4505	0.5158	0.4518			0.4851	0.443	0.4252			0.402	0.3691	0.392			0.3028	0.4141	0.3278		0.3431	0.2707	0.3023			0.2907	0.2723	0.2573
	350	0.5211	0.6235	0.5101			0.4474	0.509	0.4419			0.4818	0.4471	0.418			0.406	0.3662	0.396			0.2994	0.4123	0.3245		0.3412	0.2645	0.299			0.2845	0.269	0.254
	349	0.5216	0.6144	0.5074			0.4427	0.5063	0.436			0.4823	0.45	0.4121			0.4058	0.3662	0.3958			0.2999	0.4098	0.3249		0.3471	0.2675	0.2994			0.2875	0.2694	0.2545
	348	0.5229	0.6095	0.4857			0.4357	0.5067	0.4462			0.4837	0.4467	0.4165			0.3901	0.3679	0.3801			0.3013	0.411	0.3263		0.3486	0.2751	0.3008			0.2951	0.2708	0.2558
	347	0.5232	0.5925	0.4793			0.4328	0.5044	0.4416			0.4839	0.4463	0.417			0.3812	0.3683	0.3712			0.3015	0.4049	0.3266		0.3441	0.2711	0.3011			0.2911	0.2711	0.2561
	346	0.5243	0.5897	0.4569			0.4294	0.4967	0.4266			0.485	0.4357	0.4125			0.3814	0.36	0.3714			0.3026	0.3975	0.3276		0.3416	0.2703	0.3022			0.2903	0.2722	0.2572
	345	0.522	0.5816	0.4499			0.4267	0.4841	0.4213			0.4828	0.4331	0.4068			0.3855	0.3532	0.3755			0.3004	0.3953	0.3254		0.3479	0.2742	0.2999			0.2942	0.2699	0.2549
	344	0.5207	0.5619	0.4382			0.4265	0.4815	0.4244			0.4815	0.4203	0.4068			0.395	0.3517	0.385			0.2991	0.3944	0.3241		0.3486	0.278	0.2986			0.298	0.2686	0.2536
	343	0.5244	0.5559	0.4418			0.4262	0.4813	0.4225			0.4851	0.4102	0.4103			0.3828	0.3512	0.3728			0.3027	0.3902	0.3277		0.3502	0.2782	0.3023			0.2982	0.2723	0.2573
	342	0.5234	0.5499	0.4409			0.4234	0.4829	0.4191			0.4842	0.4043	0.4103			0.3661	0.3478	0.3561			0.3018	0.3852	0.3268		0.3561	0.2773	0.3013			0.2973	0.2713	0.2563
	341	0.5194	0.5398	0.4369			0.415	0.478	0.4168			0.4801	0.3954	0.4035			0.3772	0.3439	0.3672			0.2977	0.3801	0.3228		0.3579	0.2758	0.2973			0.2958	0.2673	0.2523
	340	0.518	0.5396	0.4355			0.4083	0.47	0.4096			0.4787	0.3947	0.3996			0.3789	0.341	0.3689			0.2963	0.3839	0.3213		0.3595	0.2761	0.2959			0.2961	0.2659	0.2509
	339	0.5207	0.5428	0.4381			0.4174	0.4621	0.4154			0.4814	0.3924	0.4054			0.3702	0.3418	0.3602			0.299	0.3863	0.324		0.3635	0.2824	0.2986			0.3024	0.2686	0.2536
	338	0.5231	0.5357	0.4406			0.4219	0.4653	0.4202			0.4838	0.3929	0.4135			0.3783	0.3489	0.3683			0.3014	0.382	0.3264		0.3742	0.2886	0.301			0.3086	0.271	0.256
	337	0.5247	0.5302	0.4421			0.4136	0.4693	0.4108			0.4854	0.3972	0.4134			0.3789	0.3476	0.3689			0.303	0.3786	0.328		0.3762	0.2965	0.3025			0.3165	0.2725	0.2576
	336	0.5234	0.5328	0.4409			0.4102	0.4607	0.4075			0.4841	0.3928	0.4096			0.3776	0.3395	0.3676			0.3017	0.3616	0.3267		0.3788	0.2964	0.3013			0.3164	0.2713	0.2563
	335	0.5196	0.5206	0.4371			0.4051	0.4561	0.4043			0.4804	0.3773	0.4102			0.3739	0.3409	0.3639			0.298	0.363	0.323		0.3809	0.2957	0.2975			0.3157	0.2675	0.2525
	334	0.5207	0.5181	0.4381			0.4106	0.4541	0.4032			0.4814	0.3858	0.41			0.3749	0.347	0.3649			0.299	0.3783	0.324		0.393	0.296	0.2985			0.316	0.2685	0.2536
	333	0.5202	0.5225	0.4377			0.4197	0.4543	0.4033			0.4809	0.3913	0.409			0.3744	0.3456	0.3644			0.2985	0.3831	0.3236		0.4074	0.2992	0.2981			0.3192	0.2681	0.2531
	332	0.5215	0.5139	0.439			0.4176	0.4617	0.4022			0.4822	0.3929	0.411			0.3757	0.3574	0.3657			0.2998	0.383	0.3248		0.4094	0.3067	0.2994			0.3267	0.2694	0.2544
	331	0.5208	0.5117	0.4382			0.4212	0.4619	0.4018			0.4815	0.3922	0.4096			0.375	0.3614	0.365			0.2991	0.377	0.3241		0.4023	0.3146	0.2987			0.3346	0.2687	0.2537
	330	0.5207	0.5224	0.4382			0.4232	0.4589	0.4087			0.4815	0.3922	0.4158			0.375	0.3633	0.365			0.2991	0.383	0.3241		0.4249	0.3339	0.2986			0.3539	0.2686	0.2537
	329	0.5248	0.5408	0.3945			0.4334	0.462	0.4217			0.4855	0.3962	0.4248			0.379	0.3685	0.369			0.3031	0.387	0.3281		0.4395	0.3426	0.3027			0.3626	0.2727	0.2577
	328	0.5253	0.5368	0.3883			0.4373	0.4655	0.4171			0.486	0.3967	0.4228			0.3795	0.3684	0.3695			0.3036	0.3875	0.3286		0.4385	0.3485	0.3032			0.3685	0.2732	0.2582
	327	0.522	0.5247	0.3895			0.4355	0.47	0.4158			0.4827	0.3935	0.417			0.3762	0.3663	0.3662			0.3003	0.3842	0.3253		0.4448	0.3611	0.2999			0.3811	0.2699	0.2549
	326	0.5199	0.5265	0.4014			0.4507	0.482	0.4354			0.4806	0.3914	0.4055			0.3741	0.3696	0.3641			0.2982	0.3821	0.3232		0.4632	0.3717	0.2978			0.3917	0.2678	0.2528
	325	0.5211	0.5339	0.3918			0.4556	0.4852	0.4387			0.4818	0.3925	0.4056			0.3753	0.3652	0.3653			0.2994	0.3833	0.3244		0.4798	0.3742	0.299			0.3942	0.269	0.254
	324	0.5181	0.5366	0.372			0.4335	0.4773	0.426			0.4789	0.3896	0.4098			0.3723	0.3672	0.3623			0.2965	0.3804	0.3215		0.4977	0.3826	0.296			0.4026	0.266	0.251
	323	0.5127	0.5366	0.3722			0.4352	0.4624	0.4283			0.4734	0.3841	0.4096			0.3669	0.3578	0.3569			0.291	0.3749	0.316		0.5156	0.3973	0.2906			0.4173	0.2606	0.2456
	322	0.5153	0.5502	0.3941			0.4412	0.4616	0.4331			0.476	0.3868	0.4095			0.3695	0.3616	0.3595			0.2937	0.3776	0.3187		0.5379	0.4028	0.2932			0.4228	0.2632	0.2482
	321	0.5134	0.5517	0.4261			0.4439	0.4605	0.4377			0.4741	0.3849	0.4165			0.3676	0.3775	0.3576			0.2917	0.3757	0.3168		0.5464	0.4147	0.2913			0.4347	0.2613	0.2463
	320	0.5155	0.5527	0.4631			0.4691	0.4661	0.4422			0.4762	0.387	0.4153			0.3697	0.3875	0.3597			0.2938	0.3778	0.3189		0.5722	0.4399	0.2934			0.4599	0.2634	0.2484
	319	0.5129	0.5778	0.5003			0.4817	0.4746	0.454			0.4736	0.3844	0.4263			0.3671	0.3894	0.3571			0.2913	0.3752	0.3163		0.6009	0.4482	0.2908			0.4682	0.2608	0.2458
	318	0.4941	0.5982	0.5329			0.4763	0.4466	0.4568			0.457	0.4232	0.4265			0.4154	0.3834	0.4054			0.3092	0.5095	0.4264		0.6754	0.4971	0.4226			0.5171	0.3926	0.3323
	317	0.4858	0.6079	0.5559			0.4782	0.4289	0.4575			0.4499	0.4575	0.4209			0.4693	0.3846	0.4593			0.328	0.6441	0.5314		0.7452	0.5463	0.5591			0.5663	0.5291	0.4155
	316	0.493	0.6167	0.5714			0.4854	0.432	0.4656			0.4575	0.4661	0.4235			0.4804	0.3916	0.4704			0.3362	0.6618	0.5497		0.7709	0.5643	0.5723			0.5843	0.5423	0.4267
	315	0.5002	0.6275	0.5885			0.4936	0.4339	0.4749			0.4639	0.4753	0.4255			0.4904	0.3977	0.4804			0.3449	0.6815	0.5679		0.7996	0.5841	0.5869			0.6041	0.5569	0.4394
	314	0.5075	0.6411	0.6073			0.5024	0.4374	0.4836			0.4686	0.4857	0.4282			0.5012	0.4049	0.4912			0.3537	0.7036	0.5873		0.8272	0.6046	0.6036			0.6246	0.5736	0.452
	313	0.5147	0.6516	0.6256			0.5095	0.4402	0.4923			0.4755	0.4952	0.4289			0.5118	0.4112	0.5018			0.3608	0.7238	0.6066		0.8565	0.6246	0.6176			0.6446	0.5876	0.4633
	312	0.5224	0.6616	0.646			0.5156	0.4426	0.5016			0.4821	0.5051	0.4322			0.5245	0.4182	0.5145			0.3698	0.7464	0.6279		0.8873	0.6468	0.6316			0.6668	0.6016	0.4766
	311	0.5288	0.6731	0.6684			0.5241	0.4453	0.5121			0.4885	0.5166	0.4339			0.5376	0.4245	0.5276			0.3789	0.7701	0.6515		0.9173	0.6702	0.6479			0.6902	0.6179	0.4908
	310	0.536	0.6862	0.69			0.5325	0.4469	0.5217			0.4942	0.5277	0.4359			0.5485	0.4321	0.5385			0.3863	0.7948	0.6755		0.9472	0.6919	0.6643			0.7119	0.6343	0.5041
	309	0.5423	0.6988	0.7097			0.5383	0.4478	0.5297			0.5009	0.5385	0.4384			0.5599	0.4376	0.5499			0.3942	0.8179	0.6986		0.9753	0.7149	0.6794			0.7349	0.6494	0.515
	308	0.5513	0.7111	0.7328			0.5456	0.4476	0.5395			0.5071	0.5488	0.4411			0.5722	0.4436	0.5622			0.4008	0.8405	0.721		1.0056	0.7363	0.6945			0.7563	0.6645	0.5233
	307	0.5579	0.7234	0.7562			0.5518	0.4464	0.5506			0.5135	0.5595	0.4436			0.5831	0.4486	0.5731			0.4062	0.8631	0.7446		1.0335	0.7594	0.7089			0.7794	0.6789	0.5317
	306	0.563	0.7341	0.7795			0.557	0.4434	0.5594			0.5198	0.5698	0.4451			0.593	0.454	0.583			0.413	0.8858	0.7673		1.0613	0.7828	0.7247			0.8028	0.6947	0.5371
	305	0.5686	0.7446	0.8002			0.5635	0.4373	0.5661			0.5263	0.5811	0.4481			0.6043	0.4596	0.5943			0.4186	0.906	0.7889		1.0893	0.8047	0.7408			0.8247	0.7108	0.5386
	304	0.5761	0.7541	0.82			0.568	0.4295	0.575			0.5303	0.5919	0.4511			0.6176	0.4645	0.6076			0.4236	0.9263	0.8153		1.1151	0.8262	0.7543			0.8462	0.7243	0.5389
	303	0.58	0.7646	0.8402			0.5727	0.4182	0.5834			0.536	0.6014	0.4542			0.6265	0.4694	0.6165			0.4293	0.9494	0.8372		1.1379	0.8473	0.7663			0.8673	0.7363	0.5339
	302	0.5855	0.7742	0.8589			0.5792	0.4032	0.5898			0.5422	0.612	0.4564			0.6361	0.4762	0.6261			0.435	0.9678	0.8588		1.1613	0.8644	0.7755			0.8844	0.7455	0.5239
	301	0.5906	0.7827	0.8793			0.5842	0.3816	0.6008			0.5475	0.6222	0.4611			0.6457	0.4819	0.6357			0.4387	0.9819	0.8814		1.1801	0.8809	0.7863			0.9009	0.7563	0.5058
	300	0.5947	0.7879	0.8991			0.5888	0.3516	0.6095			0.5523	0.6322	0.4656			0.6553	0.4874	0.6453			0.4447	1.0006	0.9047		1.1938	0.8983	0.7974			0.9183	0.7674	0.4764
	299	0.6034	0.7951	0.9137			0.596	0.3076	0.6178			0.5595	0.6435	0.4724			0.6651	0.4954	0.6551			0.4528	1.0117	0.924		1.206	0.9169	0.8074			0.9369	0.7774	0.4375
	298	0.6145	0.7976	0.9355			0.6091	0.2426	0.6333			0.569	0.6563	0.482			0.6807	0.5061	0.6707			0.4635	1.0256	0.9427		1.2202	0.9376	0.8161			0.9576	0.7861	0.3763
	297	0.627	0.8019	0.9556			0.626	0.1499	0.6506			0.5821	0.6752	0.4992			0.6964	0.5233	0.6864			0.4803	1.0357	0.9565		1.2238	0.9631	0.8202			0.9831	0.7902	0.2816
	296	0.6401	0.7981	0.9671			0.6471	0.018	0.6747			0.5948	0.6965	0.5226			0.712	0.5493	0.702			0.4975	1.0388	0.9772		1.212	0.9879	0.8231			1.0079	0.7931	0.1505
	295	0.6428	0.7747	0.9734			0.6726	-0.1596	0.6989			0.6081	0.716	0.5521			0.7278	0.5774	0.7178			0.5177	1.0198	0.9701		1.1798	1.0103	0.8105			1.0303	0.7805	-0.0294
	294	0.6296	0.7136	0.9444			0.7015	-0.3825	0.7305			0.6062	0.7328	0.5867			0.7317	0.6099	0.7217			0.529	0.965	0.9442		1.1092	1.0322	0.7679			1.0522	0.7379	-0.2463
	293	0.6115	0.6206	0.9005			0.722	-0.5974	0.7505			0.5908	0.7379	0.6164			0.7218	0.6367	0.7118			0.5258	0.8943	0.8744		0.9975	1.0283	0.716			1.0483	0.686	-0.4559
	292	0.6185	0.5539	0.8921			0.7171	-0.7107	0.7462			0.5984	0.7451	0.6157			0.7356	0.6289	0.7256			0.5393	0.89	0.9014		0.9227	1.0171	0.7162			1.0371	0.6862	-0.575
	291	0.6672	0.5493	0.9536			0.701	-0.7161	0.7404			0.638	0.7737	0.6011			0.7817	0.6144	0.7717			0.5618	0.9566	0.9755		0.908	1.0159	0.8041			1.0359	0.7741	-0.5817
	290	0.6975	0.5478	1.0101			0.7002	-0.7139	0.7424			0.6608	0.785	0.5939			0.7884	0.6098	0.7784			0.579	0.9522	1.0025		0.9037	1.0153	0.8667			1.0353	0.8367	-0.5797
	289	0.6433	0.4983	0.9452			0.7056	-0.7835	0.7455			0.6135	0.7711	0.5963			0.7373	0.6182	0.7273			0.5431	0.8789	0.9427		0.862	0.9938	0.8664			1.0138	0.8364	-0.6524
	288	0.6435	0.3929	0.8161			0.6991	-0.9311	0.7448			0.6138	0.7225	0.6137			0.702	0.6322	0.692			0.4993	0.7553	0.8117		0.7501	0.9701	0.8666			0.9901	0.8366	-0.7966
	287	0.6426	0.2324	0.694			0.7021	-1.1532	0.741			0.6128	0.6642	0.6323			0.6419	0.6352	0.6319			0.4983	0.5947	0.8108		0.5776	0.9368	0.8657			0.9568	0.8357	-0.9929
	286	0.6421	-0.0141	0.5736			0.6732	-1.4423	0.707			0.6124	0.5688	0.6592			0.5457	0.6495	0.5357			0.4979	0.4327	0.8103		0.3145	0.8124	0.8652			0.8324	0.8352	-1.2939
	285	0.6426	-0.3231	0.396			0.5674	-1.7789	0.6216			0.6128	0.416	0.6453			0.5461	0.6488	0.5361			0.4983	0.1715	0.8108		0.0118	0.6358	0.8657			0.6558	0.8357	-1.647
	284	0.6423	-0.6323	0.3958			0.4429	-2.1445	0.4221			0.6126	0.4158	0.6249			0.5459	0.5495	0.5359			0.4981	0.1713	0.8106		-0.2884	0.3432	0.8655			0.3632	0.8355	-2.0619
	283	0.6426	-0.8752	0.3961			0.2429	-2.4377	0.2193			0.6129	0.4161	0.6408			0.5462	0.406	0.5362			0.4984	0.1716	0.8109		-0.6111	0.1029	0.8657			0.1229	0.8357	-2.3317
	282	0.6434	-1.2566	0.3968			0.0149	-2.6857	0.0142			0.6136	0.4169	0.482			0.547	0.2339	0.537			0.4992	0.1723	0.8116		-0.8332	-0.1832	0.8665			-0.1632	0.8365	-3.293
	281	0.6436	-1.6625	0.3971			-0.1775	-3.1725	-0.1491			0.6138	0.4171	0.4309			0.5472	0.0306	0.5372			0.4994	0.1725	0.8118		-0.9899	-0.2831	0.8667			-0.2631	0.8367	-3.1656
	280	0.6446	-1.8377	0.3981			-0.2152	-3.1145	-0.1449			0.6148	0.4181	0.3402			0.5482	0.03	0.5382			0.5004	0.1735	0.8128		-1.4509	-0.3657	0.8677			-0.3457	0.8377	9.97
	279	0.6453	-1.7663	0.3988			-0.2797	-2.9556	-0.3874			0.6156	0.4188	0.3377			0.5489	0.0404	0.5389			0.5011	0.1742	0.8135		-1.4234	-0.6877	0.8684			-0.6677	0.8384	-2.6217
	278	0.6457	-1.8456	0.3992			-0.3212	-3.4682	-0.407			0.616	0.4192	0.5451			0.5493	0.0951	0.5393			0.5015	0.1747	0.814		-1.407	-0.7189	0.8689			-0.6989	0.8389	-2.9087
	277	0.6459	-1.9489	0.3994			-0.228	-3.3704	-0.5264			0.6162	0.4194	0.0738			0.5495	-0.2041	0.5395			0.5017	0.1749	0.8142		-1.8776	-0.598	0.8691			-0.578	0.8391	-2.8934
	276	0.6458	-1.8512	0.3993			-0.3853	-3.433	-0.4147			0.6161	0.4193	0.2906			0.5494	-0.2939	0.5394			0.5016	0.1748	0.8141		-1.6905	-0.6737	0.869			-0.6537	0.839	-1.3853
	275	0.6466	-1.7791	0.4			-0.3267	-3.4206	-0.3554			0.6168	0.42	0.855			0.5501	-0.2275	0.5401			0.5023	0.1755	0.8148		-1.2725	-0.8427	0.8697			-0.8227	0.8397	9.97
	274	0.6468	-1.8624	0.4002			-0.5276	10	-0.635			0.617	0.4202	0.6166			0.5503	-0.2381	0.5403			0.5026	0.1757	0.815		-1.1883	-0.8481	0.8699			-0.8281	0.8399	9.97
	273	0.6474	-1.9881	0.4009			-0.4425	10	-0.4966			0.6177	0.4209	0.0936			0.551	-0.2866	0.541			0.5032	0.1763	0.8156		-1.3785	-0.9862	0.8705			-0.9662	0.8405	-2.7512
	272	0.6486	-2.0298	0.4021			-0.4291	-3.3969	-0.5287			0.6189	0.4221	0.1759			0.5522	-0.1949	0.5422			0.5044	0.1776	0.8168		-1.7323	-1.2938	0.8717			-1.2738	0.8417	-3.1432
	271	0.65	-2.2885	0.4035			-0.71	-3.7897	-0.6732			0.6203	0.4235	0.4733			0.5536	-0.1608	0.5436			0.5058	0.179	0.8183		-1.613	-1.2259	0.8732			-1.2059	0.8432	9.97
	270	0.6504	-2.5097	0.4039			-0.7173	-3.6025	-0.4879			0.6207	0.4239	0.2912			0.554	-0.0968	0.544			0.5062	0.1794	0.8187		-1.5105	9.98	0.8735			10	0.8435	-2.187
	269	0.6512	-2.1343	0.4046			-0.6364	-3.4426	-0.4134			0.6214	0.4246	0.3375			0.5547	-0.0285	0.5447			0.507	0.1801	0.8194		-1.5159	-1.4078	0.8743			-1.3878	0.8443	9.97
	268	0.6522	-1.6438	0.4057			-1.3584	10	-0.6647			0.6225	0.4257	0.7825			0.5558	-0.2249	0.5458			0.508	0.1812	0.8204		-1.7141	-1.3598	0.8753			-1.3398	0.8453	9.97
	267	0.6533	-1.7481	0.4067			-0.9318	-2.5316	-0.5056			0.6235	0.4267	0.8509			0.5568	-0.2504	0.5468			0.509	0.1822	0.8215		-1.8005	-1.1038	0.8764			-1.0838	0.8464	9.97
	266	0.6538	-1.9014	0.4073			-1.104	10	-0.6731			0.6241	0.4273	0.9051			0.5574	-0.5153	0.5474			0.5096	0.1828	0.8221		-1.9098	-0.7906	0.877			-0.7706	0.847	9.97
	265	0.6548	-2.0742	0.4083			-0.9627	-3.1058	-0.7462			0.625	0.4283	0.632			0.5584	-0.2741	0.5484			0.5106	0.1837	0.823		9.98	-0.7178	0.8779			-0.6978	0.8479	-2.5651
	264	0.6553	-2.0898	0.4088			-0.7922	-3.5184	-0.5572			0.6256	0.4288	0.3397			0.5589	-0.2153	0.5489			0.5111	0.1843	0.8235		9.98	-0.7418	0.8784			-0.7218	0.8484	-2.9447
	263	0.6564	-1.9014	0.4098			-0.6252	10	-0.6546			0.6266	0.4298	0.427			0.5599	-0.2307	0.5499			0.5122	0.1853	0.8246		-1.4473	-0.8733	0.8795			-0.8533	0.8495	-2.7965
	262	0.657	-2.473	0.4104			-0.4593	-3.9327	-0.5848			0.6272	0.4304	0.546			0.5605	-0.3043	0.5505			0.5127	0.1859	0.8252		-1.639	-0.7728	0.8801			-0.7528	0.8501	-2.7101
	261	0.6577	-2.1968	0.4111			-0.585	10	-0.4215			0.6279	0.4311	0.3459			0.5612	-0.4409	0.5512			0.5135	0.1866	0.8259		-1.6284	-0.8148	0.8808			-0.7948	0.8508	-2.7735
	260	0.6588	-1.7987	0.4123			-0.8179	-3.2909	-0.3659			0.6291	0.4323	0.2698			0.5624	-0.4635	0.5524			0.5146	0.1877	0.827		-1.4681	-0.6802	0.8819			-0.6602	0.8519	9.97
	259	0.6598	-1.6528	0.4133			-0.6791	10	-0.4425			0.63	0.4333	0.4642			0.5634	-0.4126	0.5534			0.5156	0.1887	0.828		-1.7077	-0.9913	0.8829			-0.9713	0.8529	-2.7847
	258	0.6601	-1.8137	0.4136			-0.4728	10	-0.4193			0.6304	0.4336	0.8074			0.5637	-0.2918	0.5537			0.5159	0.1891	0.8284		-1.6096	-1.0586	0.8832			-1.0386	0.8532	9.97
	257	0.6609	-1.8351	0.4144			-0.448	-3.4203	-0.4722			0.6311	0.4344	0.6843			0.5645	-0.7267	0.5545			0.5167	0.1898	0.8291		-1.556	-1.2217	0.884			-1.2017	0.854	9.97
	256	0.6616	-1.8496	0.4151			-1.8709	-4.3326	-0.5633			0.6319	0.4351	0.3364			0.5652	-0.4484	0.5552			0.5174	0.1905	0.8298		-1.5107	-0.821	0.8847			-0.801	0.8547	-2.8184
	255	0.6621	-2.0342	0.4156			-1.324	10	-0.5158			0.6323	0.4356	0.1553			0.5657	-0.4337	0.5557			0.5179	0.191	0.8303		-1.4619	-0.6833	0.8852			-0.6633	0.8552	-2.9246
	254	0.663	-3.4371	0.4164			-0.6418	7.1043	-0.3815			0.6332	0.4364	0.3842			0.5665	-0.3923	0.5565			0.5187	0.1919	0.8312		-1.4378	-0.5927	0.8861			-0.5727	0.8561	-2.6706
	253	0.6636	-2.8918	0.4171			-0.5457	1.1295	-0.5841			0.6339	0.4371	0.5424			0.5672	-0.2978	0.5572			0.5194	0.1925	0.8318		-1.5991	-0.661	0.8867			-0.641	0.8567	-2.4263
	252	0.664	-1.819	0.4175			-0.4374	-3.3797	-1.1503			0.6343	0.4375	0.4599			0.5676	-0.2547	0.5576			0.5198	0.193	0.8323		-1.8143	-0.7807	0.8871			-0.7607	0.8571	-2.3434
	251	0.6639	-1.8123	0.4174			-0.6019	-3.5686	10			0.6342	0.4374	10.17			0.5675	-0.2896	0.5575			0.5197	0.1929	0.8322		-1.6435	-0.6866	0.8871			-0.6666	0.8571	-2.3602
	250	0.6648	-1.6703	0.4183			-0.5095	-3.7212	0.1915			0.635	0.4383	10.17			0.5684	-0.2022	0.5584			0.5206	0.1937	0.833		-2.622	-0.9103	0.8879			-0.8903	0.8579	9.97
