# Supplementary material for: High surface area nitrogen-functionalized Ni nanozymes for efficient peroxidase-like catalytic activity
Source: PLoS One. 2021 Oct 12;16(10):e0257777. doi: 10.1371/journal.pone.0257777 (PMC8509884; doi:10.1371/journal.pone.0257777)
Supplement: S1 Data — (ZIP) [file pone.0257777.s006.zip › Data Files/Figure S2.xlsx]

## Sheet: H2O2_pristine
		100 µM						190 µM					285 µM							380 µM						470 µM					555 µM
	Wavelength (nm)	Absorbance (a.u.)	Absorbance (a.u.)	Absorbance (a.u.)	Absorbance (a.u.)			Absorbance (a.u.)	Absorbance (a.u.)	Absorbance (a.u.)			Absorbance (a.u.)	Absorbance (a.u.)	Absorbance (a.u.)	Absorbance (a.u.)				Absorbance (a.u.)	Absorbance (a.u.)	Absorbance (a.u.)				Absorbance (a.u.)	Absorbance (a.u.)	Absorbance (a.u.)			Absorbance (a.u.)	Absorbance (a.u.)	Absorbance (a.u.)
	800	0.183828	0.249636	0.228831	0.139112			0.224655	0.248374	0.287413			0.319459	0.457603	0.306792	0.354983				0.373252	0.304364	0.408435				0.451074	0.497029	0.469815			0.472129	0.555464	0.521971
	798	0.181279	0.247317	0.226246	0.136677			0.22153	0.244179	0.284171			0.314405	0.453182	0.30277	0.349844				0.368564	0.3007	0.404766				0.445053	0.491587	0.464902			0.465127	0.547711	0.514505
	796	0.178746	0.244945	0.223785	0.134207			0.218457	0.240096	0.280897			0.309512	0.448978	0.298822	0.344844				0.364082	0.29703	0.401188				0.439253	0.486352	0.460057			0.458157	0.540159	0.507189
	794	0.176269	0.242675	0.221384	0.131757			0.215471	0.236114	0.277764			0.304783	0.445019	0.294976	0.339982				0.359825	0.293488	0.397631				0.433599	0.481283	0.455367			0.451312	0.532813	0.500032
	792	0.1739	0.240545	0.219098	0.129479			0.212549	0.232254	0.274764			0.300198	0.441288	0.291264	0.335351				0.355698	0.290101	0.394294				0.428226	0.47638	0.45076			0.444573	0.525562	0.4931
	790	0.17146	0.238443	0.216795	0.127122			0.209605	0.228347	0.271723			0.295489	0.437627	0.287411	0.330689				0.351473	0.286691	0.391021				0.422941	0.471413	0.446112			0.438028	0.518553	0.486378
	788	0.169035	0.236221	0.214564	0.124769			0.206642	0.224564	0.268669			0.290854	0.434047	0.283569	0.326202				0.347254	0.283328	0.387515				0.417671	0.466545	0.441572			0.431717	0.511674	0.479862
	786	0.16664	0.234071	0.212384	0.122411			0.203768	0.220934	0.265655			0.286303	0.430589	0.279975	0.32185				0.343133	0.280031	0.384167				0.412416	0.461702	0.437179			0.425552	0.504999	0.473385
	784	0.164305	0.23194	0.210279	0.120102			0.200995	0.217295	0.262735			0.281925	0.427365	0.276396	0.3176				0.339203	0.27685	0.381075				0.407325	0.457128	0.43295			0.41957	0.498646	0.467182
	782	0.162066	0.229887	0.208147	0.117888			0.198304	0.213765	0.259939			0.277674	0.424272	0.272879	0.313583				0.335396	0.273776	0.378136				0.402585	0.452776	0.428942			0.413799	0.492405	0.461173
	780	0.159916	0.227904	0.206149	0.115786			0.195705	0.210444	0.257195			0.27356	0.421339	0.269688	0.309721				0.3317	0.270847	0.37515				0.398026	0.448466	0.425186			0.408278	0.486403	0.455501
	778	0.157775	0.225901	0.204316	0.113759			0.193174	0.207243	0.254672			0.26962	0.41843	0.266559	0.30593				0.328161	0.267993	0.37232				0.393628	0.444269	0.421569			0.403096	0.480673	0.450143
	776	0.155693	0.223915	0.202505	0.11172			0.19071	0.204141	0.252111			0.265837	0.41567	0.263377	0.302259				0.3247	0.265212	0.369576				0.389433	0.440336	0.417984			0.398151	0.475301	0.445043
	774	0.1538	0.222086	0.200753	0.109814			0.188332	0.201156	0.249716			0.262171	0.413052	0.260377	0.298775				0.321425	0.262607	0.366979				0.38546	0.436581	0.4147			0.393492	0.470326	0.440252
	772	0.152014	0.220338	0.199095	0.108082			0.186201	0.198499	0.247504			0.258812	0.410604	0.257742	0.295465				0.318329	0.2602	0.364624				0.381874	0.433075	0.411685			0.38916	0.465673	0.435748
	770	0.15035	0.218712	0.197631	0.10645			0.184282	0.196057	0.245409			0.255741	0.408388	0.255196	0.292361				0.315523	0.258039	0.36257				0.378627	0.42995	0.408898			0.385173	0.4613	0.431625
	768	0.148789	0.217204	0.196215	0.104903			0.182507	0.193703	0.243531			0.252769	0.406264	0.252828	0.289378				0.313054	0.256109	0.360693				0.375621	0.427122	0.406454			0.381606	0.457393	0.427969
	766	0.147393	0.215969	0.194819	0.103508			0.180774	0.191548	0.241811			0.250201	0.404349	0.250707	0.286691				0.31081	0.254321	0.358974				0.372844	0.424685	0.404211			0.378377	0.453795	0.424574
	764	0.146167	0.214793	0.193539	0.102209			0.179277	0.189594	0.240205			0.247923	0.402668	0.248727	0.284267				0.308814	0.252761	0.357457				0.370657	0.422364	0.402282			0.375903	0.451032	0.421841
	762	0.145037	0.213622	0.192384	0.101078			0.177966	0.187826	0.238907			0.245895	0.401107	0.24685	0.282138				0.30706	0.251463	0.356139				0.368743	0.420326	0.400681			0.373654	0.44864	0.419541
	760	0.144147	0.2127	0.191366	0.100129			0.176879	0.186399	0.237672			0.244231	0.39974	0.245205	0.28037				0.305633	0.250393	0.35506				0.367066	0.418796	0.399408			0.371658	0.446504	0.417519
	758	0.143394	0.211856	0.190418	0.0993356			0.176012	0.185114	0.236607			0.242767	0.398644	0.243839	0.278845				0.304439	0.249559	0.354356				0.365743	0.417652	0.398345			0.370183	0.444765	0.41596
	756	0.142788	0.211151	0.189693	0.0987345			0.175328	0.18411	0.235796			0.241665	0.397754	0.242855	0.277629				0.303565	0.249051	0.353912				0.364803	0.416973	0.397746			0.36925	0.443556	0.4149
	754	0.142512	0.210756	0.189156	0.0982838			0.174991	0.183439	0.235309			0.241075	0.397182	0.242118	0.276809				0.303162	0.248937	0.353698				0.364215	0.41674	0.397647			0.368824	0.44292	0.414353
	752	0.142372	0.210416	0.188603	0.0979195			0.174794	0.182867	0.234894			0.240796	0.396773	0.241632	0.276232				0.303031	0.249093	0.353774				0.364071	0.416951	0.397871			0.368884	0.442836	0.414319
	750	0.142475	0.210248	0.188157	0.0977208			0.174884	0.182563	0.234746			0.240919	0.396684	0.241517	0.276099				0.303219	0.249569	0.354215				0.364389	0.41767	0.398576			0.369514	0.443333	0.414909
	748	0.142733	0.210223	0.187894	0.0976768			0.175199	0.18255	0.234894			0.241422	0.396914	0.241564	0.276247				0.303812	0.250418	0.354973				0.365148	0.418811	0.399789			0.370636	0.444466	0.416019
	746	0.143213	0.210459	0.187756	0.0978041			0.175737	0.182846	0.235308			0.242251	0.397419	0.241917	0.2768				0.304807	0.251641	0.35605				0.366383	0.420444	0.401405			0.372411	0.446246	0.417722
	744	0.143867	0.210858	0.187778	0.0980206			0.176507	0.18336	0.235944			0.2435	0.398279	0.24248	0.27767				0.30619	0.253257	0.357412				0.36812	0.422673	0.403438			0.374799	0.448678	0.420003
	742	0.144728	0.211307	0.188033	0.0984283			0.177544	0.184138	0.236754			0.245147	0.399428	0.243398	0.278877				0.307907	0.255193	0.359196				0.370357	0.425548	0.405983			0.377768	0.451648	0.422909
	740	0.145556	0.21046	0.185854	0.0981896			0.178129	0.182669	0.236432			0.245557	0.396831	0.242772	0.27757				0.308995	0.257333	0.36002				0.372059	0.427718	0.408292			0.38046	0.453538	0.42505
	738	0.146853	0.211165	0.186937	0.098782			0.179618	0.184175	0.237777			0.247857	0.399011	0.244135	0.279707				0.311375	0.260023	0.362697				0.375303	0.431793	0.412045			0.38476	0.457955	0.429225
	736	0.148257	0.212012	0.188636	0.0995985			0.18131	0.186027	0.239327			0.250466	0.40181	0.245617	0.28223				0.314056	0.263198	0.365588				0.378983	0.436408	0.416352			0.389632	0.463071	0.43414
	734	0.149886	0.212899	0.191115	0.100736			0.183187	0.188303	0.24112			0.253441	0.405173	0.247348	0.285235				0.317079	0.26656	0.368693				0.383153	0.441455	0.420932			0.395154	0.468958	0.439629
	732	0.15189	0.21424	0.193943	0.10251			0.185584	0.191344	0.243362			0.257253	0.408484	0.249997	0.288744				0.320852	0.269927	0.371635				0.388241	0.446314	0.425338			0.401584	0.475716	0.446161
	730	0.155026	0.217066	0.194441	0.105148			0.189374	0.194872	0.246754			0.26292	0.41051	0.254335	0.292979				0.32616	0.273926	0.374726				0.395209	0.450883	0.429642			0.409851	0.484137	0.454283
	728	0.159495	0.221734	0.19064	0.107655			0.194747	0.197965	0.251502			0.270726	0.412084	0.260071	0.298157				0.333594	0.280554	0.380846				0.404069	0.458419	0.436998			0.420054	0.494484	0.464103
	726	0.163773	0.225893	0.188938	0.109984			0.199843	0.201461	0.256254			0.278313	0.415136	0.265343	0.303832				0.340703	0.287935	0.388486				0.412364	0.468592	0.446663			0.429963	0.504598	0.473741
	724	0.167563	0.229064	0.191275	0.113251			0.204285	0.20605	0.260282			0.285075	0.41838	0.270107	0.309368				0.34719	0.293839	0.395057				0.419716	0.478632	0.456104			0.439505	0.513987	0.482712
	722	0.17114	0.231578	0.195334	0.117148			0.208432	0.211223	0.263795			0.291474	0.421284	0.274899	0.314597				0.353313	0.298547	0.39983				0.426892	0.486424	0.463467			0.44936	0.52354	0.491768
	720	0.175329	0.234843	0.197937	0.120923			0.213311	0.216538	0.268212			0.299032	0.425106	0.280615	0.320691				0.360448	0.304817	0.405656				0.435749	0.495337	0.47184			0.460851	0.534961	0.502616
	718	0.179993	0.238779	0.200073	0.124686			0.218847	0.22207	0.273249			0.307489	0.429252	0.286735	0.327459				0.368342	0.312046	0.412566				0.445803	0.505749	0.481547			0.47326	0.547422	0.514523
	716	0.184894	0.242865	0.202362	0.128671			0.224645	0.227982	0.278452			0.316459	0.433699	0.293334	0.334678				0.376799	0.319637	0.419996				0.456343	0.516558	0.491774			0.486461	0.560724	0.527181
	714	0.190103	0.24712	0.204733	0.132923			0.230837	0.234143	0.283985			0.325849	0.438375	0.300262	0.342261				0.385783	0.327643	0.427895				0.467427	0.527932	0.502408			0.50041	0.57481	0.540631
	712	0.195622	0.251668	0.207191	0.137366			0.237408	0.24061	0.289823			0.335847	0.443261	0.307526	0.35034				0.39529	0.336255	0.436108				0.479253	0.540001	0.513739			0.515348	0.589724	0.554906
	710	0.201464	0.256477	0.20971	0.141982			0.244319	0.247538	0.29599			0.346438	0.448415	0.315244	0.358817				0.405322	0.345318	0.444765				0.491869	0.552654	0.525679			0.531378	0.605599	0.570081
	708	0.20755	0.261458	0.212381	0.14689			0.251521	0.254715	0.302404			0.357403	0.453763	0.323377	0.367565				0.415776	0.354773	0.453938				0.504988	0.565908	0.538255			0.54804	0.622065	0.585869
	706	0.213954	0.266673	0.215125	0.151943			0.259036	0.262119	0.309097			0.368828	0.45931	0.331711	0.376648				0.426588	0.364638	0.46349				0.518589	0.579529	0.551342			0.56537	0.639009	0.602294
	704	0.220466	0.27195	0.217855	0.157063			0.266721	0.269686	0.315971			0.380533	0.464948	0.340449	0.386046				0.437734	0.374694	0.473268				0.532574	0.593472	0.564793			0.583306	0.656462	0.619025
	702	0.22702	0.277321	0.220594	0.162252			0.274497	0.277298	0.322862			0.392402	0.470585	0.349265	0.395391				0.449018	0.38488	0.483101				0.546712	0.607553	0.578512			0.60144	0.674017	0.635957
	700	0.233726	0.282906	0.223431	0.167635			0.282491	0.285132	0.329914			0.404501	0.476287	0.35819	0.405034				0.460555	0.395326	0.49318				0.561442	0.621904	0.59252			0.620108	0.692069	0.653368
	698	0.240755	0.288691	0.226468	0.173323			0.290784	0.293312	0.337194			0.417078	0.482152	0.3675	0.414956				0.472597	0.406143	0.503633				0.57668	0.636815	0.60706			0.639659	0.710873	0.671466
	696	0.247793	0.29456	0.229519	0.179071			0.299184	0.301518	0.344624			0.429733	0.487913	0.376945	0.42495				0.484802	0.417144	0.514226				0.592053	0.651779	0.621839			0.65956	0.72988	0.689777
	694	0.254758	0.300418	0.232516	0.184747			0.307559	0.309638	0.352035			0.442352	0.493696	0.386231	0.434801				0.496811	0.428141	0.52468				0.607294	0.666517	0.636446			0.679293	0.748546	0.707873
	692	0.261846	0.306234	0.235532	0.190442			0.31592	0.317799	0.359362			0.45495	0.499413	0.395672	0.444611				0.508883	0.439065	0.535205				0.622538	0.681096	0.651046			0.699021	0.767102	0.725745
	690	0.269018	0.312152	0.238471	0.196083			0.324307	0.325881	0.36671			0.467538	0.505042	0.405015	0.45445				0.520936	0.449999	0.545734				0.637795	0.695748	0.665768			0.718929	0.785612	0.743574
	688	0.276114	0.318004	0.241413	0.201788			0.332641	0.334011	0.373952			0.480128	0.510553	0.414271	0.464181				0.53287	0.460886	0.556263				0.653087	0.710288	0.680437			0.738794	0.803864	0.761322
	686	0.283008	0.323663	0.24434	0.207426			0.340865	0.341918	0.381092			0.492479	0.515982	0.42357	0.473671				0.544673	0.471536	0.566595				0.668039	0.724468	0.694872			0.758461	0.821788	0.778697
	684	0.289746	0.32913	0.247111	0.212815			0.34889	0.349473	0.388061			0.504448	0.521175	0.432511	0.48287				0.556162	0.481999	0.576628				0.682645	0.738267	0.708897			0.777773	0.83918	0.795723
	682	0.296374	0.334494	0.249807	0.218049			0.356541	0.35679	0.394717			0.516033	0.526073	0.441024	0.49168				0.567283	0.492133	0.586368				0.696851	0.751612	0.722667			0.796536	0.855935	0.811993
	680	0.3027	0.339618	0.252371	0.223172			0.363979	0.36386	0.401138			0.527071	0.530693	0.449174	0.5001				0.577992	0.501878	0.595796				0.710626	0.764402	0.735932			0.814775	0.872032	0.827726
	678	0.308817	0.344522	0.25485	0.228079			0.371213	0.370667	0.407352			0.537718	0.535107	0.457163	0.508117				0.588357	0.511282	0.605053				0.723786	0.776482	0.748691			0.832348	0.887389	0.842736
	676	0.314537	0.349194	0.257169	0.232736			0.378024	0.377013	0.413165			0.547804	0.539216	0.464633	0.515562				0.598123	0.520118	0.613762				0.736232	0.787782	0.760797			0.849118	0.901747	0.856892
	674	0.31977	0.353485	0.259255	0.23696			0.384183	0.382744	0.418468			0.557062	0.542919	0.471506	0.522367				0.607057	0.528329	0.621701				0.74771	0.798334	0.771891			0.864656	0.914944	0.869835
	672	0.324326	0.357324	0.261026	0.240631			0.389713	0.387754	0.42311			0.565118	0.546159	0.477519	0.528475				0.614891	0.535635	0.628706				0.758035	0.807478	0.781803			0.878624	0.926811	0.881329
	670	0.328624	0.360804	0.262569	0.244003			0.394807	0.392368	0.427428			0.57256	0.549141	0.482992	0.534064				0.622143	0.542341	0.635157				0.767538	0.815859	0.79104			0.89161	0.937663	0.892023
	668	0.332623	0.363976	0.26394	0.247044			0.399465	0.396488	0.431439			0.579548	0.551817	0.488177	0.539049				0.628761	0.54861	0.641195				0.776373	0.823781	0.799703			0.903849	0.947664	0.901914
	666	0.336107	0.366783	0.265094	0.249737			0.403532	0.400079	0.434926			0.585619	0.554108	0.4926	0.543401				0.634695	0.554153	0.646584				0.7842	0.830701	0.807454			0.914769	0.956477	0.910636
	664	0.338899	0.369038	0.265988	0.25194			0.406959	0.402953	0.437848			0.590526	0.55602	0.496086	0.546917				0.639516	0.558722	0.650945				0.790727	0.836421	0.814051			0.923913	0.963733	0.917865
	662	0.341033	0.370703	0.2665	0.253593			0.409527	0.405129	0.440009			0.594383	0.557388	0.498737	0.549564				0.64331	0.562352	0.654386				0.795924	0.840892	0.819408			0.931268	0.969428	0.923618
	660	0.342664	0.371902	0.266819	0.254812			0.411472	0.406666	0.441628			0.597141	0.558278	0.500736	0.551505				0.646133	0.565239	0.657027				0.79989	0.844221	0.82359			0.937055	0.973765	0.927858
	658	0.343773	0.372624	0.266956	0.255645			0.412769	0.407591	0.44271			0.598982	0.558774	0.502068	0.552708				0.648071	0.567231	0.658923				0.802752	0.846503	0.826827			0.941426	0.976904	0.93093
	656	0.344389	0.372935	0.266929	0.256054			0.413434	0.407955	0.443205			0.599853	0.558834	0.502675	0.553163				0.649025	0.568394	0.660085				0.804501	0.847828	0.829003			0.944292	0.978759	0.93289
	654	0.344405	0.372832	0.266666	0.255937			0.413532	0.407731	0.443238			0.599785	0.558495	0.502532	0.552928				0.64915	0.568796	0.660409				0.805117	0.848086	0.830067			0.945641	0.979269	0.933527
	652	0.343818	0.372216	0.266149	0.255458			0.412957	0.406825	0.442711			0.59877	0.557779	0.501661	0.551975				0.648311	0.568276	0.660015				0.804592	0.847427	0.830139			0.945602	0.97846	0.932845
	650	0.34277	0.371241	0.265324	0.254476			0.411631	0.405322	0.441602			0.596797	0.556661	0.500043	0.550214				0.646496	0.566856	0.65878				0.802921	0.845731	0.829054			0.944012	0.976403	0.930949
	648	0.341277	0.369909	0.264319	0.253203			0.40977	0.403306	0.439994			0.594029	0.555141	0.497826	0.547896				0.643903	0.564803	0.656809				0.800165	0.843168	0.827078			0.940888	0.973204	0.927903
	646	0.33922	0.368066	0.263101	0.251612			0.407429	0.400793	0.437931			0.590416	0.553355	0.495009	0.544961				0.640579	0.561993	0.654114				0.796467	0.839725	0.824083			0.936432	0.968942	0.923744
	644	0.336681	0.365861	0.261696	0.249593			0.40455	0.397762	0.435405			0.586022	0.551161	0.491554	0.541458				0.63648	0.558435	0.65064				0.791881	0.835274	0.820171			0.930759	0.963555	0.918583
	642	0.3338	0.363336	0.260174	0.247242			0.40122	0.394258	0.432471			0.580909	0.548639	0.487616	0.537394				0.631665	0.554289	0.646708				0.786433	0.830082	0.815385			0.923944	0.957215	0.912401
	640	0.330551	0.360517	0.258494	0.244645			0.397383	0.390313	0.429114			0.575052	0.545709	0.483184	0.532839				0.626258	0.549521	0.642248				0.780089	0.824086	0.809854			0.915912	0.949921	0.905248
	638	0.326787	0.35734	0.256609	0.241685			0.392976	0.385933	0.42529			0.568469	0.542406	0.478199	0.527605				0.620056	0.544108	0.637061				0.772761	0.81717	0.803316			0.906575	0.941486	0.897013
	636	0.322646	0.353856	0.254597	0.238438			0.388244	0.381172	0.421206			0.561337	0.538903	0.472808	0.52196				0.613263	0.538152	0.631423				0.76471	0.8096	0.796125			0.896296	0.932155	0.887961
	634	0.318381	0.350265	0.252508	0.235028			0.383311	0.376148	0.416898			0.553833	0.5353	0.467112	0.516156				0.6062	0.532021	0.62548				0.756063	0.801612	0.788378			0.885271	0.922193	0.878255
	632	0.314001	0.346524	0.250228	0.231469			0.37815	0.370908	0.41233			0.545979	0.531628	0.461164	0.510045				0.598734	0.525546	0.619222				0.747056	0.79319	0.780102			0.873588	0.911681	0.867944
	630	0.309335	0.342594	0.247834	0.2277			0.37267	0.36538	0.407553			0.537643	0.527689	0.45479	0.503525				0.590876	0.518522	0.612616				0.737419	0.784134	0.771253			0.861035	0.900479	0.857033
	628	0.304344	0.338401	0.24528	0.223609			0.366766	0.359437	0.402355			0.528728	0.523506	0.448015	0.496573				0.582435	0.511029	0.60548				0.727137	0.774405	0.761692			0.847561	0.888373	0.845261
	626	0.299116	0.333989	0.242614	0.219324			0.360674	0.353247	0.396887			0.519495	0.519063	0.440972	0.489363				0.573648	0.503262	0.598019				0.716495	0.764253	0.751594			0.833489	0.875789	0.832966
	624	0.293847	0.329566	0.239915	0.214979			0.354418	0.346955	0.39136			0.509935	0.514593	0.433796	0.482022				0.564721	0.495487	0.590404				0.70548	0.753881	0.741304			0.819	0.862772	0.820282
	622	0.2884	0.325066	0.237139	0.210522			0.348003	0.34046	0.385716			0.500255	0.510017	0.426516	0.474448				0.555535	0.48739	0.582525				0.693988	0.743076	0.730712			0.804021	0.849084	0.806983
	620	0.282913	0.320428	0.23438	0.206042			0.341511	0.333852	0.379961			0.490442	0.505302	0.419162	0.466716				0.546181	0.479104	0.574555				0.682295	0.732079	0.719811			0.788695	0.835082	0.793446
	618	0.277388	0.315734	0.231611	0.201498			0.334963	0.327259	0.37413			0.480434	0.500437	0.411596	0.458843				0.536605	0.470693	0.566352				0.670479	0.720778	0.708583			0.773121	0.820925	0.779591
	616	0.271941	0.311124	0.228899	0.197046			0.328519	0.320713	0.368366			0.470547	0.495576	0.404137	0.451045				0.527138	0.462334	0.558236				0.658762	0.709485	0.697338			0.757546	0.806646	0.765727
	614	0.266536	0.30653	0.226233	0.192706			0.322103	0.314265	0.362643			0.460698	0.49074	0.396806	0.443388				0.517886	0.45405	0.550301				0.647135	0.6983	0.686348			0.742069	0.792328	0.752011
	612	0.261034	0.301909	0.223573	0.188269			0.315622	0.307668	0.356786			0.450676	0.485818	0.389349	0.435516				0.508424	0.445651	0.542152				0.63524	0.686929	0.675061			0.726316	0.77769	0.737899
	610	0.255382	0.297248	0.220866	0.183753			0.308989	0.300918	0.350805			0.440481	0.480659	0.381699	0.427437				0.498636	0.437	0.533727				0.622885	0.6752	0.663347			0.710007	0.762606	0.723245
	608	0.249688	0.29256	0.218058	0.179243			0.302248	0.294124	0.344824			0.430234	0.475451	0.374039	0.419302				0.488832	0.428279	0.525306				0.61053	0.663449	0.651643			0.693726	0.747453	0.708591
	606	0.244164	0.287973	0.215368	0.174789			0.295631	0.287481	0.338958			0.420196	0.470385	0.366526	0.411296				0.479281	0.419742	0.516971				0.598294	0.651656	0.64002			0.67776	0.732406	0.694207
	604	0.238666	0.283389	0.212651	0.170398			0.289161	0.280945	0.333166			0.410292	0.465259	0.359149	0.403394				0.469906	0.411292	0.508701				0.586276	0.640108	0.628458			0.661983	0.717495	0.679869
	602	0.233278	0.278915	0.21001	0.166165			0.282735	0.274507	0.327484			0.400514	0.460286	0.351882	0.395612				0.460613	0.403011	0.500626				0.574416	0.628689	0.617191			0.646369	0.702792	0.665652
	600	0.228013	0.274523	0.207537	0.162038			0.276504	0.268183	0.321901			0.390907	0.455303	0.344775	0.388004				0.451468	0.394869	0.492684				0.562682	0.617276	0.605912			0.630927	0.688223	0.651659
	598	0.222749	0.27015	0.205006	0.157873			0.270201	0.261875	0.31635			0.381298	0.450224	0.337689	0.380352				0.442333	0.386776	0.484807				0.550908	0.605884	0.594607			0.615594	0.673634	0.637583
	596	0.217519	0.265801	0.202521	0.15378			0.263993	0.255655	0.310867			0.371827	0.445248	0.330669	0.372733				0.433322	0.378647	0.476888				0.539192	0.594666	0.583378			0.60039	0.659105	0.623548
	594	0.21236	0.261517	0.200024	0.149758			0.258036	0.249496	0.305456			0.362556	0.440382	0.323801	0.365262				0.424558	0.370648	0.469153				0.527768	0.583657	0.572305			0.585284	0.64472	0.609676
	592	0.207371	0.257286	0.197548	0.145739			0.252089	0.243408	0.300056			0.353324	0.435561	0.316976	0.357967				0.415869	0.362896	0.461532				0.516421	0.572716	0.561446			0.570297	0.630309	0.595836
	590	0.202415	0.253168	0.195029	0.141749			0.246086	0.237314	0.294771			0.34423	0.430714	0.31015	0.350662				0.407237	0.355174	0.453928				0.505135	0.561789	0.550577			0.555597	0.61611	0.582115
	588	0.197494	0.249053	0.192505	0.137872			0.240301	0.231367	0.289612			0.335368	0.425956	0.303496	0.343517				0.398703	0.347634	0.446548				0.49419	0.551068	0.539875			0.541169	0.602216	0.568674
	586	0.192771	0.245164	0.190028	0.134061			0.234724	0.22556	0.284668			0.32677	0.421432	0.29703	0.336592				0.390474	0.340301	0.439421				0.483601	0.54078	0.529607			0.527129	0.588653	0.55564
	584	0.188161	0.241338	0.187666	0.130328			0.229336	0.219961	0.279845			0.31852	0.41698	0.290732	0.329887				0.382585	0.333249	0.432461				0.473317	0.530768	0.519631			0.513594	0.575592	0.543016
	582	0.18367	0.237561	0.185346	0.126704			0.224107	0.214475	0.275098			0.310368	0.412621	0.284665	0.323393				0.37489	0.326392	0.425743				0.463326	0.521009	0.509963			0.500425	0.562767	0.530707
	580	0.179305	0.233923	0.183092	0.123185			0.219013	0.209147	0.270464			0.302391	0.408285	0.278767	0.316988				0.367357	0.319687	0.419228				0.453448	0.511496	0.500547			0.487664	0.550265	0.518795
	578	0.17516	0.230405	0.180976	0.119823			0.214005	0.203976	0.266097			0.294622	0.404027	0.273043	0.310795				0.360001	0.313116	0.41274				0.443764	0.502176	0.491334			0.475122	0.537981	0.507071
	576	0.171172	0.227109	0.178997	0.116673			0.209236	0.19911	0.261931			0.287335	0.399925	0.267638	0.304882				0.353067	0.306787	0.406601				0.434468	0.493331	0.482408			0.463029	0.526186	0.49571
	574	0.167363	0.223936	0.177055	0.113663			0.204694	0.194439	0.257805			0.280367	0.39598	0.262407	0.299141				0.346356	0.300818	0.400782				0.425851	0.484753	0.473945			0.451679	0.515064	0.484965
	572	0.163642	0.220759	0.175204	0.110717			0.200329	0.189899	0.253906			0.273618	0.392136	0.257397	0.293604				0.339947	0.295084	0.395153				0.417569	0.476572	0.46573			0.440833	0.504365	0.474733
	570	0.160064	0.217784	0.173424	0.107964			0.196101	0.185566	0.250133			0.26712	0.388361	0.252624	0.28832				0.333901	0.289526	0.389682				0.409414	0.468698	0.457736			0.430277	0.493976	0.464742
	568	0.156673	0.215072	0.171746	0.105399			0.192213	0.181463	0.246568			0.260952	0.384732	0.248107	0.283338				0.328102	0.284283	0.384457				0.401678	0.461085	0.450224			0.420175	0.484001	0.455243
	566	0.153379	0.212464	0.170058	0.102842			0.18841	0.177438	0.243154			0.255009	0.38124	0.243719	0.278556				0.322421	0.279103	0.37942				0.394298	0.453725	0.442947			0.410517	0.474443	0.446098
	564	0.150256	0.20982	0.16841	0.100434			0.184708	0.173582	0.23985			0.24926	0.377855	0.239427	0.273802				0.316922	0.274181	0.374559				0.387172	0.446768	0.435834			0.401208	0.465112	0.437223
	562	0.147289	0.207459	0.166883	0.0981643			0.18123	0.169996	0.236705			0.243793	0.374659	0.235457	0.269385				0.311786	0.26957	0.370056				0.380366	0.440015	0.429075			0.392304	0.456236	0.428755
	560	0.144426	0.205197	0.165382	0.0959872			0.177895	0.166556	0.233697			0.238598	0.371552	0.231644	0.265215				0.306904	0.265121	0.365814				0.373921	0.433606	0.422707			0.383915	0.447908	0.420716
	558	0.141759	0.203022	0.163996	0.0939852			0.174715	0.163273	0.230889			0.233692	0.368531	0.227958	0.261168				0.302274	0.260889	0.36173				0.367816	0.427657	0.416672			0.375935	0.440025	0.413121
	556	0.13932	0.200987	0.162739	0.0921653			0.171809	0.160218	0.228276			0.2292	0.365749	0.224554	0.257423				0.298021	0.256972	0.3579				0.362084	0.421991	0.410987			0.368293	0.432478	0.40595
	554	0.136992	0.199012	0.161598	0.0903883			0.169035	0.157336	0.225789			0.224874	0.363173	0.221355	0.253931				0.293947	0.253271	0.354279				0.356606	0.416615	0.405469			0.361019	0.42535	0.399103
	552	0.134719	0.197195	0.16041	0.0886555			0.16637	0.154546	0.223465			0.220727	0.360729	0.218217	0.250587				0.289977	0.249829	0.350777				0.351354	0.411601	0.400287			0.354049	0.418514	0.3925
	550	0.132519	0.195401	0.159164	0.0869977			0.163836	0.151821	0.221204			0.216831	0.358335	0.215267	0.247331				0.286167	0.246478	0.347449				0.346404	0.406872	0.395483			0.347444	0.411891	0.386119
	548	0.130535	0.193661	0.157968	0.0854151			0.161384	0.149187	0.219			0.213075	0.355978	0.212476	0.244185				0.282502	0.243262	0.344398				0.341642	0.402264	0.390865			0.341134	0.405661	0.380152
	546	0.128673	0.192173	0.156896	0.0839297			0.159213	0.146819	0.217026			0.209534	0.353889	0.209936	0.241321				0.279227	0.240282	0.34155				0.337147	0.397918	0.386606			0.335306	0.399848	0.374514
	544	0.126859	0.190711	0.155847	0.0825382			0.157179	0.144548	0.2152			0.206336	0.351908	0.207465	0.238717				0.276182	0.237486	0.338854				0.33294	0.393945	0.382545			0.329798	0.394326	0.369261
	542	0.125109	0.189384	0.154762	0.0811844			0.155092	0.142378	0.213394			0.203274	0.350003	0.205053	0.2362				0.273245	0.234875	0.336245				0.328989	0.390144	0.378664			0.324557	0.389094	0.364201
	540	0.123531	0.188159	0.153765	0.0799972			0.15325	0.140359	0.211746			0.200335	0.348218	0.202952	0.233859				0.270473	0.232485	0.333909				0.325214	0.38655	0.375076			0.319568	0.384174	0.359445
	538	0.122047	0.187015	0.152928	0.0789085			0.151508	0.138447	0.210195			0.197602	0.3464	0.20099	0.231619				0.26798	0.230214	0.331666				0.32167	0.383227	0.37158			0.314853	0.379512	0.355054
	536	0.120674	0.185969	0.152136	0.0779317			0.149904	0.136671	0.208739			0.195132	0.344661	0.199088	0.2295				0.265694	0.227984	0.329501				0.31844	0.38004	0.368376			0.310385	0.375211	0.350825
	534	0.119359	0.18493	0.151295	0.0769105			0.148393	0.134985	0.207412			0.192754	0.343027	0.197333	0.227472				0.263454	0.225928	0.32752				0.315386	0.377077	0.365269			0.306197	0.37122	0.346921
	532	0.118134	0.183902	0.150522	0.0760548			0.146923	0.133418	0.206126			0.190475	0.341461	0.195695	0.225647				0.261288	0.224065	0.325637				0.312432	0.374281	0.362287			0.302215	0.367363	0.343192
	530	0.116934	0.182939	0.149831	0.0752634			0.145598	0.131932	0.204928			0.188321	0.339965	0.194121	0.223934				0.259252	0.222233	0.323771				0.309574	0.37174	0.359549			0.298443	0.363674	0.339614
	528	0.11584	0.182104	0.149179	0.0744869			0.144331	0.130546	0.203829			0.186369	0.338539	0.192737	0.222283				0.257327	0.220503	0.322129				0.306955	0.369261	0.357006			0.294914	0.360213	0.336303
	526	0.114874	0.181365	0.148626	0.0738535			0.143113	0.129309	0.20284			0.184512	0.337247	0.19152	0.220783				0.255717	0.218929	0.320622				0.30458	0.367065	0.354656			0.291585	0.35691	0.333153
	524	0.11387	0.180647	0.147978	0.0732492			0.142038	0.128078	0.201938			0.182787	0.336022	0.190256	0.219403				0.25405	0.217496	0.319221				0.302283	0.364896	0.352459			0.288365	0.35382	0.330213
	522	0.112905	0.180014	0.147368	0.0726512			0.141025	0.126914	0.201			0.181174	0.334765	0.189049	0.218062				0.252592	0.216147	0.317842				0.300106	0.362972	0.350327			0.285371	0.350964	0.32747
	520	0.11205	0.179394	0.146864	0.0721304			0.140164	0.125934	0.200155			0.179668	0.333551	0.187946	0.216868				0.251286	0.214823	0.316534				0.298187	0.361244	0.348209			0.282524	0.348219	0.324843
	518	0.111319	0.178832	0.146349	0.0716979			0.139315	0.124941	0.199331			0.178281	0.332357	0.186903	0.215709				0.249884	0.213572	0.315244				0.296365	0.359464	0.346232			0.279904	0.345724	0.32243
	516	0.110678	0.178331	0.145979	0.0713631			0.138555	0.124076	0.198702			0.177099	0.331327	0.186018	0.214697				0.248668	0.212491	0.314246				0.294659	0.357933	0.344465			0.277496	0.343372	0.320082
	514	0.110028	0.177939	0.14549	0.0710735			0.137871	0.123288	0.198076			0.175991	0.33037	0.185266	0.213777				0.247692	0.211497	0.313303				0.293125	0.356552	0.342823			0.275178	0.341217	0.317921
	512	0.10944	0.177513	0.145055	0.0707467			0.137224	0.122571	0.197559			0.174872	0.329496	0.18459	0.213032				0.246781	0.210707	0.312506				0.291585	0.35526	0.341294			0.272993	0.339115	0.315878
	510	0.108864	0.177132	0.144614	0.0704558			0.136635	0.121793	0.197149			0.17392	0.328707	0.183936	0.212298				0.245844	0.209942	0.311814				0.290229	0.354088	0.340007			0.270933	0.337158	0.31391
	508	0.108289	0.176777	0.144124	0.0701201			0.136049	0.121062	0.19669			0.172938	0.327914	0.183272	0.211527				0.244956	0.209166	0.311058				0.288919	0.352972	0.338704			0.269028	0.3354	0.312149
	506	0.107831	0.176455	0.143613	0.0698541			0.135533	0.120422	0.196233			0.172131	0.327203	0.18273	0.21086				0.24425	0.208487	0.310476				0.287696	0.352122	0.337478			0.267207	0.333765	0.310511
	504	0.107468	0.176258	0.143196	0.0696677			0.135105	0.119867	0.195932			0.171503	0.32659	0.182274	0.210401				0.243589	0.20805	0.310019				0.286543	0.351292	0.336359			0.265509	0.33223	0.308931
	502	0.107069	0.176003	0.142834	0.069471			0.134772	0.119287	0.195646			0.170851	0.326009	0.181879	0.209956				0.242968	0.207494	0.30953				0.285532	0.350582	0.335398			0.263944	0.330762	0.307528
	500	0.106273	0.174813	0.141354	0.0685248			0.134004	0.117911	0.195014			0.169564	0.325219	0.18028	0.208891				0.242027	0.207211	0.308735				0.283773	0.349811	0.334497			0.261424	0.328434	0.305033
	498	0.105919	0.174697	0.141016	0.068458			0.133653	0.117508	0.194818			0.169065	0.324731	0.179973	0.208518				0.241618	0.206899	0.308369				0.282974	0.349234	0.333717			0.260072	0.327173	0.303806
	496	0.105659	0.174633	0.1407	0.0683887			0.133437	0.117192	0.194642			0.168704	0.324275	0.179811	0.208254				0.241278	0.206618	0.308199				0.282189	0.348837	0.333018			0.258905	0.32608	0.302723
	494	0.105537	0.174595	0.140387	0.0683407			0.133291	0.116894	0.194529			0.168446	0.323793	0.179626	0.208079				0.241002	0.206334	0.307996				0.281536	0.348568	0.332312			0.257802	0.325083	0.301772
	492	0.105402	0.174482	0.140115	0.0683728			0.133211	0.116614	0.194451			0.168187	0.323276	0.179513	0.207877				0.240791	0.206136	0.307826				0.281003	0.34834	0.331629			0.256836	0.324175	0.300876
	490	0.10532	0.174506	0.139905	0.0685066			0.133093	0.116424	0.194419			0.168043	0.322825	0.179531	0.207795				0.240742	0.20615	0.307679				0.28051	0.348172	0.331185			0.255951	0.32347	0.300157
	488	0.105255	0.174585	0.139678	0.0686914			0.133111	0.116343	0.194467			0.168002	0.322495	0.179591	0.20781				0.240707	0.206164	0.30775				0.280222	0.348245	0.330789			0.255259	0.322938	0.299619
	486	0.105309	0.174787	0.139515	0.0689262			0.133272	0.116392	0.194634			0.168067	0.322241	0.179743	0.207946				0.240911	0.20641	0.307903				0.280091	0.348472	0.330533			0.254657	0.322534	0.299189
	484	0.105449	0.175076	0.139417	0.069239			0.133529	0.116498	0.19487			0.168307	0.32208	0.180026	0.20819				0.241236	0.206704	0.308181				0.280023	0.348777	0.330408			0.254271	0.322281	0.298761
	482	0.105706	0.17547	0.139391	0.0696703			0.133904	0.116732	0.195276			0.16872	0.321997	0.180492	0.208572				0.241734	0.207097	0.308529				0.280107	0.349355	0.33049			0.254077	0.322225	0.298582
	480	0.106201	0.176035	0.13949	0.0703104			0.134551	0.117207	0.195819			0.169495	0.322067	0.181205	0.209202				0.242531	0.207751	0.309172				0.280434	0.350255	0.330804			0.2542	0.322508	0.298894
	478	0.10701	0.176963	0.139723	0.0712406			0.13542	0.118011	0.19672			0.17065	0.322298	0.182198	0.210237				0.24366	0.208771	0.310246				0.281169	0.351615	0.331542			0.254728	0.32322	0.299507
	476	0.108175	0.178197	0.140193	0.0724926			0.136703	0.119227	0.197989			0.172338	0.322801	0.183729	0.211701				0.245302	0.210256	0.311731				0.282345	0.353496	0.332555			0.255732	0.324359	0.300571
	474	0.10988	0.179846	0.141005	0.0741971			0.138584	0.12098	0.199795			0.174789	0.323769	0.185845	0.213815				0.24769	0.212469	0.313775				0.284079	0.356223	0.334259			0.257431	0.326186	0.302319
	472	0.112313	0.182319	0.142165	0.0765576			0.141187	0.123447	0.202299			0.178138	0.325355	0.188714	0.216756				0.251019	0.215494	0.316713				0.286572	0.360028	0.33684			0.259862	0.328932	0.304932
	470	0.115531	0.185464	0.143621	0.0795081			0.144631	0.126604	0.205554			0.182469	0.327444	0.192368	0.220468				0.255192	0.219433	0.320489				0.289891	0.365114	0.340205			0.263283	0.332643	0.30849
	468	0.119406	0.189276	0.145397	0.0830446			0.148711	0.130412	0.209526			0.18775	0.330047	0.196768	0.224991				0.260203	0.224147	0.325063				0.294023	0.371088	0.344322			0.267579	0.337208	0.312874
	466	0.123549	0.193279	0.147226	0.0867455			0.153087	0.134429	0.213687			0.193324	0.332799	0.201468	0.229745				0.265562	0.229217	0.329856				0.298631	0.377441	0.348839			0.272371	0.342237	0.317531
	464	0.127362	0.196994	0.14884	0.0901458			0.157069	0.138092	0.217568			0.198559	0.335353	0.205889	0.234108				0.270632	0.23401	0.334479				0.30299	0.383442	0.353208			0.277	0.346953	0.322023
	462	0.130284	0.199922	0.14987	0.0927208			0.160175	0.140822	0.220464			0.202531	0.337165	0.209235	0.2374				0.274553	0.237705	0.338174				0.30635	0.388053	0.356704			0.280493	0.350533	0.325548
	460	0.132091	0.201724	0.150161	0.0943439			0.162186	0.142305	0.222281			0.205025	0.338011	0.211369	0.239335				0.277042	0.240104	0.340591				0.308595	0.391072	0.35909			0.282796	0.352799	0.327716
	458	0.132936	0.202676	0.149888	0.095242			0.163234	0.142855	0.223127			0.206273	0.338039	0.212503	0.240206				0.278354	0.24133	0.341881				0.309829	0.392612	0.360463			0.283963	0.353909	0.328812
	456	0.133212	0.20307	0.149313	0.0957204			0.163687	0.142903	0.223439			0.206881	0.337616	0.213038	0.240437				0.278978	0.241847	0.342578				0.310291	0.393375	0.36115			0.284268	0.354249	0.329225
	454	0.133243	0.203141	0.148868	0.0959537			0.163784	0.142835	0.22345			0.206994	0.337096	0.213243	0.240425				0.279213	0.24191	0.34275				0.310389	0.393584	0.361287			0.284104	0.354259	0.329231
	452	0.133019	0.202866	0.1488	0.0960253			0.163672	0.142812	0.223241			0.206833	0.336593	0.213244	0.240317				0.279142	0.241648	0.342501				0.31038	0.393287	0.360955			0.283914	0.354202	0.329168
	450	0.132926	0.202683	0.148889	0.096203			0.163694	0.14295	0.22329			0.206998	0.336361	0.213383	0.24047				0.279201	0.241591	0.342408				0.310554	0.393205	0.360724			0.284018	0.354277	0.329262
	448	0.132959	0.202713	0.148783	0.096386			0.163852	0.143183	0.223442			0.207368	0.336387	0.21367	0.240803				0.279588	0.241928	0.342675				0.310939	0.393639	0.360926			0.284301	0.354664	0.329547
	446	0.132993	0.202802	0.148538	0.0964453			0.16404	0.143235	0.223506			0.207657	0.336491	0.213901	0.241003				0.279955	0.242404	0.343121				0.311377	0.394282	0.361283			0.284684	0.355151	0.329963
	444	0.132985	0.202702	0.148168	0.0962968			0.164025	0.143008	0.223422			0.2077	0.336534	0.213838	0.241034				0.280115	0.242896	0.343541				0.311847	0.394735	0.361565			0.285127	0.35567	0.330399
	442	0.132703	0.202387	0.147547	0.0958777			0.163921	0.142653	0.223155			0.20764	0.336503	0.21367	0.240967				0.280197	0.243261	0.343756				0.312244	0.395116	0.362023			0.28558	0.356254	0.330918
	440	0.132491	0.202096	0.146805	0.0955999			0.163841	0.142315	0.222939			0.207727	0.336456	0.213557	0.24093				0.280344	0.243547	0.344				0.312911	0.395681	0.362763			0.286265	0.357065	0.331604
	438	0.13254	0.202003	0.146411	0.0955969			0.163924	0.142307	0.222935			0.208101	0.336462	0.213805	0.241145				0.280841	0.244062	0.34451				0.313928	0.396443	0.36359			0.287433	0.358378	0.332835
	436	0.133019	0.202398	0.14621	0.0959834			0.164627	0.142892	0.223404			0.209289	0.336819	0.214657	0.241927				0.282009	0.245102	0.345542				0.315722	0.398018	0.365217			0.28946	0.360586	0.33495
	434	0.134165	0.203211	0.146355	0.0968947			0.166047	0.144096	0.224519			0.21141	0.337707	0.216191	0.243565				0.284215	0.247022	0.347476				0.318472	0.400881	0.36781			0.292783	0.364068	0.33824
	432	0.136052	0.204778	0.146738	0.0983068			0.168254	0.146082	0.226368			0.214693	0.339328	0.21857	0.24613				0.287548	0.250085	0.350374				0.322481	0.405148	0.371593			0.297733	0.369157	0.343012
	430	0.138713	0.206955	0.14748	0.100258			0.17129	0.148876	0.229008			0.219233	0.341656	0.221842	0.249691				0.29197	0.254278	0.354267				0.32793	0.41099	0.376821			0.304404	0.376106	0.349543
	428	0.14179	0.209496	0.148346	0.102487			0.174831	0.152157	0.232086			0.224611	0.344485	0.225744	0.253975				0.29719	0.259274	0.358971				0.334662	0.417924	0.383291			0.312789	0.384564	0.357565
	426	0.145011	0.212132	0.149307	0.104784			0.178742	0.155747	0.235388			0.230728	0.34783	0.230121	0.258778				0.303048	0.264755	0.364502				0.342553	0.425813	0.390922			0.322667	0.394552	0.36701
	424	0.148587	0.21499	0.150295	0.107183			0.183194	0.159831	0.239116			0.237743	0.351653	0.23497	0.264219				0.30974	0.2711	0.370794				0.351815	0.434923	0.39992			0.334541	0.406397	0.378344
	422	0.152908	0.218273	0.151532	0.110031			0.188436	0.16477	0.243582			0.246108	0.35633	0.240757	0.27077				0.317792	0.278756	0.378206				0.363029	0.445932	0.410717			0.348899	0.420686	0.39208
	420	0.1583	0.222459	0.153382	0.113777			0.194915	0.170975	0.249116			0.256419	0.362104	0.248001	0.278837				0.327724	0.288066	0.387155				0.376565	0.459321	0.423843			0.366343	0.438061	0.408709
	418	0.165055	0.227747	0.155775	0.118406			0.20281	0.178565	0.255905			0.268862	0.36899	0.256714	0.288627				0.339711	0.299386	0.398047				0.39275	0.475362	0.439432			0.387145	0.458727	0.428494
	416	0.173246	0.234238	0.158747	0.124003			0.212451	0.18777	0.264173			0.283838	0.377288	0.267271	0.300445				0.354199	0.313007	0.411195				0.412106	0.494539	0.458222			0.412116	0.483341	0.452091
	414	0.183208	0.242124	0.16242	0.130784			0.224126	0.198853	0.274217			0.30175	0.387303	0.28	0.31471				0.371404	0.329327	0.426904				0.43495	0.517195	0.480573			0.441712	0.51239	0.479964
	412	0.194743	0.25141	0.166824	0.138703			0.237729	0.211712	0.286017			0.322536	0.3992	0.294802	0.331339				0.391508	0.34834	0.445331				0.461463	0.543586	0.506555			0.475811	0.54568	0.51197
	410	0.207822	0.261929	0.171755	0.14755			0.253101	0.226207	0.299332			0.34595	0.412715	0.311371	0.350036				0.414234	0.369933	0.466344				0.491299	0.573566	0.535983			0.514085	0.582846	0.547806
	408	0.222082	0.273414	0.177073	0.157104			0.269899	0.241856	0.314073			0.371622	0.427601	0.32959	0.370513				0.439242	0.393822	0.489567				0.523974	0.606373	0.568383			0.555984	0.623367	0.586909
	406	0.237747	0.286323	0.182689	0.167627			0.288494	0.258866	0.330411			0.399703	0.443786	0.349546	0.392962				0.466705	0.42028	0.515271				0.559603	0.642049	0.604128			0.602001	0.667173	0.629315
	404	0.254915	0.30059	0.188794	0.179323			0.308848	0.277238	0.348232			0.430212	0.460794	0.371257	0.416978				0.496409	0.448956	0.543251				0.598174	0.680171	0.642671			0.651905	0.713725	0.674606
	402	0.273385	0.31584	0.195148	0.192221			0.330253	0.296431	0.366804			0.462058	0.477265	0.394184	0.441271				0.527575	0.478611	0.572101				0.638306	0.718981	0.682434			0.704234	0.76098	0.72099
	400	0.292669	0.33174	0.201633	0.206583			0.352196	0.315519	0.385256			0.494	0.490294	0.41751	0.464358				0.558785	0.508145	0.600137				0.677502	0.75645	0.721383			0.758428	0.806669	0.765658
	398	0.311945	0.347727	0.209179	0.22283			0.37427	0.335392	0.40286			0.52625	0.500673	0.442011	0.486058				0.590134	0.535838	0.626717				0.71669	0.790881	0.758678			0.812624	0.850116	0.808469
	396	0.331219	0.363309	0.217143	0.240768			0.396112	0.355083	0.419235			0.557663	0.507063	0.466644	0.505502				0.620761	0.561239	0.650944				0.754173	0.821727	0.793238			0.866394	0.889569	0.848005
	394	0.349909	0.378419	0.225306	0.259737			0.417222	0.374349	0.434462			0.587679	0.51089	0.490867	0.523158				0.650067	0.584702	0.673345				0.789511	0.849798	0.825823			0.91877	0.924803	0.883833
	392	0.367943	0.393038	0.233089	0.278622			0.437627	0.392718	0.449151			0.616646	0.514218	0.514518	0.539911				0.678412	0.607489	0.69515				0.823126	0.876951	0.857645			0.969824	0.95677	0.916898
	390	0.38513	0.406932	0.240019	0.295878			0.457095	0.409773	0.463399			0.644011	0.519028	0.536768	0.55643				0.705761	0.630411	0.71711				0.855262	0.90399	0.889645			1.01902	0.986534	0.948081
	388	0.400857	0.419734	0.24581	0.310127			0.475053	0.424746	0.476952			0.669063	0.525824	0.556537	0.572378				0.730801	0.652947	0.738972				0.885151	0.93004	0.920336			1.06424	1.01401	0.976919
	386	0.416021	0.432023	0.250854	0.322155			0.492377	0.438554	0.490418			0.69327	0.534137	0.574964	0.588345				0.755084	0.67618	0.761297				0.913998	0.955966	0.950793			1.10806	1.04097	1.0051
	384	0.43116	0.444347	0.255668	0.332883			0.509592	0.452017	0.504082			0.717249	0.543545	0.592773	0.60455				0.779354	0.700354	0.784327				0.943058	0.982022	0.98192			1.15237	1.06815	1.03339
	382	0.445842	0.456242	0.260116	0.342784			0.526286	0.464691	0.517287			0.740178	0.553096	0.609828	0.620182				0.803089	0.724103	0.807199				0.971412	1.00727	1.01234			1.19587	1.09388	1.06063
	380	0.459543	0.467341	0.264354	0.351973			0.541922	0.476184	0.529466			0.761335	0.561851	0.625558	0.634474				0.825431	0.746644	0.828861				0.997888	1.03092	1.0415			1.23666	1.11698	1.08536
	378	0.472021	0.477405	0.268417	0.360324			0.556056	0.486566	0.540145			0.780405	0.569106	0.639744	0.646954				0.845518	0.76705	0.848749				1.02188	1.05212	1.06845			1.27501	1.1374	1.10724
	376	0.482458	0.485754	0.271796	0.367147			0.567777	0.495138	0.548963			0.796134	0.575086	0.651379	0.657109				0.862157	0.784811	0.865943				1.04268	1.07033	1.09247			1.30839	1.15451	1.12612
	374	0.490304	0.491825	0.274008	0.371837			0.576613	0.50146	0.555684			0.807842	0.58061	0.659791	0.665205				0.874898	0.799369	0.880729				1.05925	1.08641	1.11385			1.33496	1.16915	1.14208
	372	0.494591	0.495072	0.274932	0.373682			0.581588	0.504781	0.55973			0.814695	0.585699	0.664194	0.670512				0.882475	0.809385	0.891581				1.07077	1.10025	1.13112			1.35289	1.18055	1.15376
	370	0.494999	0.495646	0.271084	0.369599			0.58225	0.503405	0.561045			0.817221	0.593094	0.664726	0.674048				0.884382	0.818986	0.899525				1.0902	1.11734	1.15068			1.37872	1.20288	1.17467
	368	0.489588	0.491116	0.268324	0.364213			0.576185	0.498737	0.55677			0.80947	0.593243	0.658025	0.669842				0.877286	0.814093	0.896269				1.08149	1.11681	1.15107			1.3659	1.19721	1.16827
	366	0.479614	0.482804	0.264029	0.355475			0.565193	0.48944	0.548071			0.794227	0.590076	0.645682	0.660178				0.862432	0.800959	0.884853				1.06489	1.10642	1.13964			1.33967	1.18516	1.15486
	364	0.464964	0.470371	0.258094	0.343555			0.548461	0.475643	0.534855			0.771209	0.583247	0.627765	0.645059				0.839517	0.779531	0.865097				1.03999	1.08584	1.11614			1.30085	1.16504	1.1328
	362	0.446497	0.455207	0.250718	0.329257			0.527498	0.458251	0.517968			0.741906	0.57323	0.605203	0.625361				0.809964	0.75144	0.839014				1.00793	1.05606	1.08249			1.25094	1.1376	1.10385
	360	0.425777	0.438232	0.242928	0.313654			0.503798	0.43887	0.498865			0.708442	0.561172	0.579929	0.602657				0.77678	0.719263	0.80855				0.970677	1.02059	1.0426			1.19411	1.10441	1.06919
	358	0.404566	0.420809	0.23475	0.297656			0.479447	0.418582	0.478986			0.673321	0.548145	0.554151	0.578672				0.742508	0.686088	0.776853				0.931788	0.982013	0.999996			1.13556	1.06767	1.03126
	356	0.382886	0.403075	0.226261	0.281173			0.454278	0.397289	0.458444			0.636838	0.533904	0.527301	0.553469				0.706512	0.651534	0.744069				0.890947	0.940763	0.953884			1.07397	1.02817	0.990007
	354	0.361482	0.385587	0.217887	0.264894			0.429268	0.375592	0.438095			0.600392	0.519359	0.500141	0.527469				0.670331	0.617454	0.711031				0.849057	0.898775	0.907068			1.01103	0.985553	0.946472
	352	0.341246	0.369417	0.2103	0.249745			0.405462	0.354629	0.418658			0.565158	0.505	0.474443	0.502472				0.635934	0.584928	0.679591				0.807591	0.85753	0.8618			0.949842	0.942012	0.902331
	350	0.323236	0.355136	0.20353	0.236473			0.384184	0.335535	0.401124			0.532888	0.491432	0.451017	0.479633				0.604575	0.555104	0.650863				0.769113	0.818408	0.819317			0.893237	0.899598	0.859768
	348	0.308462	0.34375	0.198467	0.225925			0.366365	0.31923	0.386908			0.504987	0.479423	0.43103	0.459684				0.577741	0.530031	0.626114				0.73518	0.78409	0.781608			0.843554	0.861177	0.821323
	346	0.297252	0.335788	0.195149	0.218438			0.352107	0.305933	0.375713			0.481346	0.469231	0.415059	0.443142				0.555229	0.509425	0.606045				0.705776	0.754395	0.748645			0.800212	0.82679	0.787381
	344	0.290304	0.332253	0.194343	0.214602			0.342327	0.296405	0.368166			0.462911	0.46145	0.403457	0.430729				0.53774	0.493991	0.590419				0.681788	0.730584	0.720516			0.763157	0.79749	0.758182
	342	0.288548	0.333809	0.196434	0.215979			0.337619	0.29127	0.365323			0.450881	0.456129	0.397099	0.423116				0.526579	0.484528	0.580345				0.663534	0.713501	0.697285			0.733593	0.773645	0.734693
	340	0.282483	0.325815	0.220818	0.21892			0.326604	0.299893	0.362152			0.433845	0.461063	0.389394	0.417992				0.506746	0.461014	0.54687				0.657986	0.6726	0.64507			0.722498	0.775423	0.732862
	338	0.297121	0.344539	0.234546	0.236678			0.338036	0.309634	0.375092			0.439775	0.464748	0.399105	0.426229				0.513073	0.468589	0.553028				0.652421	0.674439	0.635595			0.707305	0.764644	0.721905
	336	0.323067	0.375294	0.255286	0.264917			0.360171	0.329102	0.398502			0.457136	0.475016	0.419539	0.444052				0.531124	0.488053	0.569254				0.65584	0.688359	0.633855			0.702198	0.763402	0.720321
	334	0.363989	0.421396	0.28465	0.308059			0.396379	0.360084	0.434212			0.489034	0.49258	0.453865	0.474138				0.562952	0.521357	0.599105				0.670712	0.715641	0.641451			0.709473	0.772432	0.728987
	332	0.423118	0.486478	0.324294	0.368533			0.448982	0.404495	0.486162			0.537577	0.517301	0.503285	0.518606				0.612178	0.571346	0.644836				0.698741	0.759968	0.659961			0.729944	0.794187	0.750202
	330	0.50284	0.573751	0.372937	0.448758			0.520828	0.462874	0.554756			0.604977	0.54986	0.570664	0.577813				0.68083	0.641978	0.708915				0.740716	0.822078	0.689368			0.764147	0.828823	0.784217
	328	0.607691	0.687535	0.430757	0.552409			0.615943	0.537069	0.641887			0.693974	0.590167	0.659549	0.652438				0.77125	0.736672	0.793808				0.798604	0.90485	0.733323			0.814043	0.877441	0.832638
	326	0.741465	0.829871	0.493398	0.680524			0.736611	0.624175	0.745838			0.805934	0.636022	0.77012	0.740075				0.886518	0.858663	0.903365				0.87441	1.00714	0.793025			0.883025	0.941284	0.895662
	324	0.905935	1.00063	0.555852	0.832227			0.885042	0.719475	0.86182			0.940448	0.684245	0.900244	0.836117				1.02752	1.01299	1.03974				0.969073	1.12766	0.869514			0.97413	1.02046	0.974726
	322	1.10108	1.19425	0.610834	0.998791			1.0556	0.813676	0.979562			1.09233	0.730327	1.04385	0.93081				1.19194	1.20266	1.20178				1.08169	1.26252	0.965306			1.08901	1.11213	1.06875
	320	1.31998	1.39727	0.652302	1.16006			1.23858	0.894024	1.08325			1.24656	0.768391	1.18866	1.01068				1.36774	1.42234	1.38464				1.20682	1.3951	1.07866			1.22929	1.21137	1.17218
	318	1.54188	1.57294	0.67873	1.29487			1.41642	0.952243	1.1609			1.38127	0.796967	1.31268	1.06709				1.54005	1.66839	1.57191				1.3365	1.50006	1.2065			1.3997	1.30698	1.27557
	316	1.73762	1.69595	0.694316	1.38829			1.5619	0.989255	1.21001			1.48226	0.815173	1.40502	1.10254				1.6876	1.92873	1.74841				1.46152	1.57689	1.34686			1.59495	1.3902	1.36889
	314	1.87741	1.77152	0.701818	1.438			1.66105	1.00939	1.23697			1.54364	0.825804	1.45883	1.12005				1.79207	2.18031	1.90607				1.56927	1.62667	1.49481			1.82595	1.45908	1.45027
	312	1.96656	1.8113	0.705005	1.46113			1.71833	1.01824	1.25145			1.57556	0.832105	1.49368	1.13103				1.86449	2.3762	2.00581				1.6424	1.65164	1.63804			2.07854	1.50797	1.50976
	310	2.00611	1.82242	0.706848	1.47159			1.74663	1.02246	1.25904			1.59403	0.83629	1.5088	1.13601				1.90517	2.4835	2.06763				1.69283	1.6644	1.76942			2.37537	1.53649	1.55169
	308	2.03403	1.82844	0.708102	1.47867			1.75161	1.02485	1.26332			1.60272	0.838524	1.51623	1.13944				1.92663	2.53614	2.08359				1.72314	1.66757	1.87523			2.81845	1.55122	1.5775
	306	2.05163	1.82755	0.708406	1.48144			1.75127	1.026	1.26388			1.60667	0.839608	1.51869	1.14189				1.937	2.5451	2.09875				1.7368	1.66756	1.95064			7	1.55915	1.59282
	304	2.05824	1.82237	0.709382	1.48246			1.76184	1.02618	1.2662			1.61181	0.839698	1.51864	1.14099				1.95479	2.5734	2.0873				1.74606	1.6656	1.9815			7	1.56446	1.60237
	302	2.07096	1.81501	0.709512	1.48392			1.76125	1.02606	1.26862			1.61624	0.840489	1.51631	1.14246				1.95558	2.57851	2.0718				1.75147	1.66087	1.99637			7	1.57291	1.61103
	300	2.08008	1.79858	0.708905	1.48192			1.77526	1.0263	1.26904			1.61745	0.83944	1.51672	1.13852				1.97651	2.5507	2.03579				1.75835	1.64744	1.98635			7	1.57399	1.61789
	298	2.11639	1.78786	0.707703	1.48504			1.75703	1.02219	1.26954			1.61105	0.83275	1.50039	1.13277				1.98386	2.43615	1.95787				1.75909	1.63454	1.90917			7	1.58044	1.63249
	296	2.21698	1.74071	0.704664	1.48084			1.72926	1.00871	1.26672			1.59581	0.817927	1.45426	1.12666				1.99264	2.15161	1.77498				1.76282	1.55424	1.74798			7	1.57717	1.69827
	294	3.44066	1.56969	0.684047	1.38459			1.69095	0.949085	1.2604			1.52595	0.772419	1.30108	1.07599				2.18845	1.68937	1.38945				1.63954	1.3179	1.37491			7	1.56876	2.92097
	292	7	1.3452	0.646415	1.2039			1.50516	0.810562	1.26909			1.37918	0.718168	1.07731	0.967317				7	1.29262	1.07278				1.47483	1.06721	1.02906			7	1.74911	7
	290	7	1.32786	0.639743	1.20717			1.43291	0.802682	1.32458			1.41165	0.716322	1.08046	0.968868				7	1.27859	1.11752				1.50956	1.10181	1.0378			7	1.71068	7
	288	7	1.13212	0.599092	1.0679			1.40019	0.728041	1.36029			1.26342	0.642565	0.942592	0.877152				7	1.05449	0.958022				1.35225	0.941104	0.843421			7	1.75084	7
	286	7	0.677246	0.423096	0.721028			1.02883	0.460535	1.43878			0.951652	0.412601	0.524356	0.501382				7	0.561343	0.513322				0.663003	0.489434	0.391783			7	2.08834	7
	284	7	0.259389	0.181304	0.234467			0.627188	0.0540201	1.4696			0.537461	0.0695304	0.108254	0.0750828				7	0.0975271	0.0790527				7	0.0614465	-0.0523042			-0.228045	0.987993	-0.103324
	282	7	0.109181	0.0976781	0.0848715			0.622593	-0.0768494	1.53739			0.713736	-0.0638491	-0.0624819	-0.100505				7	-0.0942616	-0.0855958				7	-0.114647	-0.210606			-0.0453562	0.93293	-0.0170557
	280	7	0.0299567	-0.0390611	-0.0814801			0.608789	-0.259113	7			1.64824	-0.224573	-0.261188	-0.30922				7	-0.247142	-0.224952				7	-0.319214	-0.371806			-0.0665708	1.10446	0.0164704
	278	7	0.0335839	-0.0981992	-0.199145			0.648618	-0.329646	1.0203			0.718981	-0.288017	-0.30606	-0.348614				7	-0.25953	-0.298083				7	-0.37119	-0.425438			-0.0663251	0.926385	0.0481777
	276	7	0.0234063	-0.111862	-0.149642			0.281214	-0.267269	0.768511			0.402389	-0.253426	-0.266023	-0.292264				7	-0.223107	-0.225477				7	-0.268015	-0.389245			-0.0648611	0.851405	0.0625606
	274	7	-0.0865033	-0.257544	-0.240385			0.0532845	-0.358169	1.58113			0.225025	-0.392728	-0.350454	-0.381696				7	-0.365933	-0.34287				7	-0.370319	-0.498179			-0.0515562	0.839921	0.0535312
	272	7	-0.0663046	-0.289905	-0.225626			0.20342	-0.282386	1.05988			0.446074	-0.39625	-0.314629	-0.387891				7	-0.351745	-0.29433				7	-0.294382	-0.431901			-0.0751772	2.0199	0.0709431
	270	7	-0.0577594	-0.285465	-0.235432			0.211832	-0.265375	2.06525			0.844064	-0.446074	-0.328288	-0.404369				7	-0.339107	-0.303837				7	-1.66407	-0.428073			-0.12446	1.329	0.0865183
	268	7	0.03143	-0.281967	-0.261198			0.216795	-0.288584	7			0.343762	-0.442426	-0.354216	-0.450833				7	-0.346656	-0.315024				7	-2.23244	-0.437801			-0.131027	0.932485	0.0686684
	266	7	0.152717	-0.257533	-0.30119			0.286305	-0.258421	7			0.227623	-0.458482	-0.362211	-0.444716				7	-0.379488	-0.300736				7	-2.15769	-0.424897			-0.152663	0.747491	0.0735088
	264	7	0.10918	-0.369027	-0.444321			0.100614	-0.314362	7			0.101916	-0.547349	-0.460285	-0.490351				7	-0.485468	-0.401418				7	-1.97529	-0.533382			-0.152921	0.931083	0.0185128
	262	7	0.058832	-0.507778	-0.564384			0.232671	-0.435203	7			-0.0179412	-0.61422	-0.585166	-0.580398				7	-0.603996	-0.471482				7	-1.32853	-0.663852			-0.118622	0.715921	0.000938212
	260	7	-0.0182025	-0.616923	-0.608265			-0.065765	-0.437816	7			0.00473466	-0.659194	-0.629556	-0.572094				1.04868	-0.62502	-0.473522				7	-0.469722	-0.728512			-0.140922	0.815319	0.0579961
	258	7	-0.018548	-0.838859	-0.799794			-0.293071	-0.561872	7			-0.310575	-0.84981	-0.759755	-0.686556				0.768724	-0.734538	-0.637641				7	-0.693581	-0.905191			-0.185264	1.151	0.026887
	256	7	-1.03746	-1.49603	-1.51296			-0.772858	-1.05917	7			-0.972549	-1.51944	-1.44411	-1.32817				7	-1.35218	-1.31089				7	-1.42444	-1.58642			-0.128958	0.771853	0.080378
	254	7	-0.947549	-1.3961	-1.44246			-0.548601	-0.907639	7			-0.684231	-1.45017	-1.46018	-1.1532				7	-1.28152	-1.27619				7	-1.35649	-1.4846			-0.159534	0.690636	0.00730369
	252	-2.05497	7	7	7			7	7	-2.0183			7	7	7	7				7	7	7				7	7	7			-0.186355	0.898761	0.0166194
	250	7	-2.14734	-2.69336	-2.74672			-2.13678	-2.1206	7			-2.08871	-2.8304	-2.756	-2.33376				-1.99804	-2.65245	-2.43639				7	-2.6255	-2.78024			-0.262237	0.620904	0.0736517
	248	-0.556751	7	7	7			7	7	-0.531461			7	7	7	7				7	7	7				7	7	7			-0.204267	0.794844	0.188752
	246	-0.454101	7	7	7			7	7	-0.270089			7	7	7	7				7	7	7				7	7	7			-0.171325	1.05964	0.228138
	244	0.125692	7	7	7			7	7	0.337709			7	7	7	7				7	7	7				7	7	7			-0.156459	7	0.17171
	242	0.259263	1.6435	7	7			7	7	0.627723			7	7	7	7				7	7	7				7	7	7			-0.191988	1.16914	0.184978
	240	0.134961	0.997191	7	7			7	0.761368	0.396031			7	7	7	0.421149				7	7	7				7	7	7			-0.262473	0.644704	0.0585422
	238	0.26949	0.671067	7	7			7	1.07437	0.348884			7	7	7	0.47861				7	7	7				7	7	7			-0.248358	0.46284	0.301156
	236	0.360955	0.595365	7	7			7	7	0.301864			7	7	7	2.396				7	7	7				7	7	7			-0.269235	0.546385	0.432881
	234	0.360641	0.719766	7	7			7	7	0.267896			7	7	7	7				7	7	7				7	7	7			-0.346965	0.547504	0.68909
	232	0.295669	0.954324	7	7			7	7	0.341625			7	7	7	0.895809				7	7	7				7	7	7			-0.363194	0.716632	1.01761
	230	0.0204856	0.649534	7	7			7	7	0.370421			7	7	7	0.661143				7	7	7				7	7	7			-0.434142	0.627078	0.92794
	228	0.105694	0.739023	7	7			7	1.46275	0.394426			7	7	7	0.308543				7	7	7				7	7	7			-0.430703	0.392412	0.790233
	226	0.140229	1.24756	7	7			7	0.833205	0.207013			7	7	7	0.176945				7	7	7				7	7	7			-0.466728	0.29919	7
	224	0.231786	0.869949	7	7			7	7	0.206865			7	7	7	0.388889				7	7	7				7	7	7			-0.463654	0.404321	7
	222	0.224057	1.11316	7	7			7	7	0.228907			7	7	7	0.43816				7	7	7				7	7	7			-0.361573	0.760469	7
	220	0.194598	0.597381	7	7			7	7	0.108014			7	7	7	0.791767				7	7	7				7	7	7			-0.413056	0.390844	7
	218	0.201726	0.534064	7	7			7	1.92745	0.277277			7	7	7	1.2285				7	7	7				7	7	7			-0.467945	0.174419	7
	216	0.331107	0.34046	7	7			7	0.532181	0.508433			7	7	7	0.949868				7	7	7				7	7	7			-0.507681	0.00915506	7
	214	0.311374	0.423824	7	7			7	0.633857	0.492797			7	7	7	0.627599				7	7	7				7	7	7			-0.415488	0.213485	7
	212	0.260702	0.676706	7	7			7	0.685261	0.671425			7	7	7	1.30861				7	7	7				7	7	7			-0.464256	0.0809371	7
	210	0.226408	0.507268	7	7			7	0.417205	0.691232			7	7	7	7				7	7	1.21763				7	7	7			-0.444792	0.0662389	7
	208	0.144419	0.388414	7	7			7	0.394393	0.511927			7	7	7	7				7	7	7				7	7	7			-0.438137	0.226435	1.0267
	206	0.200182	0.261317	7	7			7	0.396868	0.492029			7	7	7	7				7	7	7				7	7	7			-0.651988	0.0139379	7
	204	0.0645845	0.322261	7	7			7	0.589025	0.371604			7	7	7	7				7	0.754858	7				7	7	7			-0.623764	-0.0775619	7
	202	-0.0179405	0.249218	7	7			7	1.07352	0.422852			7	7	7	7				7	0.786134	7				7	7	7			-0.481884	-0.050106	7
	200	0.0432958	0.152983	7	7			7	1.07641	0.75428			7	7	7	7				7	1.20241	7				7	7	7			-0.467173	-0.109624	7

## Sheet: H2O2_modified film
		100 µM					190 µM					285 µM					380 µM					470 µM						555 µM
	Wavelength (nm)	Absorbance (a.u.)	Absorbance (a.u.)	Absorbance (a.u.)			Absorbance (a.u.)	Absorbance (a.u.)	Absorbance (a.u.)			Absorbance (a.u.)	Absorbance (a.u.)	Absorbance (a.u.)			Absorbance (a.u.)	Absorbance (a.u.)	Absorbance (a.u.)			Absorbance (a.u.)	Absorbance (a.u.)	Absorbance (a.u.)				Absorbance (a.u.)	Absorbance (a.u.)	Absorbance (a.u.)
	800	0.26185	0.298359	0.287553			0.271676	0.304285	0.324253			0.299767	0.379803	0.360261			0.685752	0.73253	0.684277			0.584026	0.606043	0.500544				0.609169	0.822003	0.604166
	798	0.26097	0.296171	0.28485			0.267564	0.300362	0.320264			0.295704	0.374822	0.354419			0.68284	0.73075	0.682442			0.570199	0.594284	0.489742				0.598141	0.80715	0.594705
	796	0.260078	0.294039	0.282207			0.263493	0.296491	0.316384			0.291735	0.369838	0.348667			0.68026	0.729055	0.680651			0.556804	0.582569	0.478931				0.587281	0.79243	0.585291
	794	0.259235	0.291887	0.279611			0.259449	0.292695	0.312641			0.287672	0.364878	0.342962			0.677751	0.727364	0.678791			0.543927	0.570976	0.468177				0.576597	0.777851	0.575983
	792	0.258361	0.289773	0.277124			0.255459	0.28898	0.309015			0.283727	0.360153	0.337341			0.67515	0.72574	0.67701			0.531693	0.559436	0.457705				0.56619	0.763526	0.566948
	790	0.257394	0.287749	0.274636			0.251449	0.28529	0.305459			0.279828	0.355444	0.331879			0.672721	0.724051	0.675297			0.520157	0.548229	0.447421				0.555917	0.749541	0.558034
	788	0.256483	0.285686	0.272173			0.247454	0.281738	0.302066			0.27599	0.350842	0.326592			0.670335	0.722429	0.673606			0.509174	0.537308	0.437214				0.545683	0.735609	0.549165
	786	0.255621	0.28376	0.269815			0.243583	0.278346	0.298779			0.272297	0.346461	0.321469			0.667859	0.720854	0.671853			0.498482	0.526654	0.427307				0.535619	0.722007	0.5405
	784	0.254811	0.281896	0.267627			0.239953	0.275066	0.295585			0.268749	0.342224	0.316507			0.665561	0.719317	0.670185			0.488218	0.516285	0.417659				0.525931	0.708681	0.532137
	782	0.25413	0.280143	0.265594			0.236489	0.271881	0.292627			0.265379	0.338136	0.311849			0.663461	0.717905	0.668692			0.478199	0.506268	0.408381				0.516621	0.695871	0.5241
	780	0.253437	0.27839	0.263642			0.233156	0.268835	0.289763			0.262119	0.334155	0.307422			0.661294	0.71649	0.667277			0.468763	0.496635	0.399534				0.507626	0.68374	0.516404
	778	0.252766	0.276738	0.261764			0.229896	0.265978	0.286969			0.258941	0.330446	0.303203			0.659211	0.715176	0.665913			0.459669	0.487495	0.391071				0.499048	0.672087	0.509009
	776	0.252111	0.275145	0.259933			0.226784	0.26318	0.284282			0.25596	0.326999	0.299129			0.657254	0.713911	0.664556			0.451132	0.478796	0.382993				0.490872	0.660939	0.501978
	774	0.251458	0.273708	0.258162			0.223883	0.260596	0.281789			0.253226	0.323724	0.295351			0.65542	0.712711	0.663248			0.443141	0.470602	0.375453				0.483158	0.650429	0.495414
	772	0.250855	0.272392	0.256561			0.221217	0.258222	0.279522			0.250714	0.320651	0.291857			0.653619	0.711638	0.66201			0.4357	0.462933	0.36847				0.47604	0.640677	0.48934
	770	0.250358	0.271152	0.255143			0.218755	0.256028	0.277399			0.248321	0.317822	0.28859			0.651976	0.710624	0.660956			0.428977	0.456008	0.362086				0.469438	0.631584	0.483724
	768	0.249902	0.270039	0.253945			0.216575	0.254013	0.275418			0.246155	0.315235	0.285663			0.65052	0.709676	0.659988			0.422866	0.449637	0.356239				0.463479	0.623342	0.478574
	766	0.249508	0.268969	0.252843			0.214667	0.252258	0.273641			0.244258	0.312908	0.283085			0.649217	0.708802	0.659074			0.417442	0.443832	0.351069				0.458228	0.61603	0.473906
	764	0.249127	0.268011	0.251843			0.212949	0.250674	0.272052			0.242527	0.310908	0.28084			0.647996	0.708043	0.65827			0.412727	0.438839	0.34653				0.453572	0.609657	0.469772
	762	0.248803	0.267161	0.251			0.211557	0.249427	0.27073			0.240994	0.3092	0.278812			0.647002	0.707434	0.657492			0.408678	0.434686	0.342713				0.4496	0.604263	0.466412
	760	0.248561	0.266415	0.250344			0.210464	0.248435	0.269549			0.239831	0.307828	0.277086			0.646132	0.706927	0.656962			0.405317	0.431273	0.339745				0.446428	0.599855	0.463767
	758	0.248398	0.265771	0.249913			0.209649	0.247643	0.268646			0.238973	0.306744	0.275911			0.645386	0.706501	0.656539			0.402729	0.428743	0.33749				0.444168	0.596612	0.461726
	756	0.248298	0.265285	0.249625			0.209054	0.247119	0.268011			0.238295	0.305908	0.275138			0.64482	0.706187	0.656164			0.400901	0.426961	0.336021				0.442743	0.594431	0.460284
	754	0.2483	0.264982	0.249493			0.208776	0.24692	0.267632			0.237941	0.30558	0.27475			0.64444	0.706008	0.655981			0.399889	0.42616	0.335406				0.442164	0.593396	0.459706
	752	0.248334	0.264751	0.249588			0.208821	0.246965	0.267454			0.23784	0.305663	0.274771			0.644188	0.705949	0.655826			0.399739	0.426337	0.335694				0.442564	0.593602	0.459963
	750	0.248455	0.264683	0.24986			0.209195	0.247334	0.267593			0.238091	0.306016	0.275246			0.644216	0.706017	0.65583			0.400461	0.427504	0.336959				0.443854	0.594999	0.461044
	748	0.248621	0.264841	0.250321			0.209949	0.248066	0.268017			0.238616	0.306731	0.276195			0.644447	0.706157	0.65599			0.402047	0.429714	0.339213				0.446174	0.597731	0.462823
	746	0.248955	0.265153	0.250958			0.211044	0.24922	0.268728			0.239501	0.307804	0.277641			0.64492	0.706449	0.656296			0.404672	0.433094	0.342548				0.449601	0.601901	0.46547
	744	0.249341	0.265566	0.251872			0.212503	0.250672	0.269623			0.24072	0.309365	0.27952			0.645589	0.706759	0.656688			0.408095	0.437373	0.34683				0.454017	0.607424	0.469002
	742	0.249925	0.26614	0.252985			0.214312	0.252404	0.27088			0.242221	0.311334	0.28188			0.646508	0.70723	0.65717			0.412451	0.442729	0.352107				0.459497	0.614201	0.473483
	740	0.249813	0.265218	0.254213			0.215981	0.254139	0.271158			0.243293	0.31251	0.283964			0.647054	0.707509	0.657399			0.414993	0.447092	0.358068				0.465643	0.618356	0.476915
	738	0.251044	0.26652	0.255857			0.218625	0.256766	0.27325			0.24547	0.315481	0.287408			0.648466	0.708318	0.658093			0.421795	0.454943	0.365734				0.473569	0.628495	0.483346
	736	0.252779	0.268167	0.257688			0.2216	0.259774	0.275684			0.247987	0.318822	0.291431			0.650081	0.709039	0.658861			0.429863	0.46422	0.374659				0.482786	0.640479	0.490822
	734	0.2551	0.270201	0.259803			0.224892	0.263209	0.27855			0.250801	0.32262	0.295963			0.652012	0.709913	0.659815			0.439114	0.474819	0.384622				0.49317	0.654219	0.499296
	732	0.257531	0.272356	0.262227			0.228618	0.26703	0.281824			0.254177	0.326947	0.301148			0.65431	0.711234	0.6612			0.449171	0.486405	0.395668				0.504588	0.669141	0.508663
	730	0.257886	0.273914	0.265252			0.232933	0.271209	0.285001			0.258491	0.331941	0.307119			0.65667	0.713572	0.66341			0.458997	0.498728	0.408206				0.517249	0.683899	0.518884
	728	0.255547	0.275053	0.269104			0.238417	0.276282	0.288408			0.264216	0.338214	0.314161			0.65851	0.716645	0.666221			0.469124	0.512385	0.422949				0.531905	0.698564	0.530961
	726	0.254839	0.277266	0.273214			0.244352	0.281877	0.292903			0.270316	0.345206	0.321967			0.660867	0.719246	0.668801			0.481451	0.528078	0.439102				0.548124	0.715652	0.544603
	724	0.256001	0.280027	0.277512			0.250401	0.287402	0.297818			0.276174	0.352249	0.330003			0.664298	0.721908	0.671238			0.495486	0.545541	0.456456				0.565596	0.735004	0.559011
	722	0.258	0.282735	0.281664			0.25638	0.292775	0.30259			0.281557	0.358973	0.338074			0.668386	0.724528	0.67376			0.509744	0.56307	0.473855				0.583446	0.755449	0.5733
	720	0.259591	0.285739	0.286238			0.263131	0.299106	0.307961			0.287905	0.36674	0.347248			0.672462	0.727424	0.676667			0.524769	0.581708	0.492584				0.602847	0.777153	0.589139
	718	0.260958	0.289017	0.291234			0.270505	0.306118	0.313721			0.29498	0.375266	0.357009			0.676552	0.730511	0.679718			0.54089	0.601684	0.512999				0.623606	0.799543	0.606407
	716	0.262417	0.292472	0.296525			0.278339	0.31359	0.319843			0.302454	0.384191	0.367478			0.680934	0.733808	0.68305			0.557745	0.622697	0.534609				0.645507	0.822589	0.624539
	714	0.263938	0.296049	0.302162			0.286722	0.321407	0.326312			0.310303	0.393713	0.378576			0.685663	0.737374	0.686603			0.575267	0.644752	0.557516				0.668685	0.846328	0.643555
	712	0.26566	0.300034	0.308153			0.295725	0.329861	0.3333			0.31878	0.403879	0.390383			0.690843	0.741203	0.690357			0.59352	0.667819	0.581777				0.693275	0.870508	0.663674
	710	0.267344	0.304165	0.314456			0.305223	0.338776	0.340624			0.327712	0.414609	0.402879			0.696301	0.745198	0.694246			0.612429	0.691986	0.6074				0.719318	0.895299	0.685044
	708	0.269101	0.308462	0.32102			0.315154	0.348059	0.348237			0.337079	0.425733	0.415926			0.702022	0.749386	0.698392			0.631746	0.716735	0.633988				0.746214	0.919992	0.707236
	706	0.270919	0.312951	0.327987			0.325584	0.357824	0.356224			0.346986	0.43746	0.429576			0.70809	0.753804	0.702749			0.651405	0.74193	0.661431				0.774009	0.944361	0.730104
	704	0.272777	0.317566	0.335074			0.336323	0.367857	0.364396			0.357135	0.449542	0.4436			0.714312	0.758366	0.707283			0.670789	0.767278	0.689336				0.802416	0.967916	0.753255
	702	0.274671	0.322264	0.342285			0.347262	0.377976	0.37265			0.367445	0.461651	0.457802			0.720612	0.762966	0.711887			0.689847	0.792341	0.717379				0.830975	0.990269	0.776482
	700	0.2767	0.327081	0.349804			0.358596	0.388387	0.381163			0.378151	0.474198	0.472427			0.727112	0.767767	0.716608			0.708939	0.817465	0.74626				0.860131	1.01206	0.800201
	698	0.278779	0.332057	0.357628			0.370438	0.399212	0.389996			0.38925	0.487179	0.487691			0.733886	0.77278	0.721545			0.728263	0.842917	0.776156				0.890268	1.03339	0.824703
	696	0.280859	0.337228	0.36569			0.382497	0.410285	0.399048			0.40057	0.500432	0.503247			0.740898	0.777931	0.726597			0.747205	0.868254	0.806333				0.920744	1.05336	0.84936
	694	0.282936	0.342401	0.37377			0.394659	0.42138	0.408105			0.411937	0.513627	0.518746			0.747884	0.783145	0.731649			0.765115	0.892426	0.835901				0.950811	1.07139	0.873476
	692	0.285056	0.34754	0.381846			0.406891	0.432426	0.417064			0.423342	0.526821	0.534275			0.75494	0.788396	0.736729			0.782326	0.915745	0.865159				0.980734	1.08813	0.897294
	690	0.28715	0.352695	0.389959			0.419199	0.443528	0.426074			0.434732	0.540125	0.54981			0.762021	0.793659	0.741886			0.798762	0.938495	0.894211				1.01037	1.10343	0.920617
	688	0.289203	0.357832	0.398072			0.431534	0.454632	0.435091			0.446239	0.553298	0.565301			0.768965	0.798937	0.747003			0.81451	0.960326	0.922867				1.03933	1.11722	0.943596
	686	0.291205	0.362908	0.406098			0.443778	0.465605	0.443983			0.457626	0.566319	0.580589			0.775918	0.804129	0.752057			0.829208	0.980861	0.950865				1.06773	1.12964	0.966076
	684	0.293195	0.367901	0.414111			0.455926	0.476407	0.452724			0.468834	0.57913	0.595685			0.782831	0.809292	0.757153			0.842923	1.0002	0.97783				1.09543	1.14049	0.987702
	682	0.295146	0.372804	0.421987			0.467814	0.486913	0.461193			0.479815	0.591538	0.610348			0.789578	0.814316	0.762075			0.855624	1.01814	1.0036				1.12189	1.14991	1.00814
	680	0.297007	0.377593	0.429697			0.479507	0.497264	0.469415			0.490527	0.603662	0.624621			0.796177	0.819283	0.766876			0.867125	1.03471	1.02811				1.14709	1.15819	1.02766
	678	0.298752	0.382178	0.437123			0.490838	0.50723	0.477366			0.500927	0.61534	0.638414			0.802648	0.824063	0.771604			0.87765	1.04994	1.05136				1.17102	1.16541	1.04604
	676	0.300469	0.386548	0.444236			0.501705	0.516712	0.484918			0.510891	0.6264	0.651688			0.808794	0.828676	0.776127			0.887208	1.06375	1.07314				1.19347	1.1714	1.0631
	674	0.302109	0.390656	0.450989			0.511871	0.525552	0.49197			0.520022	0.636714	0.664017			0.814553	0.832969	0.780362			0.895483	1.07593	1.09299				1.21396	1.17612	1.07853
	672	0.303512	0.394362	0.457109			0.521156	0.53364	0.49839			0.528485	0.646157	0.67522			0.819677	0.836886	0.784226			0.90265	1.0865	1.11051				1.23201	1.17993	1.09226
	670	0.304863	0.397815	0.462872			0.529936	0.541213	0.504345			0.53648	0.654934	0.685696			0.824503	0.84056	0.787792			0.908847	1.09586	1.12658				1.24838	1.18294	1.10452
	668	0.306085	0.401051	0.468388			0.538304	0.548384	0.509979			0.544085	0.663219	0.695673			0.829077	0.844057	0.791152			0.914189	1.10409	1.14109				1.26329	1.18532	1.11549
	666	0.30714	0.403965	0.473429			0.545928	0.554953	0.51512			0.550919	0.670756	0.704803			0.833196	0.847271	0.794267			0.918564	1.11084	1.15366				1.27613	1.18653	1.12493
	664	0.308082	0.406537	0.477809			0.552583	0.560642	0.519569			0.55689	0.677263	0.712762			0.83683	0.850042	0.796908			0.921945	1.11622	1.164				1.28659	1.1874	1.13268
	662	0.308813	0.408683	0.481544			0.558246	0.565367	0.523334			0.561994	0.68274	0.719428			0.839862	0.852361	0.799142			0.924625	1.1202	1.17192				1.29472	1.18761	1.13857
	660	0.309377	0.410333	0.48467			0.562871	0.569296	0.526362			0.566172	0.687167	0.72485			0.842278	0.854308	0.801015			0.92621	1.1231	1.17776				1.30055	1.18738	1.14259
	658	0.30979	0.411589	0.487286			0.566631	0.572473	0.528776			0.569571	0.690768	0.729406			0.844168	0.855915	0.802446			0.927	1.12484	1.18164				1.30431	1.18653	1.14526
	656	0.310094	0.412603	0.489266			0.569609	0.574927	0.530669			0.572093	0.693453	0.732854			0.845569	0.857199	0.803623			0.926984	1.12528	1.18344				1.30604	1.1852	1.14658
	654	0.310273	0.413267	0.490686			0.571638	0.576627	0.531931			0.573859	0.695247	0.735215			0.846467	0.858104	0.804345			0.926233	1.1247	1.18356				1.30573	1.18363	1.14635
	652	0.310169	0.413479	0.491519			0.572698	0.577491	0.532592			0.574766	0.696116	0.736606			0.846714	0.858601	0.80468			0.924779	1.12306	1.18163				1.30339	1.18152	1.14446
	650	0.309978	0.413312	0.49167			0.572926	0.577634	0.532662			0.574856	0.696133	0.736886			0.846409	0.858777	0.804629			0.922538	1.12041	1.17762				1.29892	1.17893	1.14102
	648	0.309622	0.412774	0.491234			0.572192	0.576962	0.532014			0.574058	0.695192	0.736133			0.845611	0.858503	0.804164			0.919444	1.11669	1.17192				1.29254	1.17594	1.13625
	646	0.309123	0.411872	0.490229			0.570527	0.57551	0.530835			0.572479	0.693435	0.734318			0.844353	0.857877	0.803357			0.915798	1.11198	1.16456				1.28415	1.17269	1.13019
	644	0.308454	0.410632	0.48861			0.568023	0.57336	0.529064			0.570183	0.690884	0.731463			0.842533	0.856881	0.802282			0.911442	1.10636	1.15561				1.27408	1.16886	1.12289
	642	0.307682	0.409081	0.486538			0.564792	0.570557	0.526828			0.567161	0.687503	0.727787			0.840309	0.855623	0.800882			0.906349	1.09969	1.14501				1.26256	1.16444	1.11445
	640	0.306806	0.407274	0.484082			0.560809	0.567126	0.524108			0.56349	0.683373	0.723265			0.837725	0.854096	0.799244			0.900568	1.09213	1.13297				1.24954	1.15975	1.10489
	638	0.305792	0.405124	0.481103			0.556014	0.562993	0.5208			0.559067	0.678426	0.717669			0.834649	0.852161	0.797259			0.894149	1.08352	1.11929				1.23476	1.15427	1.09387
	636	0.304677	0.402643	0.477634			0.550511	0.558169	0.51694			0.553972	0.672744	0.711211			0.831131	0.849918	0.794884			0.887006	1.07383	1.10406				1.21852	1.14826	1.08171
	634	0.303432	0.39996	0.47379			0.544431	0.552934	0.51266			0.548294	0.666542	0.703999			0.827325	0.847483	0.792339			0.879276	1.06352	1.08778				1.20116	1.14204	1.06876
	632	0.30215	0.397074	0.469581			0.537868	0.547278	0.508032			0.542254	0.659825	0.696174			0.823347	0.844782	0.789623			0.871109	1.05247	1.07081				1.18297	1.13525	1.05506
	630	0.300896	0.39408	0.465086			0.530797	0.54123	0.502999			0.535766	0.652577	0.687786			0.819047	0.841788	0.786769			0.862238	1.04048	1.05266				1.16376	1.12782	1.04058
	628	0.299505	0.39082	0.460134			0.523045	0.534512	0.497438			0.52861	0.644644	0.678456			0.814362	0.838557	0.783579			0.852509	1.02749	1.0332				1.14306	1.11952	1.02509
	626	0.297967	0.387323	0.454857			0.514789	0.527387	0.491521			0.521033	0.636127	0.668468			0.809386	0.835031	0.780188			0.84222	1.01345	1.01267				1.12147	1.11065	1.00888
	624	0.296364	0.38367	0.449454			0.506249	0.519962	0.485358			0.513171	0.6272	0.658019			0.804192	0.831332	0.776656			0.831423	0.998818	0.991611				1.09929	1.10102	0.992099
	622	0.294675	0.379908	0.443789			0.497344	0.51224	0.478893			0.504936	0.61789	0.647018			0.798898	0.827558	0.773026			0.819966	0.983347	0.969964				1.07648	1.09056	0.974685
	620	0.293041	0.376037	0.437894			0.488093	0.504191	0.472146			0.496475	0.608241	0.635612			0.793526	0.823646	0.769219			0.807898	0.967085	0.947554				1.05323	1.07947	0.956828
	618	0.29137	0.372118	0.43184			0.478585	0.495862	0.465169			0.487717	0.59824	0.623757			0.78798	0.819589	0.765351			0.795468	0.950173	0.924666				1.02949	1.06765	0.938459
	616	0.289592	0.368118	0.425665			0.469024	0.487415	0.458107			0.478868	0.588115	0.611751			0.782411	0.81549	0.761458			0.782768	0.933013	0.901969				1.00562	1.05519	0.920098
	614	0.287878	0.364111	0.419531			0.459473	0.478977	0.451049			0.470069	0.577978	0.59969			0.776822	0.811458	0.757617			0.769764	0.915367	0.87917				0.982041	1.04249	0.90168
	612	0.286209	0.360072	0.413389			0.449749	0.470413	0.443921			0.461165	0.567575	0.587419			0.77132	0.807431	0.753702			0.756271	0.897112	0.855925				0.95819	1.0287	0.882867
	610	0.284453	0.355913	0.407077			0.439681	0.461481	0.436509			0.45193	0.556842	0.574626			0.76562	0.803283	0.74975			0.741847	0.877995	0.831976				0.933766	1.01367	0.863567
	608	0.282661	0.351698	0.400617			0.429601	0.452376	0.42899			0.442557	0.545903	0.561675			0.759854	0.799065	0.745845			0.727038	0.858474	0.807918				0.909148	0.998062	0.843968
	606	0.280887	0.347478	0.394158			0.419485	0.443314	0.421513			0.433166	0.534873	0.548679			0.754091	0.794898	0.741836			0.712158	0.838739	0.784046				0.884679	0.981737	0.824398
	604	0.279101	0.343309	0.387792			0.409416	0.434311	0.414056			0.423869	0.523871	0.535689			0.748419	0.790757	0.737886			0.697192	0.818848	0.760346				0.860533	0.964697	0.805079
	602	0.277372	0.339203	0.38149			0.399545	0.425324	0.406697			0.414758	0.51302	0.522831			0.742838	0.786708	0.73399			0.682162	0.799006	0.737172				0.836772	0.947469	0.785984
	600	0.275676	0.335136	0.375289			0.389772	0.416458	0.399448			0.405647	0.502287	0.510162			0.737287	0.782754	0.7301			0.666977	0.779177	0.714248				0.813405	0.929867	0.767064
	598	0.274077	0.331137	0.369153			0.380032	0.40769	0.392276			0.396661	0.491512	0.497574			0.731832	0.778872	0.726336			0.65162	0.759135	0.69137				0.790119	0.911558	0.748087
	596	0.272424	0.327151	0.362941			0.370359	0.398865	0.385075			0.387676	0.480732	0.484869			0.726419	0.774993	0.722494			0.636002	0.738773	0.668537				0.766976	0.892556	0.729048
	594	0.270816	0.323155	0.356861			0.36075	0.390209	0.377913			0.378724	0.470032	0.472217			0.721044	0.771157	0.718705			0.620247	0.71842	0.645854				0.744053	0.873115	0.710217
	592	0.269214	0.319173	0.350772			0.351052	0.381461	0.370765			0.369791	0.45928	0.459656			0.715707	0.767249	0.714997			0.604342	0.697811	0.623184				0.721243	0.85306	0.691591
	590	0.267586	0.31527	0.344747			0.34152	0.372755	0.363639			0.360958	0.448664	0.447094			0.710372	0.763454	0.711282			0.588343	0.677135	0.600873				0.698672	0.832631	0.672961
	588	0.265942	0.311439	0.338943			0.332256	0.36422	0.356656			0.352313	0.438242	0.434847			0.705103	0.759704	0.707665			0.572448	0.656746	0.579128				0.676596	0.811979	0.654651
	586	0.264307	0.307659	0.333221			0.323243	0.355892	0.349873			0.343953	0.428054	0.42303			0.699984	0.756069	0.704152			0.556726	0.636738	0.557888				0.655088	0.791214	0.636741
	584	0.262693	0.304051	0.327657			0.314502	0.347819	0.343188			0.335843	0.418127	0.411454			0.695041	0.752585	0.700691			0.541416	0.617181	0.537303				0.634283	0.770819	0.619513
	582	0.261153	0.300446	0.32225			0.305977	0.339883	0.336732			0.327904	0.40851	0.400139			0.690266	0.749102	0.69734			0.526441	0.598213	0.517517				0.614222	0.750716	0.602806
	580	0.259728	0.296998	0.316968			0.297748	0.33223	0.330463			0.320188	0.399067	0.389102			0.685633	0.745765	0.694125			0.511533	0.57942	0.49803				0.594674	0.730456	0.58642
	578	0.258291	0.293622	0.311863			0.289625	0.324668	0.32426			0.312537	0.389763	0.378228			0.68099	0.742499	0.690952			0.496731	0.560687	0.478855				0.575451	0.710145	0.570323
	576	0.256847	0.290306	0.306931			0.281726	0.317274	0.318257			0.305184	0.380719	0.367713			0.676599	0.739328	0.687914			0.482425	0.542594	0.460467				0.556994	0.690243	0.554759
	574	0.25549	0.28716	0.302223			0.274188	0.310324	0.312492			0.298169	0.372173	0.357716			0.672384	0.73631	0.685045			0.468561	0.52534	0.442958				0.539473	0.670951	0.53995
	572	0.254223	0.284197	0.297698			0.267019	0.303662	0.306968			0.291484	0.363974	0.348164			0.668348	0.733564	0.682323			0.455296	0.508795	0.426273				0.52272	0.652313	0.525766
	570	0.252983	0.281334	0.29337			0.260113	0.297182	0.301718			0.285094	0.356042	0.338865			0.66449	0.730884	0.679703			0.442354	0.492735	0.410162				0.50664	0.634037	0.512124
	568	0.251862	0.278597	0.289253			0.253489	0.291023	0.296667			0.278922	0.348429	0.329949			0.660734	0.728311	0.677195			0.429839	0.477324	0.394679				0.491227	0.616196	0.49891
	566	0.250638	0.275959	0.285187			0.247064	0.284984	0.291691			0.272911	0.341012	0.321384			0.657065	0.725864	0.674779			0.417789	0.462435	0.379883				0.476335	0.598838	0.486152
	564	0.249395	0.273341	0.281302			0.24085	0.279137	0.286901			0.267089	0.333823	0.313119			0.653527	0.723477	0.672377			0.406069	0.447924	0.365585				0.462016	0.581946	0.473972
	562	0.248195	0.27084	0.277669			0.234896	0.273533	0.282323			0.261541	0.326986	0.305181			0.650182	0.721118	0.670004			0.394841	0.434143	0.352022				0.448461	0.5658	0.462409
	560	0.247179	0.268497	0.274253			0.229268	0.268209	0.277983			0.256316	0.320487	0.297634			0.647035	0.718878	0.667972			0.384193	0.421115	0.339184				0.435595	0.550322	0.451389
	558	0.246161	0.266302	0.27098			0.223918	0.263133	0.27384			0.251328	0.314262	0.290444			0.644033	0.716851	0.666011			0.374046	0.408716	0.32703				0.423362	0.535553	0.440987
	556	0.245257	0.264243	0.267885			0.218816	0.258411	0.26993			0.246724	0.308506	0.283685			0.641228	0.715007	0.664117			0.36434	0.39684	0.315457				0.411854	0.521431	0.431058
	554	0.244386	0.262254	0.264906			0.213957	0.253832	0.266219			0.242283	0.302895	0.277215			0.638573	0.713234	0.662341			0.355002	0.385491	0.304459				0.40081	0.507768	0.421549
	552	0.243539	0.260351	0.26209			0.209258	0.249463	0.262578			0.237968	0.297429	0.270933			0.635949	0.711489	0.660709			0.346049	0.374576	0.293858				0.390316	0.494585	0.412436
	550	0.242748	0.258593	0.259414			0.20479	0.245362	0.259155			0.233844	0.29229	0.264947			0.633467	0.70987	0.659129			0.337385	0.364	0.283631				0.380229	0.481939	0.403675
	548	0.242032	0.25693	0.256931			0.200605	0.241439	0.255945			0.229972	0.287441	0.259315			0.631173	0.708368	0.657614			0.329151	0.353953	0.273976				0.370608	0.46974	0.395334
	546	0.241202	0.255214	0.254497			0.196496	0.237644	0.252782			0.226231	0.282744	0.253844			0.628857	0.706864	0.656001			0.321493	0.34473	0.264916				0.361619	0.458254	0.387525
	544	0.240441	0.253646	0.252185			0.192664	0.234124	0.249811			0.222688	0.278336	0.248808			0.626674	0.705442	0.654616			0.31423	0.335897	0.256407				0.353081	0.447424	0.38025
	542	0.239763	0.252187	0.250055			0.189105	0.230807	0.24698			0.219386	0.274207	0.244056			0.624702	0.704167	0.653315			0.307325	0.327539	0.248477				0.345039	0.437049	0.373325
	540	0.239129	0.250769	0.248018			0.185624	0.227589	0.244317			0.216229	0.27021	0.239451			0.622745	0.702956	0.652114			0.300682	0.319615	0.240829				0.337468	0.427223	0.366794
	538	0.238484	0.249445	0.246039			0.18235	0.224576	0.241817			0.213316	0.26643	0.235123			0.620957	0.701873	0.651039			0.294382	0.312025	0.233557				0.330217	0.417798	0.360492
	536	0.237871	0.248196	0.2443			0.17933	0.22171	0.239525			0.210615	0.262982	0.231114			0.619272	0.700843	0.65006			0.288499	0.304837	0.226732				0.323432	0.408983	0.354562
	534	0.237321	0.247017	0.24265			0.17647	0.219009	0.237352			0.208039	0.259693	0.227276			0.617682	0.699895	0.649025			0.282955	0.29816	0.220327				0.317123	0.400727	0.349038
	532	0.236762	0.245864	0.241083			0.173816	0.216486	0.235237			0.205504	0.256576	0.223623			0.616146	0.698897	0.64807			0.277732	0.291904	0.214385				0.311149	0.392863	0.343795
	530	0.236255	0.244803	0.239674			0.17127	0.214105	0.233264			0.203158	0.253563	0.220228			0.614692	0.698031	0.647266			0.272708	0.285938	0.208652				0.305484	0.385357	0.338773
	528	0.235782	0.243848	0.238359			0.168828	0.211866	0.231315			0.200966	0.250763	0.217042			0.613413	0.697302	0.646527			0.267953	0.280206	0.203217				0.300133	0.37819	0.334094
	526	0.235384	0.242932	0.23703			0.166485	0.209734	0.229535			0.198881	0.248103	0.213994			0.612152	0.696627	0.645799			0.263454	0.274806	0.19805				0.295109	0.371438	0.329729
	524	0.234927	0.24198	0.235814			0.164253	0.207625	0.227806			0.196836	0.245551	0.210975			0.610864	0.695886	0.645083			0.259161	0.269674	0.193187				0.290304	0.3649	0.325502
	522	0.234552	0.241162	0.234758			0.162217	0.205729	0.226255			0.194998	0.243171	0.208234			0.609746	0.695321	0.644494			0.255103	0.264868	0.188679				0.285781	0.358792	0.321536
	520	0.234124	0.24039	0.23374			0.160271	0.203899	0.224744			0.193235	0.240947	0.205752			0.608717	0.694753	0.643925			0.251373	0.260354	0.18445				0.281556	0.353074	0.317841
	518	0.233787	0.239625	0.232824			0.15845	0.20228	0.223279			0.191606	0.238821	0.203239			0.607695	0.694217	0.643364			0.247884	0.256135	0.180451				0.277539	0.347732	0.3145
	516	0.233477	0.239021	0.231985			0.156827	0.200808	0.221979			0.190141	0.236859	0.201008			0.606747	0.693783	0.642956			0.244538	0.252079	0.176613				0.273708	0.342645	0.311264
	514	0.233223	0.238471	0.231252			0.1553	0.199351	0.220753			0.188805	0.235031	0.199042			0.605822	0.693355	0.642592			0.24137	0.248386	0.173069				0.27023	0.33783	0.308249
	512	0.232915	0.237921	0.230583			0.153777	0.197986	0.219639			0.187453	0.233302	0.197074			0.604944	0.692928	0.642231			0.238424	0.244881	0.169793				0.266996	0.333289	0.305357
	510	0.232627	0.237407	0.229971			0.152389	0.196713	0.218574			0.186135	0.231609	0.195185			0.60415	0.69258	0.641848			0.235614	0.241531	0.166646				0.263851	0.328902	0.302637
	508	0.232314	0.236832	0.229381			0.15106	0.195536	0.217522			0.184996	0.22999	0.193482			0.603311	0.692311	0.641405			0.232956	0.23839	0.163724				0.260931	0.324801	0.300092
	506	0.232065	0.236384	0.22885			0.149802	0.194481	0.216561			0.184027	0.228532	0.191803			0.602564	0.692073	0.641097			0.230479	0.235461	0.160968				0.258214	0.320966	0.297675
	504	0.231818	0.235966	0.228402			0.148685	0.193488	0.215665			0.18307	0.227173	0.190385			0.601974	0.691826	0.640857			0.228201	0.23282	0.158382				0.255651	0.317329	0.29549
	502	0.231608	0.23556	0.22802			0.147644	0.192653	0.214816			0.182143	0.225933	0.189042			0.60132	0.691564	0.640588			0.226046	0.230281	0.156007				0.253278	0.313961	0.293459
	500	0.231023	0.234214	0.227143			0.146411	0.191237	0.213463			0.180597	0.224098	0.187097			0.599885	0.690864	0.639793			0.22328	0.227026	0.153208				0.250282	0.309895	0.290735
	498	0.230853	0.233952	0.226873			0.145527	0.190501	0.212774			0.179825	0.223031	0.185911			0.599298	0.690707	0.639625			0.221481	0.224888	0.151183				0.248318	0.307029	0.28903
	496	0.230696	0.233666	0.226694			0.144761	0.189854	0.212199			0.179205	0.222081	0.184885			0.598831	0.690624	0.63952			0.21985	0.222893	0.149376				0.246456	0.304444	0.287461
	494	0.230493	0.233389	0.226507			0.144037	0.189216	0.211605			0.178692	0.221208	0.18396			0.598303	0.690597	0.639444			0.218324	0.221165	0.147725				0.244733	0.301984	0.286032
	492	0.230439	0.233228	0.226407			0.143464	0.188677	0.211124			0.178197	0.220471	0.183232			0.597874	0.690651	0.639486			0.21689	0.219559	0.14625				0.243297	0.299715	0.284794
	490	0.230279	0.233129	0.226372			0.142944	0.188222	0.210746			0.177706	0.21981	0.182647			0.597524	0.690707	0.639525			0.215641	0.218118	0.14499				0.242042	0.297817	0.283732
	488	0.230165	0.233004	0.226436			0.142586	0.187896	0.210439			0.177381	0.219345	0.182147			0.597178	0.690836	0.639575			0.214619	0.216914	0.143872				0.241095	0.296197	0.282847
	486	0.230015	0.232934	0.226582			0.142304	0.18769	0.210153			0.177237	0.218827	0.181733			0.596837	0.690941	0.639674			0.213881	0.216003	0.143051				0.240438	0.294924	0.282205
	484	0.230004	0.233014	0.226826			0.142267	0.187645	0.210053			0.177229	0.218649	0.181589			0.596688	0.69119	0.639943			0.213362	0.215458	0.142609				0.240123	0.294085	0.281933
	482	0.229994	0.233085	0.227149			0.14228	0.187681	0.210076			0.177269	0.218522	0.181578			0.596595	0.691499	0.640239			0.213301	0.215269	0.142661				0.240293	0.293813	0.282033
	480	0.229963	0.23328	0.227694			0.142554	0.187886	0.210178			0.177524	0.21859	0.181845			0.59663	0.691907	0.640643			0.213744	0.215738	0.143183				0.241177	0.294352	0.282543
	478	0.230117	0.23359	0.22834			0.143007	0.188282	0.210486			0.178012	0.218954	0.182295			0.596821	0.692396	0.641152			0.214903	0.216915	0.144429				0.24298	0.295981	0.283755
	476	0.230265	0.233959	0.229117			0.143714	0.188934	0.210959			0.178771	0.219601	0.183187			0.59712	0.693055	0.641734			0.216987	0.219141	0.146807				0.246115	0.299149	0.28581
	474	0.230427	0.234484	0.2302			0.144812	0.189999	0.211788			0.179804	0.220588	0.184597			0.597629	0.693924	0.642512			0.220525	0.222861	0.15066				0.251039	0.304279	0.289251
	472	0.230843	0.235284	0.231606			0.146331	0.191524	0.212996			0.181245	0.222133	0.186495			0.598513	0.694989	0.643577			0.225821	0.228318	0.156307				0.25822	0.311916	0.294361
	470	0.23137	0.236327	0.233342			0.1484	0.193467	0.214595			0.183202	0.224199	0.189039			0.599753	0.696373	0.644882			0.232964	0.235842	0.164072				0.267851	0.322346	0.301182
	468	0.231953	0.23764	0.235504			0.150969	0.195875	0.216609			0.185684	0.226786	0.192158			0.601365	0.698016	0.646422			0.241555	0.245104	0.173684				0.27949	0.33493	0.309612
	466	0.232551	0.239107	0.237862			0.153861	0.198634	0.218886			0.188404	0.229719	0.195649			0.603247	0.69986	0.64819			0.250672	0.25494	0.183947				0.291797	0.347918	0.318581
	464	0.23315	0.240623	0.240274			0.156856	0.201468	0.221283			0.191247	0.232724	0.199179			0.605165	0.701813	0.650009			0.258685	0.263777	0.193126				0.302474	0.358858	0.326585
	462	0.233663	0.241987	0.242502			0.159558	0.204094	0.223374			0.193892	0.235399	0.202393			0.606841	0.703627	0.651748			0.264243	0.270174	0.199729				0.309885	0.366064	0.332322
	460	0.233952	0.242999	0.244376			0.161686	0.206142	0.224998			0.196135	0.237465	0.205017			0.608122	0.705212	0.653225			0.267127	0.273736	0.203509				0.313711	0.369327	0.335488
	458	0.233994	0.243643	0.245795			0.163243	0.207598	0.226133			0.197692	0.238955	0.206951			0.608988	0.706478	0.654441			0.267707	0.274865	0.20475				0.314672	0.369565	0.336612
	456	0.233836	0.24399	0.24679			0.164128	0.208515	0.226732			0.198699	0.239867	0.208138			0.609389	0.707434	0.655325			0.267121	0.274745	0.204632				0.314079	0.368305	0.336568
	454	0.233708	0.244183	0.247542			0.164578	0.208979	0.226972			0.199229	0.240282	0.20875			0.609522	0.708117	0.655891			0.266199	0.273976	0.203896				0.313029	0.366809	0.336058
	452	0.233932	0.244421	0.248052			0.164851	0.209241	0.227163			0.199526	0.240387	0.209093			0.609688	0.708632	0.656332			0.265482	0.273255	0.203198				0.31215	0.365743	0.335571
	450	0.234248	0.244687	0.2485			0.165032	0.209344	0.22725			0.199632	0.240424	0.209184			0.609795	0.709086	0.656675			0.265126	0.272855	0.202873				0.311689	0.365251	0.335416
	448	0.234478	0.244892	0.249013			0.165126	0.209429	0.227227			0.199736	0.240483	0.209199			0.609885	0.70944	0.657021			0.265088	0.272873	0.2029				0.311724	0.365222	0.335549
	446	0.234681	0.245038	0.249401			0.165114	0.209497	0.227098			0.199797	0.24049	0.209148			0.609852	0.709746	0.65724			0.265087	0.273098	0.203142				0.311936	0.36532	0.335884
	444	0.234896	0.24518	0.249853			0.165167	0.209574	0.226959			0.199803	0.240426	0.209095			0.609784	0.710062	0.65736			0.264971	0.273159	0.203273				0.311868	0.365277	0.336004
	442	0.235167	0.245373	0.250262			0.165287	0.209648	0.226874			0.199877	0.240459	0.209105			0.609751	0.710338	0.657517			0.264661	0.273038	0.203264				0.311507	0.365115	0.336044
	440	0.235264	0.245606	0.250784			0.165596	0.209874	0.226852			0.200074	0.240645	0.209363			0.609696	0.710718	0.657776			0.264552	0.273341	0.203533				0.311396	0.3653	0.33643
	438	0.235486	0.24595	0.251655			0.16612	0.21036	0.227063			0.200603	0.241208	0.210086			0.609901	0.711322	0.658232			0.265319	0.274688	0.204694				0.312363	0.366919	0.337616
	436	0.2358	0.246447	0.252837			0.167076	0.211298	0.227654			0.201562	0.242345	0.21133			0.610339	0.712081	0.658817			0.267592	0.277593	0.207535				0.31519	0.370841	0.340219
	434	0.236244	0.247246	0.254265			0.168732	0.212854	0.22877			0.203187	0.244272	0.213488			0.611191	0.71308	0.659672			0.271889	0.282847	0.212696				0.320603	0.377726	0.344722
	432	0.236904	0.248537	0.256458			0.171327	0.215241	0.230508			0.20569	0.24717	0.216905			0.612573	0.714512	0.660888			0.278593	0.290919	0.220655				0.329097	0.388167	0.351732
	430	0.237767	0.25025	0.259389			0.174944	0.218589	0.23308			0.209067	0.251189	0.22165			0.614544	0.716445	0.662624			0.287807	0.302003	0.231686				0.340692	0.402283	0.361248
	428	0.238816	0.252441	0.262952			0.179577	0.22293	0.236458			0.213402	0.25638	0.227678			0.617175	0.718826	0.664784			0.298992	0.315544	0.245174				0.354616	0.419274	0.372839
	426	0.240071	0.25503	0.267193			0.185245	0.228263	0.240594			0.218646	0.262796	0.2351			0.620334	0.72164	0.667279			0.311855	0.331316	0.260701				0.370362	0.43855	0.386098
	424	0.241579	0.258228	0.272184			0.192144	0.234738	0.245655			0.225002	0.270628	0.244202			0.624134	0.724819	0.67021			0.326784	0.349842	0.278917				0.388617	0.460874	0.401585
	422	0.243518	0.261962	0.278289			0.200619	0.242643	0.251899			0.232831	0.280177	0.255264			0.62878	0.728665	0.67375			0.344673	0.372153	0.300994				0.410719	0.48762	0.420414
	420	0.245669	0.266419	0.285298			0.210739	0.252085	0.259313			0.242135	0.291576	0.268533			0.63434	0.733136	0.677905			0.366517	0.399311	0.32809				0.437886	0.519688	0.44322
	418	0.248127	0.271698	0.293551			0.222703	0.263261	0.268165			0.253144	0.305043	0.284283			0.641055	0.738279	0.682687			0.392433	0.431666	0.360789				0.470817	0.557325	0.470527
	416	0.251183	0.277988	0.303534			0.23694	0.276592	0.278833			0.266383	0.321156	0.303032			0.649193	0.744408	0.688368			0.423015	0.470023	0.399927				0.510463	0.600885	0.503412
	414	0.254865	0.28553	0.31525			0.253991	0.292447	0.291602			0.28213	0.340204	0.325315			0.658843	0.751474	0.695108			0.458552	0.514793	0.446316				0.557628	0.64995	0.542206
	412	0.259217	0.294439	0.328591			0.273966	0.310982	0.306445			0.300444	0.362236	0.350925			0.67016	0.759734	0.703084			0.498392	0.565246	0.499565				0.611913	0.703068	0.586639
	410	0.264145	0.304391	0.34356			0.296417	0.331853	0.323161			0.321123	0.386917	0.379718			0.682863	0.768903	0.712007			0.541537	0.620393	0.559269				0.672668	0.75793	0.636093
	408	0.269646	0.315524	0.360047			0.321074	0.354998	0.341698			0.343879	0.414006	0.411238			0.696781	0.779037	0.721831			0.586457	0.678483	0.624048				0.738489	0.812007	0.689355
	406	0.275626	0.327724	0.378093			0.348213	0.380229	0.361983			0.368889	0.443602	0.44555			0.712162	0.789948	0.7326			0.632081	0.738666	0.693638				0.809603	0.863246	0.746318
	404	0.281796	0.340896	0.397852			0.377725	0.407321	0.383845			0.39611	0.475436	0.482692			0.728895	0.801812	0.744429			0.677003	0.799362	0.767565				0.885294	0.909366	0.806171
	402	0.287628	0.354272	0.418715			0.408861	0.435243	0.406148			0.424585	0.508144	0.521137			0.746451	0.814729	0.757186			0.718835	0.856905	0.842768				0.963028	0.9472	0.866173
	400	0.292032	0.366783	0.439918			0.440392	0.461872	0.42703			0.453406	0.539508	0.558639			0.764673	0.828772	0.770553			0.752563	0.908621	0.921701				1.04315	0.970353	0.924613
	398	0.295573	0.378253	0.461666			0.472382	0.488493	0.446936			0.482018	0.570173	0.595787			0.783286	0.843644	0.784608			0.780826	0.950969	0.993236				1.11856	0.986926	0.978044
	396	0.297674	0.388381	0.483796			0.50449	0.513637	0.465111			0.510188	0.59897	0.631383			0.802484	0.859521	0.79931			0.802229	0.985242	1.06125				1.19049	0.994102	1.02635
	394	0.298748	0.397393	0.505787			0.536166	0.537223	0.481652			0.537569	0.625611	0.66517			0.821873	0.875913	0.814387			0.817647	1.0125	1.12516				1.25748	0.994671	1.06893
	392	0.299777	0.406076	0.527331			0.567081	0.559851	0.497464			0.564065	0.650954	0.697493			0.841201	0.892378	0.829378			0.829526	1.03446	1.18547				1.32074	0.991953	1.10708
	390	0.301532	0.415143	0.548288			0.597363	0.58203	0.513271			0.589987	0.675384	0.728289			0.859897	0.907935	0.843709			0.839829	1.05324	1.24153				1.38014	0.989382	1.14213
	388	0.304386	0.424354	0.567584			0.625757	0.603264	0.528474			0.613994	0.698258	0.757142			0.876997	0.921677	0.856612			0.849119	1.06914	1.29111				1.43402	0.988904	1.17332
	386	0.308019	0.433862	0.586096			0.653092	0.623981	0.543747			0.637074	0.720496	0.785158			0.893063	0.934	0.868313			0.858174	1.084	1.33676				1.48337	0.990202	1.20234
	384	0.312582	0.444134	0.604725			0.680882	0.64506	0.559583			0.660329	0.742994	0.813187			0.908826	0.945946	0.879645			0.866988	1.09735	1.37938				1.52969	0.992774	1.23027
	382	0.317264	0.454118	0.62297			0.708421	0.665642	0.574959			0.68298	0.764766	0.840243			0.924296	0.957369	0.890482			0.874814	1.1089	1.41913				1.57294	0.99519	1.25561
	380	0.321596	0.463436	0.640406			0.734626	0.68476	0.589407			0.704446	0.784879	0.865278			0.938767	0.968122	0.900536			0.88137	1.11837	1.4543				1.61182	0.997234	1.27779
	378	0.325519	0.47227	0.657099			0.759758	0.702579	0.602624			0.724595	0.803204	0.888633			0.95263	0.978528	0.910261			0.886231	1.12564	1.48377				1.64616	0.998519	1.29735
	376	0.329165	0.48004	0.671979			0.782198	0.718552	0.614117			0.742426	0.819083	0.909126			0.964939	0.987832	0.918922			0.889833	1.13089	1.50856				1.6755	0.999203	1.31203
	374	0.332589	0.48676	0.684485			0.800965	0.731929	0.62405			0.757416	0.832643	0.926377			0.974971	0.995316	0.926047			0.893789	1.13657	1.53022				1.69835	1.0009	1.3256
	372	0.335655	0.492424	0.694102			0.815271	0.742429	0.632137			0.769048	0.843716	0.940401			0.982116	1.00082	0.931305			0.898374	1.1431	1.54641				1.71501	1.00398	1.33591
	370	0.337977	0.496377	0.69883			0.821241	0.751662	0.6401			0.776547	0.854295	0.948424			0.983678	1.00205	0.93341			0.908449	1.15154	1.56134				1.7521	1.01203	1.33618
	368	0.338778	0.496881	0.698662			0.820188	0.751678	0.640107			0.776093	0.854604	0.949545			0.981745	1.00095	0.93245			0.910015	1.154	1.55743				1.7517	1.01501	1.3357
	366	0.338118	0.494033	0.693008			0.8102	0.745157	0.635287			0.768531	0.848912	0.942255			0.975052	0.996413	0.928327			0.907936	1.15132	1.54094				1.72599	1.01642	1.32606
	364	0.335803	0.487814	0.68167			0.79127	0.731879	0.625401			0.753355	0.835998	0.926556			0.963132	0.988424	0.920743			0.902633	1.14486	1.51021				1.68139	1.0152	1.30546
	362	0.332298	0.479063	0.665238			0.764563	0.712747	0.610643			0.731737	0.817045	0.902523			0.946863	0.977685	0.910488			0.89335	1.13319	1.46469				1.62036	1.01172	1.27648
	360	0.328017	0.468139	0.645186			0.732427	0.689467	0.59268			0.705519	0.792861	0.872923			0.927902	0.96504	0.898438			0.88086	1.11636	1.40667				1.54848	1.00637	1.23922
	358	0.323328	0.456439	0.623816			0.697966	0.6641	0.57314			0.677276	0.765701	0.839448			0.907839	0.95138	0.885467			0.865349	1.09494	1.33964				1.47039	0.998726	1.19628
	356	0.318495	0.443984	0.600638			0.660792	0.635988	0.551643			0.646522	0.735425	0.801905			0.886615	0.93694	0.871452			0.846234	1.06706	1.26476				1.38466	0.98905	1.14712
	354	0.313544	0.430843	0.576692			0.622404	0.605861	0.528886			0.61445	0.702704	0.761565			0.864644	0.922002	0.856994			0.822845	1.03303	1.18428				1.29506	0.975896	1.09288
	352	0.30879	0.41774	0.553188			0.584474	0.575733	0.506152			0.582388	0.669509	0.720384			0.842765	0.907243	0.842565			0.795724	0.99382	1.10241				1.20525	0.958868	1.03553
	350	0.304325	0.405223	0.530594			0.548591	0.546626	0.483982			0.55191	0.637114	0.680492			0.822141	0.893443	0.829025			0.765903	0.951087	1.02293				1.12113	0.938712	0.979577
	348	0.300525	0.394035	0.510507			0.516386	0.520156	0.463786			0.524414	0.606766	0.643841			0.803809	0.881091	0.816842			0.73573	0.907187	0.950197				1.04687	0.916588	0.927516
	346	0.297442	0.384279	0.492895			0.487676	0.496113	0.445647			0.499906	0.578868	0.610305			0.78737	0.87033	0.806104			0.706044	0.863238	0.883878				0.9824	0.892066	0.8793
	344	0.295129	0.376021	0.47754			0.462802	0.474887	0.429891			0.4786	0.554633	0.580139			0.77325	0.861269	0.796864			0.677367	0.822344	0.825278				0.929145	0.868019	0.837691
	342	0.29358	0.369026	0.465257			0.441801	0.457157	0.416279			0.460775	0.533616	0.554292			0.761699	0.854151	0.789423			0.651842	0.784717	0.775245				0.888297	0.846185	0.804415
	340	0.301389	0.362346	0.448825			0.422865	0.436389	0.401308			0.437791	0.52049	0.529583			0.752722	0.843579	0.774905			0.653116	0.766718	0.732375				0.850423	0.890584	0.766344
	338	0.302452	0.359172	0.442106			0.410992	0.425761	0.393731			0.428557	0.507269	0.512569			0.746794	0.840813	0.771871			0.636654	0.740338	0.702973				0.845172	0.879988	0.754831
	336	0.305378	0.359002	0.440165			0.404592	0.419649	0.390103			0.423475	0.499802	0.501341			0.744708	0.841334	0.771632			0.628304	0.723176	0.686151				0.861876	0.882231	0.757816
	334	0.309759	0.361537	0.44192			0.403298	0.41794	0.390307			0.42343	0.49748	0.496318			0.746936	0.84449	0.774291			0.629413	0.716979	0.682971				0.904581	0.896031	0.778104
	332	0.316727	0.36714	0.44797			0.408453	0.421342	0.39529			0.429005	0.501197	0.496937			0.754374	0.85249	0.780968			0.641218	0.723131	0.695154				0.97596	0.921854	0.815801
	330	0.326312	0.376468	0.459447			0.419438	0.429933	0.404623			0.440615	0.510851	0.504351			0.766893	0.864842	0.792046			0.663701	0.741297	0.724053				1.0822	0.959055	0.873716
	328	0.338691	0.389914	0.476126			0.437105	0.44411	0.418758			0.458976	0.526541	0.517299			0.785766	0.881849	0.807679			0.697772	0.773372	0.772233				1.22579	1.00277	0.952458
	326	0.354356	0.408107	0.499383			0.462778	0.464662	0.437996			0.484526	0.54954	0.538162			0.811925	0.905562	0.828606			0.741636	0.818073	0.840809				1.40246	1.04391	1.04773
	324	0.373559	0.431468	0.530724			0.497565	0.49249	0.463751			0.518113	0.580477	0.567095			0.846814	0.936879	0.856238			0.792198	0.875321	0.932263				1.61069	1.07738	1.15787
	322	0.396227	0.460223	0.569779			0.542137	0.528244	0.496289			0.561225	0.620169	0.604713			0.89104	0.97556	0.891296			0.847337	0.944808	1.048				1.84336	1.10067	1.27307
	320	0.421853	0.493782	0.618243			0.5986	0.57213	0.534945			0.613596	0.667675	0.651445			0.945257	1.02324	0.934093			0.899255	1.01976	1.18383				2.05655	1.11288	1.36963
	318	0.449012	0.53065	0.675786			0.664894	0.621305	0.57864			0.673713	0.722291	0.705463			1.00855	1.0784	0.982725			0.942018	1.0898	1.3289				2.20577	1.11766	1.44386
	316	0.477592	0.571804	0.741044			0.741985	0.677451	0.626345			0.742796	0.783808	0.767524			1.08039	1.14146	1.03794			0.973889	1.15036	1.4743				2.29942	1.1193	1.48916
	314	0.506905	0.615519	0.815184			0.832486	0.740913	0.67803			0.820128	0.850451	0.837591			1.16213	1.21313	1.09951			0.995098	1.20096	1.61805				2.34841	1.11806	1.51788
	312	0.534762	0.660472	0.896392			0.935483	0.809304	0.731686			0.905914	0.918153	0.914506			1.25333	1.29325	1.16606			1.0075	1.23563	1.73385				2.36181	1.11811	1.53212
	310	0.560399	0.705735	0.985315			1.05182	0.879161	0.78443			0.995888	0.985954	0.994324			1.35013	1.38058	1.23755			1.01552	1.25726	1.81556				2.3395	1.11826	1.53507
	308	0.583564	0.748489	1.08177			1.18025	0.948023	0.834928			1.08549	1.04892	1.07594			1.45224	1.47561	1.31113			1.02067	1.27035	1.86882				2.35999	1.11803	1.53685
	306	0.603794	0.787456	1.18327			1.32509	1.01325	0.881825			1.17289	1.10811	1.15624			1.55844	1.5773	1.3863			1.02403	1.27861	1.88929				2.38632	1.11789	1.54228
	304	0.619035	0.820475	1.27979			1.48445	1.07289	0.922032			1.25421	1.15719	1.23007			1.66142	1.68172	1.45781			1.02448	1.28165	1.89576				2.36848	1.1178	1.54253
	302	0.63099	0.84671	1.37			1.65236	1.12312	0.952664			1.31658	1.18817	1.2917			1.75352	1.78007	1.52041			1.02356	1.28299	1.89915				2.3031	1.1164	1.54664
	300	0.638119	0.863799	1.45121			1.83564	1.1614	0.973922			1.36093	1.20758	1.33804			1.83223	1.87245	1.57168			1.0229	1.27627	1.88163				2.25196	1.11326	1.54685
	298	0.642093	0.87296	1.5224			2.04683	1.19292	0.985938			1.3846	1.21497	1.38586			1.88781	1.95784	1.60923			1.01564	1.26113	1.83908				2.17825	1.10394	1.53181
	296	0.640633	0.864366	1.5611			2.34792	1.22591	0.982295			1.37558	1.20938	1.42652			1.89713	2.04678	1.61909			0.997967	1.21798	1.74374				1.99543	1.08357	1.4855
	294	0.629913	0.809179	1.57828			7	1.2874	0.946789			1.2652	1.13688	1.55213			1.76258	2.23296	1.56732			0.935902	1.07803	1.46559				1.63557	0.999945	1.32498
	292	0.619188	0.703678	1.51724			7	1.43001	0.849948			1.05733	0.952919	1.81703			1.52041	7.6	1.43871			0.811657	0.863971	1.13496				1.24943	0.852185	1.10072
	290	0.616334	0.718534	1.58196			7	1.47137	0.848664			1.03839	0.93193	1.63023			1.50379	7.6	1.43926			0.795752	0.849016	1.13925				1.19689	0.87765	1.10938
	288	0.592536	0.661957	2.01405			7	2.24557	0.757401			0.891232	0.787295	1.99495			1.35836	7.6	1.34907			0.703214	0.717354	0.960845				0.964078	0.80302	0.914759
	286	0.45997	0.331588	7			7	7	0.443307			0.445545	0.417566	7			0.941555	7.6	0.963184			0.417958	0.29597	0.555702				0.502095	0.480882	0.546573
	284	-0.0307488	-0.332433	7			7	7	-0.282099			-0.384947	-0.340422	7			0.199248	7.6	0.208398			-0.17015	-0.325144	-0.139035				0.0787416	0.0773251	0.222286
	282	-0.460822	-0.848231	7			7	7	-0.814544			-0.906894	-0.877093	7			-0.275641	7.6	-0.261536			-0.961126	-1.13884	-0.997365				-0.167635	-0.11763	0.0952615
	280	-0.179574	-0.606167	7			7	7	-0.606251			-0.646967	-0.724566	7			-0.03957	7.6	-0.122033			-1.81912	-2.02902	-1.81018				-0.330148	-0.229315	0.0183145
	278	-0.0716246	-0.666524	7			7	7	-0.656827			-0.441486	-0.828536	7			-0.093607	7.6	-0.254762			7	7	7				-0.355657	-0.205488	-0.0812185
	276	0.0479232	-0.678239	7			7	7	-0.733247			-2.7245	-0.851168	7			-0.134952	7.6	-0.304669			7	7	7				-0.370113	-0.239295	-0.145241
	274	-0.0689685	-0.597821	7			7	7	-0.754165			-4.16222	-0.891077	7			-0.172696	7.6	-0.326635			7	7	7				-0.484691	-0.387279	-0.184458
	272	0.0864208	-0.427299	7			7	7	-0.623329			-4.13644	-0.76513	7			-0.117698	7.6	-0.286519			7	7	7				-0.687151	-0.622628	-0.360812
	270	0.0574971	-0.448713	7			7	7	-0.69984			-4.27556	-0.886153	7			-0.235142	1.15679	-0.373479			7	7	7				-0.73143	-0.631068	-0.436443
	268	0.163379	-0.416582	7			7	7	-0.661337			-4.2253	-0.802073	7			-0.140893	0.843662	-0.313112			-1.35311	-1.52164	-1.41633				-0.849177	-0.71841	-0.602025
	266	0.225285	-0.137739	7			7	7	-0.405451			-3.97595	-0.44602	7			0.171745	0.925617	-0.03997			-1.43192	-1.58416	-1.49396				-1.06276	-0.958635	-0.869178
	264	0.284708	0.00849859	7			7	7	-0.277175			-3.73596	-0.243468	7			0.397326	0.926137	0.130551			-1.3484	-1.4869	-1.377				-1.10649	-0.925959	-0.872673
	262	0.0895278	-0.0119654	7			7	7	-0.330093			-1.38321	-0.277696	7			0.314291	0.737802	0.078243			-1.26937	-1.36069	-1.27328				-1.4221	-1.27228	-1.21191
	260	-0.0968714	-0.00142471	7			7	7	-0.416295			-0.520885	-0.279168	7			0.348693	0.69233	0.068051			-1.04519	-1.10543	-1.05564				7	7	7
	258	0.0428145	0.359859	7			7	7	-0.29087			-0.124159	-0.115602	7			0.723277	1.0243	0.206277			-0.867667	-0.935895	-0.874037				7	7	7
	256	0.187901	1.1583	7			7	7	-0.217245			0.174082	-0.0752998	7			0.705788	1.1768	0.228522			-0.568832	-0.683458	-0.622551				7	7	7
	254	0.076916	7	7			7	7	-0.159247			0.0715263	0.0123528	7			0.793085	1.24225	0.311703			-0.575682	-0.717104	-0.689358				7	7	7
	252	-0.0313552	7	7			7	7	-0.117132			-0.194514	0.160447	7			0.807316	0.983123	0.343403			-0.564555	-0.686037	-0.667662				7	7	7
	250	-0.0799115	7	7			7	7	-0.147676			-0.291882	0.265035	7			1.03633	0.961897	0.301008			-0.53265	-0.609495	-0.550969				7	7	7
	248	-0.0205866	7	7			7	7	-0.0432652			-0.224589	0.554789	1.34031			0.999402	1.00954	0.311279			-0.402106	-0.504438	-0.449637				7	7	7
	246	0.0263049	7	7			7	7	-0.00865873			-0.214512	0.455783	1.5392			1.02766	1.01881	0.310746			-0.233266	-0.427812	-0.356912				7	7	7
	244	0.0584073	7	7			7	7	0.0334956			-0.189679	0.449774	7			1.1698	0.880095	0.312699			-0.148404	-0.298145	-0.235454				7	7	7
	242	0.050721	7	7			7	1.3869	0.0263488			-0.173466	0.553474	0.992822			1.79449	0.685754	0.341062			-0.0544374	-0.267672	-0.194384				7	7	7
	240	0.127938	7	7			7	0.625966	0.0895237			-0.0435075	0.69773	1.04884			7.5	0.75242	0.410642			0.0144908	-0.288279	-0.178937				7	7	7
	238	0.0927818	7	7			7	0.443178	0.145013			-0.00222597	0.939716	7			7.5	0.746221	0.387586			-0.0459194	-0.267544	-0.129274				7	7	7
	236	0.0592096	7	7			7	0.489915	0.294223			0.0587495	1.27499	1.62863			7.5	0.753832	0.469872			0.0184238	-0.211968	-0.0310678				7	7	7
	234	0.0619269	7	7			7	0.574422	0.303287			0.131871	7	1.66524			7.5	0.740869	0.481638			0.131401	-0.199383	0.0270795				7	7	7
	232	-0.0230414	7	7			7	0.436201	0.211489			0.118219	7	1.4203			7.5	0.791006	0.487504			0.0183091	-0.248961	-0.106792				7	7	7
	230	-0.00923093	7	7			7	0.238263	0.164441			0.0578118	7	7			7.5	0.800035	0.520522			0.0180799	-0.1974	-0.0768908				7	7	7
	228	-0.0527458	7	7			7	0.121651	0.128196			0.0971739	7	1.21933			7.5	0.748653	0.407517			-0.0254017	-0.162618	-0.120217				7	7	7
	226	-0.096571	7	7			7	0.0990589	0.0744914			0.0575317	7	1.12695			7.5	0.801877	0.390909			0.0265715	-0.136325	-0.112108				7	7	7
	224	-0.0493164	7	7			1.06089	0.117939	0.0742752			0.00947838	7	2.62221			7.5	0.760345	0.445337			-0.0337798	-0.188334	-0.175147				7	7	7
	222	0.0071398	7	7			1.54756	0.12751	0.0746287			0.0896144	7	1.09239			7.5	0.797461	0.486252			-0.0747832	-0.230974	-0.212444				7	7	7
	220	0.106025	7	7			0.770705	0.298256	0.208944			0.192449	7	0.79528			7.5	0.871324	0.569381			-0.0811058	-0.275186	-0.263211				7	7	7
	218	0.136169	7	7			0.587946	0.352232	0.310419			0.243049	7	0.701151			7.5	0.870541	0.608337			0.0300989	-0.162923	-0.189367				7	7	7
	216	0.105342	7	7			0.671246	0.20643	0.339522			0.349794	7	0.622834			7.5	0.813285	0.608714			0.0798161	-0.197507	-0.301638				7	7	7
	214	0.0710965	7	1.26487			0.763473	0.111607	0.389884			0.417347	7	0.475058			7.5	0.790248	0.587484			0.0246182	-0.290804	-0.371202				7	7	7
	212	0.0549647	7	1.37327			0.675121	0.0900654	0.451988			0.427832	7	0.38588			7.5	0.720595	0.592123			0.0247965	-0.24465	-0.377182				7	7	7
	210	0.0412614	7	0.795061			0.518033	0.156027	0.39746			0.453005	7	0.288965			7.5	0.656424	0.503622			-0.0403839	-0.259686	-0.426791				7	7	7
	208	-0.0347403	7	0.570364			0.476467	0.218248	0.370782			0.596128	7	0.214805			7.5	0.633177	0.469341			-0.0583941	-0.250601	-0.443163				7	7	7
	206	-0.0532558	7	0.371408			0.420144	0.187898	0.392005			0.663498	7	0.242104			7.5	0.654484	0.491182			-0.0556839	-0.303138	-0.502458				7	7	7
	204	-0.0506176	7	0.344129			0.234056	0.163032	0.446855			0.853753	7	0.260944			7.5	0.5933	0.463097			-0.272269	-0.439073	-0.629913				7	7	7
	202	-0.128588	7	0.27244			0.0949482	0.0909764	0.290936			0.748829	7	0.166457			7.5	0.549451	0.393007			-0.315263	-0.465936	-0.670341				7	7	7
	200	-0.0969363	7	0.313528			0.0428089	0.0782268	0.239304			1.15678	7	0.135344			7.5	0.567548	0.394619			-0.529955	-0.696982	-0.913463				-1.10155	-1.85289	-1.88281

## Sheet: Time_pristine
		2 min						5 min						10 min						15 min						20 min						30 min
	Wavelength (nm)	Absorbance (a.u.)	Absorbance (a.u.)	Absorbance (a.u.)				Absorbance (a.u.)	Absorbance (a.u.)	Absorbance (a.u.)				Absorbance (a.u.)	Absorbance (a.u.)	Absorbance (a.u.)				Absorbance (a.u.)	Absorbance (a.u.)	Absorbance (a.u.)				Absorbance (a.u.)	Absorbance (a.u.)	Absorbance (a.u.)				Absorbance (a.u.)	Absorbance (a.u.)	Absorbance (a.u.)
	800	0.128747	0.190061	0.22684				0.20888	0.183329	0.284505				0.221754	0.188375	0.272685				0.422685	0.333139	0.303482				0.325795	0.420434	0.409011				0.383103	0.469882	0.347526
	798	0.127825	0.189344	0.22583				0.206484	0.182122	0.282481				0.219336	0.185116	0.26968				0.41968	0.329153	0.299577				0.321991	0.414733	0.403338				0.377778	0.464335	0.341602
	796	0.126939	0.188665	0.224852				0.20418	0.181013	0.280477				0.217049	0.181914	0.266746				0.416746	0.325427	0.295765				0.318302	0.409106	0.397668				0.372592	0.458825	0.335778
	794	0.126147	0.188002	0.223917				0.20199	0.179823	0.278628				0.214682	0.178815	0.263922				0.413922	0.321704	0.292153				0.314567	0.403664	0.392027				0.367703	0.453432	0.330057
	792	0.125393	0.187317	0.222947				0.199978	0.178612	0.276915				0.212377	0.175772	0.261228				0.411228	0.317998	0.288637				0.310943	0.398484	0.386748				0.362815	0.448228	0.324527
	790	0.124473	0.186718	0.221981				0.198039	0.177453	0.27527				0.210143	0.17271	0.258588				0.408588	0.314391	0.285058				0.307336	0.393261	0.381721				0.357936	0.44307	0.318977
	788	0.123551	0.186214	0.221104				0.196196	0.176259	0.273718				0.208006	0.169757	0.255987				0.405987	0.3109	0.281645				0.303873	0.388124	0.376855				0.353247	0.438028	0.313634
	786	0.122676	0.185589	0.220204				0.194455	0.175055	0.272186				0.205995	0.16693	0.253465				0.403465	0.307412	0.278305				0.300441	0.383107	0.372041				0.348673	0.433175	0.308361
	784	0.12173	0.184923	0.219346				0.192704	0.17384	0.270731				0.20403	0.16417	0.251045				0.401045	0.304043	0.274972				0.297082	0.378175	0.367279				0.34426	0.428442	0.303245
	782	0.120869	0.184367	0.218491				0.190977	0.172825	0.269394				0.202111	0.161483	0.248615				0.398615	0.300876	0.271774				0.293898	0.373625	0.362751				0.340021	0.424013	0.298413
	780	0.120035	0.183795	0.217713				0.189217	0.171824	0.268139				0.200251	0.158909	0.246382				0.396382	0.297845	0.268695				0.290859	0.369279	0.358444				0.335984	0.41976	0.293761
	778	0.119193	0.183214	0.216898				0.187494	0.170834	0.266971				0.198456	0.156477	0.244401				0.394401	0.29502	0.265744				0.287957	0.365097	0.354351				0.33211	0.415685	0.28933
	776	0.118453	0.182608	0.216095				0.185969	0.169906	0.265908				0.196804	0.154165	0.242546				0.392546	0.292413	0.262978				0.285142	0.361114	0.350482				0.328355	0.411797	0.28509
	774	0.1177	0.182013	0.215294				0.184562	0.168984	0.264828				0.195196	0.151874	0.240662				0.390662	0.289764	0.260381				0.282484	0.357433	0.346789				0.324848	0.4081	0.281087
	772	0.116899	0.181426	0.214487				0.183198	0.16808	0.26385				0.19367	0.149735	0.238817				0.388817	0.287259	0.257963				0.280005	0.353917	0.34339				0.321579	0.404629	0.277396
	770	0.116273	0.180846	0.213797				0.182012	0.167256	0.262937				0.19232	0.147793	0.237142				0.387142	0.284954	0.255708				0.277633	0.350551	0.34023				0.31861	0.401433	0.274072
	768	0.115631	0.180395	0.213168				0.180932	0.166511	0.262061				0.19104	0.146069	0.235591				0.385591	0.282786	0.253648				0.275545	0.347598	0.337313				0.315906	0.3985	0.271065
	766	0.115063	0.180046	0.212472				0.179908	0.16582	0.261275				0.189846	0.144403	0.234261				0.384261	0.280832	0.251753				0.273665	0.34501	0.334652				0.313402	0.395864	0.268364
	764	0.114434	0.179788	0.211921				0.178887	0.165274	0.260569				0.188835	0.142909	0.233				0.383	0.279472	0.250389				0.27199	0.342707	0.332327				0.311287	0.393517	0.265953
	762	0.113866	0.179482	0.211408				0.178167	0.164739	0.259929				0.188005	0.141632	0.231933				0.381933	0.278264	0.249193				0.270536	0.340714	0.330233				0.309491	0.39151	0.26387
	760	0.113413	0.179124	0.210824				0.177467	0.164311	0.259297				0.187104	0.14051	0.231059				0.381059	0.277047	0.248044				0.26933	0.338892	0.328364				0.30796	0.389764	0.262292
	758	0.11293	0.178816	0.210269				0.176822	0.163835	0.258697				0.1865	0.139544	0.230266				0.380266	0.276028	0.247125				0.268303	0.337507	0.326855				0.306741	0.388394	0.261137
	756	0.112381	0.178565	0.209887				0.17616	0.163478	0.258176				0.186106	0.138737	0.229662				0.379662	0.275328	0.246464				0.267593	0.336638	0.325748				0.305952	0.387418	0.260302
	754	0.11199	0.178356	0.209597				0.175725	0.163351	0.257739				0.185711	0.138155	0.229248				0.379248	0.274855	0.246044				0.267123	0.336172	0.325034				0.305505	0.386824	0.259951
	752	0.111765	0.17822	0.209272				0.17537	0.163189	0.257299				0.185465	0.137797	0.228936				0.378936	0.274623	0.245882				0.266879	0.336012	0.324611				0.305367	0.38653	0.259952
	750	0.111598	0.178211	0.209002				0.175039	0.163224	0.256924				0.185478	0.137678	0.228887				0.378887	0.274595	0.24605				0.267016	0.336374	0.324505				0.305709	0.386671	0.260497
	748	0.111496	0.178177	0.208797				0.174879	0.163378	0.256622				0.185663	0.137718	0.229133				0.379133	0.274939	0.246516				0.267423	0.33726	0.324889				0.306584	0.38728	0.261637
	746	0.111463	0.178137	0.20872				0.174845	0.163604	0.256446				0.185921	0.137996	0.229548				0.379548	0.275658	0.247241				0.268213	0.338621	0.325659				0.307915	0.388353	0.263265
	744	0.111388	0.178258	0.208787				0.174909	0.163965	0.256397				0.186456	0.138576	0.230147				0.380147	0.276568	0.248297				0.269338	0.340405	0.326872				0.309656	0.389912	0.265429
	742	0.111327	0.178338	0.208962				0.174972	0.164397	0.256486				0.187106	0.139359	0.231014				0.381014	0.277786	0.249598				0.270867	0.342721	0.328446				0.311886	0.391882	0.268154
	740	0.110312	0.177282	0.206026				0.173322	0.164226	0.254013				0.186745	0.139382	0.230635				0.380635	0.277955	0.250369				0.271189	0.343335	0.326953				0.313229	0.390833	0.271281
	738	0.110222	0.177374	0.206999				0.173738	0.164804	0.254844				0.187709	0.140649	0.231994				0.381994	0.279688	0.252245				0.273486	0.346644	0.329936				0.316644	0.394042	0.275104
	736	0.110147	0.177495	0.208543				0.174197	0.165425	0.256163				0.188931	0.142178	0.233591				0.383591	0.28165	0.254319				0.276154	0.350734	0.33346				0.320781	0.397969	0.279574
	734	0.11022	0.177543	0.210712				0.174717	0.166055	0.257877				0.190379	0.144109	0.235513				0.385513	0.28398	0.256739				0.27932	0.355495	0.337536				0.325481	0.402668	0.284609
	732	0.110696	0.177366	0.212493				0.175619	0.166557	0.259323				0.192285	0.146593	0.237375				0.387375	0.287071	0.259852				0.28272	0.360255	0.341634				0.330129	0.407665	0.290053
	730	0.111836	0.177545	0.211159				0.177186	0.16739	0.259395				0.194912	0.149484	0.239032				0.389032	0.291688	0.264579				0.285995	0.365082	0.344968				0.334507	0.411905	0.296164
	728	0.113343	0.179614	0.207204				0.179503	0.170053	0.258706				0.198144	0.152305	0.24193				0.39193	0.297696	0.270672				0.290415	0.371384	0.348993				0.340194	0.416191	0.304223
	726	0.11442	0.182074	0.206235				0.181773	0.17322	0.258535				0.201503	0.155173	0.245938				0.395938	0.303029	0.276008				0.295904	0.379139	0.354936				0.347716	0.422202	0.313325
	724	0.115601	0.183157	0.207364				0.183689	0.17509	0.258203				0.204574	0.158707	0.249198				0.399198	0.307389	0.280599				0.301047	0.387046	0.36132				0.355327	0.429237	0.322408
	722	0.116774	0.182692	0.208096				0.184971	0.175538	0.258203				0.207209	0.162782	0.251497				0.401497	0.311511	0.285154				0.305487	0.394248	0.366895				0.361854	0.435728	0.330859
	720	0.117945	0.182984	0.208435				0.186741	0.176856	0.258606				0.210497	0.167167	0.254677				0.404677	0.316987	0.290922				0.310933	0.40246	0.373236				0.369516	0.442944	0.340431
	718	0.119219	0.183977	0.208827				0.188881	0.17885	0.259106				0.214268	0.171716	0.258484				0.408484	0.323126	0.297339				0.317142	0.411666	0.380496				0.378112	0.450878	0.351212
	716	0.120581	0.184982	0.209276				0.191161	0.180937	0.259505				0.218297	0.176499	0.262505				0.412505	0.3297	0.304134				0.323733	0.421327	0.388057				0.387063	0.459134	0.362568
	714	0.122077	0.18598	0.209753				0.193544	0.183213	0.259937				0.222538	0.181601	0.266759				0.416759	0.336596	0.311309				0.33062	0.431514	0.396042				0.3966	0.467851	0.374653
	712	0.123675	0.18707	0.210216				0.195993	0.185578	0.260417				0.227016	0.187047	0.271239				0.421239	0.344037	0.318965				0.337966	0.442318	0.404504				0.40667	0.477022	0.387477
	710	0.125306	0.188162	0.210704				0.198674	0.188037	0.260815				0.231847	0.192788	0.275948				0.425948	0.351967	0.327118				0.345783	0.453842	0.413395				0.417295	0.486698	0.401087
	708	0.12703	0.189273	0.21124				0.201417	0.190596	0.261215				0.236901	0.198786	0.280866				0.430866	0.360219	0.335585				0.353939	0.465736	0.4227				0.428332	0.496696	0.415268
	706	0.128859	0.190474	0.21184				0.204302	0.193379	0.261648				0.242151	0.20504	0.286068				0.436068	0.368749	0.344513				0.362394	0.478118	0.432331				0.439786	0.507051	0.4301
	704	0.130687	0.191829	0.212447				0.207267	0.196253	0.262086				0.247596	0.211442	0.291401				0.441401	0.377675	0.353745				0.371036	0.490838	0.44213				0.451528	0.517585	0.445286
	702	0.13253	0.193197	0.213055				0.210258	0.199207	0.262505				0.253062	0.217955	0.296786				0.446786	0.386653	0.36304				0.37979	0.503576	0.451985				0.463293	0.528067	0.460597
	700	0.134438	0.19465	0.213725				0.213322	0.202185	0.262963				0.258693	0.22471	0.302391				0.452391	0.395843	0.37262				0.388842	0.516664	0.462133				0.475326	0.538724	0.476582
	698	0.13639	0.196147	0.2144				0.216525	0.205279	0.2634				0.264577	0.231737	0.308161				0.458161	0.405475	0.382685				0.398219	0.530193	0.472512				0.487748	0.549704	0.493043
	696	0.138419	0.197651	0.215122				0.219729	0.208525	0.263868				0.270592	0.238902	0.314046				0.464046	0.415378	0.393031				0.40772	0.544098	0.48303				0.500342	0.560774	0.509875
	694	0.140555	0.199031	0.215783				0.223001	0.211751	0.264311				0.276581	0.245967	0.319867				0.469867	0.42519	0.403194				0.417113	0.557666	0.493362				0.512728	0.571663	0.526778
	692	0.142706	0.200516	0.216425				0.226292	0.214934	0.264777				0.282586	0.253098	0.325753				0.475753	0.434946	0.41337				0.426466	0.571365	0.503688				0.525065	0.582352	0.543644
	690	0.144815	0.202008	0.217106				0.229574	0.218083	0.265172				0.288673	0.260248	0.331621				0.481621	0.444876	0.423745				0.435759	0.584867	0.513845				0.537201	0.592809	0.560439
	688	0.146913	0.203515	0.217721				0.232838	0.221286	0.26559				0.294642	0.267277	0.337428				0.487428	0.454705	0.434054				0.445028	0.598117	0.523873				0.549238	0.603096	0.577227
	686	0.148984	0.204956	0.218306				0.236086	0.224407	0.265967				0.300529	0.274225	0.343197				0.493197	0.464417	0.444193				0.453997	0.611125	0.533623				0.56107	0.613067	0.593735
	684	0.151026	0.206308	0.218847				0.239316	0.227555	0.266258				0.306284	0.280988	0.348739				0.498739	0.473986	0.454134				0.462784	0.623832	0.54301				0.572487	0.622676	0.609871
	682	0.153004	0.207661	0.219386				0.242454	0.230518	0.266551				0.312017	0.287561	0.354063				0.504063	0.483243	0.463791				0.471319	0.636015	0.552041				0.583471	0.631792	0.62565
	680	0.154903	0.20896	0.219887				0.245583	0.233371	0.266805				0.317555	0.294002	0.359278				0.509278	0.492261	0.473234				0.479489	0.647841	0.560763				0.594014	0.640546	0.641044
	678	0.156766	0.210139	0.220336				0.248527	0.236137	0.267059				0.322771	0.300176	0.364321				0.514321	0.500905	0.48233				0.487361	0.659127	0.569023				0.604103	0.648847	0.655817
	676	0.158514	0.211336	0.220812				0.251281	0.238855	0.267298				0.327755	0.30594	0.369049				0.519049	0.509105	0.491032				0.494776	0.669735	0.57673				0.613522	0.656529	0.669734
	674	0.160095	0.212405	0.221175				0.253845	0.241308	0.267456				0.332379	0.311254	0.373436				0.523436	0.51675	0.499116				0.501469	0.679396	0.583737				0.622076	0.663528	0.682638
	672	0.161486	0.213485	0.221514				0.256159	0.243571	0.267529				0.336564	0.316062	0.377386				0.527386	0.523678	0.506366				0.507496	0.688092	0.590061				0.629788	0.669736	0.69448
	670	0.162792	0.214499	0.221881				0.258194	0.245693	0.26763				0.340369	0.320525	0.381088				0.531088	0.530121	0.513128				0.513168	0.696095	0.595961				0.636958	0.675495	0.705465
	668	0.164077	0.215407	0.222194				0.260223	0.247734	0.26772				0.343976	0.324622	0.384517				0.534517	0.536086	0.5195				0.518398	0.703586	0.601355				0.643562	0.680822	0.71573
	666	0.165236	0.216209	0.222436				0.262044	0.249484	0.267754				0.347264	0.32824	0.387593				0.537593	0.541403	0.525204				0.52304	0.710256	0.60602				0.649454	0.685564	0.724947
	664	0.16616	0.21687	0.222596				0.263394	0.250899	0.267619				0.349985	0.331193	0.390083				0.540083	0.545973	0.530012				0.526883	0.715723	0.609844				0.654367	0.689394	0.732643
	662	0.166884	0.217362	0.222673				0.264559	0.25205	0.267493				0.352126	0.333532	0.391987				0.541987	0.549735	0.533882				0.529957	0.720072	0.612822				0.658238	0.692412	0.739045
	660	0.167422	0.217746	0.222653				0.265389	0.252984	0.267409				0.353811	0.335359	0.393516				0.543516	0.552717	0.537095				0.532266	0.723495	0.61518				0.661287	0.69476	0.744069
	658	0.167763	0.217968	0.222583				0.265925	0.253613	0.267259				0.355081	0.336668	0.394657				0.544657	0.554942	0.539564				0.534007	0.725954	0.616838				0.663519	0.696496	0.747842
	656	0.168044	0.218131	0.222437				0.266237	0.25398	0.267059				0.355918	0.337432	0.395375				0.545375	0.556521	0.541227				0.535067	0.727527	0.617832				0.665073	0.697669	0.750459
	654	0.168193	0.218323	0.222243				0.266241	0.254182	0.266916				0.356285	0.33768	0.395631				0.545631	0.557302	0.542023				0.535525	0.728221	0.618105				0.665837	0.698209	0.75196
	652	0.168144	0.218316	0.221988				0.265915	0.254126	0.266726				0.356127	0.337432	0.395482				0.545482	0.557294	0.542098				0.535327	0.727918	0.617662				0.665649	0.698126	0.752203
	650	0.167912	0.218064	0.221568				0.265403	0.253752	0.266377				0.355548	0.336617	0.394831				0.544831	0.556557	0.541361				0.534345	0.726664	0.616463				0.664625	0.697305	0.75116
	648	0.167574	0.217737	0.221047				0.264703	0.253099	0.266001				0.354513	0.33532	0.39373				0.54373	0.555145	0.539843				0.532785	0.724524	0.614655				0.662822	0.695795	0.748886
	646	0.167065	0.217263	0.220461				0.263699	0.252222	0.265503				0.353097	0.333447	0.392244				0.542244	0.553055	0.53768				0.530625	0.72159	0.612244				0.660313	0.693775	0.745349
	644	0.166425	0.216719	0.219847				0.262473	0.251196	0.265036				0.351253	0.331087	0.390435				0.540435	0.550303	0.53484				0.527833	0.717835	0.609207				0.657102	0.691165	0.740908
	642	0.165698	0.216126	0.219126				0.261101	0.249965	0.264508				0.349158	0.328401	0.388171				0.538171	0.546969	0.531398				0.524534	0.713327	0.605625				0.653127	0.688012	0.735449
	640	0.164852	0.215266	0.218245				0.259524	0.248375	0.263836				0.346656	0.325204	0.385463				0.535463	0.543003	0.527346				0.520631	0.708013	0.60137				0.648474	0.684164	0.728975
	638	0.16386	0.214227	0.217285				0.257637	0.246565	0.263155				0.343781	0.321513	0.382436				0.532436	0.538465	0.522584				0.516159	0.701846	0.596505				0.643085	0.679808	0.721495
	636	0.162706	0.213289	0.216307				0.255575	0.244615	0.262481				0.340559	0.317507	0.379108				0.529108	0.533408	0.51729				0.511175	0.694945	0.591143				0.637107	0.674976	0.713046
	634	0.161434	0.212258	0.215315				0.253435	0.242565	0.261755				0.337159	0.313228	0.375578				0.525578	0.527969	0.511641				0.505918	0.687591	0.585525				0.630675	0.669736	0.703855
	632	0.160082	0.211145	0.214298				0.251193	0.240449	0.260989				0.33359	0.308636	0.371836				0.521836	0.522266	0.505698				0.500339	0.679902	0.579565				0.623859	0.664214	0.694064
	630	0.15875	0.210046	0.213273				0.248703	0.238181	0.260111				0.329794	0.303768	0.367845				0.517845	0.516131	0.4993				0.494425	0.671673	0.573107				0.616609	0.658189	0.683567
	628	0.157306	0.208912	0.212238				0.246215	0.23579	0.259294				0.325693	0.298644	0.363683				0.513683	0.509498	0.49239				0.48805	0.662844	0.566243				0.608684	0.651729	0.672291
	626	0.155718	0.207721	0.211216				0.243646	0.233364	0.258501				0.321457	0.293312	0.35944				0.50944	0.502566	0.485212				0.481429	0.653523	0.55915				0.600429	0.644965	0.660582
	624	0.154234	0.206385	0.210146				0.240987	0.230847	0.257685				0.317092	0.287893	0.354991				0.504991	0.495512	0.477824				0.474657	0.643952	0.551835				0.591988	0.637902	0.648523
	622	0.152688	0.205128	0.20903				0.23826	0.228251	0.256784				0.31263	0.282207	0.350296				0.500296	0.488154	0.470077				0.467526	0.633973	0.544109				0.583039	0.630424	0.635857
	620	0.151067	0.203786	0.207894				0.235486	0.225603	0.255917				0.308006	0.276429	0.345633				0.495633	0.480606	0.462191				0.460216	0.623737	0.536171				0.573835	0.622687	0.62289
	618	0.149436	0.202475	0.206792				0.2327	0.222941	0.255142				0.303286	0.270555	0.340917				0.490917	0.472913	0.454192				0.452827	0.613262	0.528114				0.564449	0.614647	0.609657
	616	0.147776	0.201119	0.205676				0.229796	0.220278	0.254316				0.298574	0.264748	0.336163				0.486163	0.46523	0.446089				0.445445	0.602747	0.520042				0.554975	0.606585	0.596434
	614	0.146232	0.199806	0.204612				0.226978	0.217631	0.25356				0.293886	0.259008	0.331565				0.481565	0.457563	0.438144				0.438061	0.592315	0.511965				0.545513	0.598498	0.583367
	612	0.144726	0.198647	0.20365				0.224221	0.215088	0.252881				0.2892	0.253219	0.326864				0.476864	0.449799	0.43006				0.430568	0.581617	0.50377				0.535871	0.590175	0.570004
	610	0.143075	0.197417	0.202568				0.221299	0.21246	0.252126				0.284364	0.247312	0.32198				0.47198	0.441814	0.421674				0.422872	0.570575	0.49524				0.525774	0.58147	0.556231
	608	0.141468	0.196281	0.201571				0.218401	0.20991	0.251401				0.279446	0.241427	0.317197				0.467197	0.433819	0.413375				0.415105	0.559467	0.486656				0.515733	0.572622	0.542353
	606	0.139814	0.195104	0.200602				0.215543	0.207391	0.250659				0.274592	0.235546	0.312388				0.462388	0.425854	0.405211				0.407373	0.548445	0.47804				0.505624	0.563713	0.528581
	604	0.138215	0.193971	0.199679				0.212696	0.204887	0.249948				0.269818	0.229763	0.307674				0.457674	0.417984	0.396999				0.399774	0.537575	0.46952				0.495572	0.554871	0.515001
	602	0.136546	0.192796	0.198714				0.209992	0.202385	0.249287				0.265166	0.22409	0.303007				0.453007	0.410283	0.388976				0.392177	0.526722	0.461063				0.485611	0.546049	0.501628
	600	0.13504	0.191659	0.197706				0.207246	0.199937	0.248677				0.260467	0.218459	0.298374				0.448374	0.402553	0.381055				0.384649	0.515976	0.452705				0.475714	0.537216	0.488387
	598	0.133624	0.190475	0.196681				0.20452	0.19742	0.248074				0.25588	0.212876	0.29375				0.44375	0.395025	0.373205				0.377076	0.505216	0.444299				0.465754	0.528302	0.475086
	596	0.132129	0.189376	0.19572				0.201965	0.195002	0.247483				0.251336	0.207315	0.289242				0.439242	0.387564	0.365428				0.369592	0.494484	0.435884				0.45583	0.519306	0.461867
	594	0.13072	0.188276	0.194719				0.199313	0.192661	0.24678				0.246885	0.201763	0.284756				0.434756	0.380151	0.357713				0.362181	0.483872	0.427528				0.445954	0.510368	0.448804
	592	0.129228	0.187193	0.193814				0.196669	0.19027	0.246132				0.242398	0.1962	0.280241				0.430241	0.3728	0.350098				0.354725	0.473221	0.419188				0.436082	0.501381	0.435741
	590	0.127733	0.186087	0.192847				0.194116	0.187855	0.245416				0.237954	0.190699	0.275769				0.425769	0.365465	0.34254				0.34735	0.462668	0.410892				0.426247	0.492408	0.422741
	588	0.126362	0.185068	0.191928				0.191565	0.185638	0.244735				0.233627	0.185366	0.271476				0.421476	0.358377	0.335122				0.340163	0.452326	0.402795				0.416645	0.483564	0.410057
	586	0.125059	0.184188	0.191121				0.189055	0.183441	0.244154				0.229378	0.180166	0.267391				0.417391	0.351523	0.327918				0.333174	0.442291	0.394947				0.407289	0.474923	0.397877
	584	0.12369	0.183324	0.19037				0.18666	0.181328	0.243592				0.225276	0.175194	0.263444				0.413444	0.344896	0.321013				0.326499	0.432601	0.387391				0.398354	0.466601	0.386199
	582	0.122347	0.182453	0.189586				0.184421	0.179284	0.243014				0.221352	0.170365	0.259489				0.409489	0.33837	0.314391				0.319997	0.423188	0.37995				0.389515	0.458408	0.374683
	580	0.12115	0.181673	0.188775				0.182176	0.177303	0.242458				0.217553	0.165622	0.255702				0.405702	0.332027	0.307856				0.31356	0.413917	0.372596				0.380754	0.4503	0.363498
	578	0.119949	0.180847	0.187994				0.179956	0.175385	0.241846				0.213755	0.160979	0.251915				0.401915	0.325823	0.301419				0.307235	0.404769	0.365339				0.372179	0.442241	0.352569
	576	0.118804	0.179964	0.187214				0.177815	0.173516	0.241277				0.21006	0.156516	0.248216				0.398216	0.31977	0.295162				0.301088	0.395893	0.358348				0.363892	0.434441	0.341949
	574	0.117739	0.17913	0.186384				0.175885	0.171636	0.240731				0.206633	0.152248	0.244722				0.394722	0.314105	0.289371				0.295202	0.38751	0.35166				0.355967	0.427001	0.331919
	572	0.116689	0.178268	0.185499				0.174006	0.169778	0.240044				0.203335	0.148049	0.241281				0.391281	0.308677	0.283888				0.289501	0.379418	0.345153				0.348285	0.419709	0.322256
	570	0.115711	0.177351	0.184633				0.172072	0.168006	0.2389				0.200148	0.144031	0.237945				0.387945	0.303421	0.278498				0.283937	0.371522	0.33879				0.340824	0.41259	0.312807
	568	0.114791	0.176667	0.183765				0.170253	0.166308	0.238506				0.197108	0.140182	0.234761				0.384761	0.298465	0.273294				0.278612	0.36399	0.332624				0.333687	0.405743	0.303742
	566	0.113851	0.175873	0.182945				0.16852	0.164643	0.238083				0.194172	0.136425	0.231602				0.381602	0.293644	0.268343				0.27345	0.356609	0.326675				0.326729	0.399039	0.295075
	564	0.11304	0.175021	0.182158				0.166821	0.163014	0.237442				0.191311	0.132774	0.228572				0.378572	0.28898	0.263578				0.268376	0.349579	0.320897				0.32001	0.392597	0.286695
	562	0.112177	0.174261	0.181322				0.165188	0.161428	0.236794				0.188556	0.1293	0.225711				0.375711	0.28452	0.259051				0.263594	0.34283	0.315381				0.313567	0.386463	0.278709
	560	0.111439	0.173519	0.180561				0.163648	0.159953	0.236216				0.185959	0.12601	0.222977				0.372977	0.280349	0.254773				0.259124	0.336418	0.310149				0.307398	0.380598	0.271034
	558	0.110835	0.172824	0.179707				0.16225	0.158522	0.235704				0.183562	0.122916	0.22033				0.37033	0.276364	0.25076				0.254746	0.330226	0.305175				0.301527	0.374874	0.263799
	556	0.110198	0.172191	0.178886				0.160885	0.157217	0.235198				0.181149	0.119875	0.217796				0.367796	0.272601	0.24699				0.25059	0.324354	0.300388				0.295921	0.369423	0.25688
	554	0.109531	0.171577	0.178129				0.159513	0.156023	0.234626				0.17891	0.116961	0.21545				0.36545	0.269042	0.243281				0.246614	0.318742	0.295787				0.290589	0.364265	0.250217
	552	0.108951	0.170965	0.177407				0.158295	0.15481	0.234103				0.17685	0.114166	0.213182				0.363182	0.265577	0.239832				0.242786	0.313361	0.291376				0.285416	0.359261	0.243801
	550	0.108355	0.170427	0.176745				0.157058	0.153607	0.233534				0.174841	0.111511	0.211007				0.361007	0.262285	0.236509				0.239145	0.308261	0.287195				0.280428	0.354454	0.237862
	548	0.107831	0.169875	0.17602				0.155969	0.152447	0.233016				0.172969	0.108899	0.208921				0.358921	0.259238	0.23334				0.235618	0.303316	0.283131				0.275718	0.349857	0.232051
	546	0.107316	0.169356	0.175462				0.154941	0.151398	0.232478				0.17114	0.106452	0.206979				0.356979	0.256228	0.230394				0.232339	0.298759	0.279303				0.271382	0.345553	0.22666
	544	0.106869	0.168921	0.174839				0.153908	0.150416	0.231946				0.169499	0.104178	0.205183				0.355183	0.253568	0.227598				0.229245	0.294496	0.275754				0.267254	0.341485	0.221545
	542	0.106406	0.168445	0.174208				0.152944	0.149497	0.231402				0.167968	0.10196	0.203447				0.353447	0.251022	0.224968				0.226308	0.290322	0.272334				0.263329	0.337581	0.216665
	540	0.10596	0.16804	0.173667				0.152028	0.148668	0.23091				0.16645	0.0999015	0.2018				0.3518	0.248542	0.222484				0.223518	0.286367	0.269101				0.259567	0.333871	0.212201
	538	0.105699	0.167568	0.173051				0.151204	0.147747	0.230391				0.165021	0.0978939	0.200143				0.350143	0.246303	0.220164				0.220737	0.282619	0.265954				0.25589	0.330312	0.207718
	536	0.105382	0.16706	0.172269				0.150425	0.146859	0.22985				0.163709	0.0960161	0.198571				0.348571	0.244152	0.217926				0.218151	0.279029	0.262972				0.252467	0.326906	0.203493
	534	0.105073	0.166711	0.17157				0.149711	0.146125	0.229419				0.162484	0.0943025	0.197234				0.347234	0.242103	0.215831				0.21573	0.275744	0.260195				0.249349	0.323755	0.199683
	532	0.104893	0.166305	0.170943				0.149024	0.145419	0.228984				0.161342	0.0926103	0.195885				0.345885	0.240156	0.213836				0.213404	0.272597	0.257491				0.246277	0.320627	0.195993
	530	0.104672	0.165941	0.170351				0.148283	0.144686	0.228525				0.160125	0.0909759	0.19452				0.34452	0.238299	0.212073				0.211196	0.269634	0.254944				0.243338	0.317742	0.192443
	528	0.104389	0.165639	0.169719				0.147566	0.143968	0.228059				0.159047	0.089402	0.193177				0.343177	0.236576	0.210446				0.209047	0.266761	0.252487				0.240508	0.314983	0.189139
	526	0.104249	0.165287	0.169099				0.146937	0.14328	0.227627				0.158097	0.087871	0.191941				0.341941	0.235065	0.208856				0.206999	0.263969	0.250148				0.237827	0.312277	0.186019
	524	0.104099	0.164947	0.168441				0.146393	0.142559	0.227175				0.157114	0.0863912	0.190787				0.340787	0.23353	0.207323				0.205129	0.261445	0.247893				0.235283	0.309712	0.183041
	522	0.103931	0.164666	0.167815				0.145845	0.141851	0.226741				0.156153	0.0849781	0.189657				0.339657	0.232195	0.205786				0.203245	0.258955	0.245754				0.232877	0.307239	0.180185
	520	0.103798	0.164312	0.16712				0.145309	0.141183	0.226272				0.155236	0.0837099	0.188572				0.338572	0.230847	0.204375				0.201403	0.256559	0.243713				0.23057	0.304895	0.177473
	518	0.103713	0.164046	0.166501				0.144854	0.140658	0.225932				0.154468	0.0825378	0.187557				0.337557	0.22964	0.203144				0.199776	0.254337	0.241826				0.228428	0.302761	0.17491
	516	0.103607	0.163763	0.16593				0.144385	0.140064	0.225534				0.153656	0.0814056	0.186529				0.336529	0.228509	0.20191				0.198161	0.252212	0.239982				0.226364	0.30062	0.172501
	514	0.10351	0.163446	0.165368				0.143936	0.139477	0.225098				0.152943	0.0802665	0.185562				0.335562	0.227425	0.200872				0.196631	0.250265	0.238234				0.224374	0.29863	0.170163
	512	0.103513	0.163102	0.164798				0.143537	0.138919	0.224665				0.152277	0.0791591	0.184609				0.334609	0.226437	0.199884				0.195191	0.248336	0.236564				0.222521	0.296752	0.167849
	510	0.103464	0.162759	0.164141				0.143183	0.138279	0.224155				0.151644	0.078021	0.183647				0.333647	0.225498	0.198854				0.193757	0.246462	0.234864				0.220695	0.294851	0.165684
	508	0.103395	0.162581	0.163747				0.142806	0.13785	0.223734				0.151061	0.0770629	0.18288				0.33288	0.224636	0.197964				0.192413	0.244783	0.23338				0.219088	0.293198	0.163753
	506	0.103437	0.162389	0.16328				0.14248	0.137335	0.223281				0.150559	0.0761656	0.182187				0.332187	0.223814	0.197177				0.191203	0.243119	0.231963				0.217559	0.291552	0.161875
	504	0.103427	0.162146	0.162763				0.142156	0.136801	0.22283				0.150114	0.0752544	0.181493				0.331493	0.223065	0.196396				0.189978	0.241613	0.230621				0.216029	0.289989	0.160126
	502	0.103399	0.161933	0.162287				0.141866	0.136398	0.222482				0.14966	0.0744085	0.180773				0.330773	0.222353	0.195662				0.188826	0.240187	0.229296				0.214593	0.288525	0.158488
	500	0.10276	0.161093	0.160956				0.14081	0.135489	0.221679				0.148705	0.0726241	0.179577				0.329577	0.221067	0.194339				0.186962	0.238027	0.227231				0.212589	0.286203	0.156381
	498	0.102722	0.160891	0.160379				0.140556	0.135012	0.221214				0.148319	0.0717693	0.178856				0.328856	0.220447	0.193755				0.185915	0.236698	0.225973				0.211338	0.284819	0.154809
	496	0.102815	0.160668	0.159926				0.140299	0.134624	0.220879				0.14798	0.0710602	0.178265				0.328265	0.219954	0.193314				0.185026	0.235539	0.224888				0.210221	0.283628	0.153557
	494	0.10296	0.1605	0.159309				0.140188	0.134247	0.22052				0.147723	0.0703596	0.177666				0.327666	0.219539	0.192785				0.184121	0.234388	0.223856				0.209135	0.282478	0.152368
	492	0.103091	0.160345	0.158755				0.139952	0.133952	0.220104				0.147438	0.0697894	0.177104				0.327104	0.219184	0.1924				0.183261	0.233385	0.222913				0.208123	0.281424	0.151251
	490	0.103283	0.160105	0.158251				0.139818	0.133666	0.219776				0.147184	0.0692513	0.176556				0.326556	0.218919	0.192046				0.182545	0.232567	0.222055				0.207264	0.280488	0.150271
	488	0.103454	0.159989	0.157652				0.139792	0.133313	0.219366				0.147018	0.0686728	0.176037				0.326037	0.21874	0.191714				0.181833	0.23172	0.221207				0.206418	0.279554	0.149336
	486	0.103628	0.159863	0.157095				0.139718	0.133021	0.219045				0.146877	0.0681183	0.175628				0.325628	0.218554	0.191553				0.181126	0.230918	0.220418				0.205652	0.278714	0.148574
	484	0.103779	0.159784	0.156609				0.139658	0.132837	0.218777				0.14682	0.0677229	0.175244				0.325244	0.218479	0.191523				0.180628	0.230347	0.219832				0.205066	0.27812	0.147927
	482	0.104034	0.159724	0.156065				0.13958	0.132681	0.218422				0.146751	0.0674266	0.17498				0.32498	0.218459	0.191536				0.18021	0.229893	0.21932				0.204654	0.277573	0.147566
	480	0.104392	0.159615	0.155528				0.139658	0.132512	0.21811				0.146739	0.0671997	0.174735				0.324735	0.218641	0.191724				0.179876	0.229689	0.218999				0.20445	0.277204	0.147365
	478	0.104815	0.159566	0.155048				0.139825	0.132476	0.217844				0.14694	0.0671756	0.174737				0.324737	0.219083	0.192099				0.179797	0.229805	0.218999				0.20456	0.277168	0.14764
	476	0.105352	0.15973	0.154794				0.140106	0.13261	0.21766				0.147399	0.0674385	0.174964				0.324964	0.219721	0.192716				0.180088	0.230368	0.219339				0.205037	0.277569	0.148354
	474	0.106065	0.159961	0.154526				0.14065	0.132999	0.217487				0.14811	0.067921	0.175372				0.325372	0.220711	0.193728				0.180697	0.23145	0.220035				0.205992	0.278312	0.149513
	472	0.106945	0.160294	0.154404				0.141428	0.133486	0.217246				0.149194	0.0687183	0.176109				0.326109	0.222162	0.195225				0.181677	0.233164	0.22128				0.207499	0.279523	0.151359
	470	0.108126	0.160852	0.154386				0.142533	0.134331	0.217113				0.150734	0.0700228	0.177246				0.327246	0.224154	0.197243				0.18322	0.235703	0.22313				0.209787	0.281445	0.15405
	468	0.109599	0.161599	0.154437				0.143923	0.135375	0.216978				0.152721	0.0716623	0.178703				0.328703	0.226677	0.199735				0.185268	0.23885	0.225574				0.212649	0.283908	0.157509
	466	0.11121	0.162601	0.154632				0.145495	0.136767	0.216829				0.15495	0.0736574	0.1805				0.3305	0.229455	0.202557				0.187616	0.242431	0.228422				0.215925	0.2868	0.161352
	464	0.112692	0.163588	0.154751				0.147042	0.138138	0.216646				0.157034	0.0755439	0.182218				0.332218	0.232194	0.205395				0.189894	0.24581	0.231146				0.219132	0.289565	0.165042
	462	0.114073	0.164318	0.154679				0.148236	0.139231	0.216364				0.158745	0.0770341	0.183522				0.333522	0.23445	0.207678				0.191627	0.248446	0.233179				0.221629	0.291641	0.168114
	460	0.115154	0.164882	0.154206				0.149131	0.139943	0.215981				0.160024	0.0779404	0.184319				0.334319	0.236003	0.20932				0.192678	0.250009	0.23435				0.22317	0.292893	0.170106
	458	0.115885	0.165201	0.153441				0.149649	0.140235	0.215416				0.16074	0.0782263	0.184535				0.334535	0.237023	0.210338				0.192978	0.250668	0.234642				0.223795	0.293379	0.17106
	456	0.116424	0.165298	0.152583				0.149792	0.140276	0.214753				0.160999	0.0781741	0.184401				0.334401	0.237425	0.210781				0.192721	0.25074	0.234342				0.223728	0.293338	0.171301
	454	0.11667	0.165206	0.151671				0.149714	0.140069	0.214208				0.161018	0.0778903	0.184078				0.334078	0.237516	0.210907				0.19225	0.25035	0.23375				0.223311	0.292833	0.17106
	452	0.116732	0.164827	0.150897				0.149609	0.13954	0.21387				0.160889	0.0774952	0.183542				0.333542	0.237549	0.210929				0.191644	0.249721	0.233034				0.222657	0.292136	0.170571
	450	0.116849	0.164363	0.150355				0.14948	0.139064	0.213558				0.160665	0.077101	0.182937				0.332937	0.237636	0.210934				0.19102	0.249158	0.232399				0.222037	0.291478	0.170009
	448	0.117029	0.164008	0.149849				0.149354	0.138699	0.213336				0.160642	0.076686	0.182533				0.332533	0.237891	0.211029				0.190594	0.248819	0.231877				0.221607	0.290951	0.169705
	446	0.11716	0.163874	0.149462				0.149165	0.138428	0.213078				0.160535	0.076257	0.182165				0.332165	0.238129	0.211262				0.19033	0.248606	0.231571				0.221333	0.290586	0.169476
	444	0.117228	0.16367	0.148959				0.148991	0.138101	0.212854				0.160485	0.0757658	0.181826				0.331826	0.238361	0.211433				0.18994	0.248321	0.23127				0.221026	0.290212	0.169296
	442	0.117175	0.163331	0.148405				0.148776	0.137703	0.212538				0.160364	0.0751796	0.181418				0.331418	0.23866	0.211559				0.189498	0.248118	0.230907				0.220744	0.289836	0.169253
	440	0.117187	0.163001	0.147788				0.148557	0.137427	0.212164				0.160211	0.0746287	0.180997				0.330997	0.239075	0.211888				0.18916	0.248103	0.230643				0.220614	0.289577	0.169287
	438	0.117276	0.16267	0.147141				0.148416	0.137131	0.211859				0.160234	0.0743209	0.180673				0.330673	0.239635	0.212449				0.189038	0.248365	0.230671				0.220772	0.289686	0.169724
	436	0.117467	0.162425	0.146479				0.148413	0.13695	0.21154				0.160462	0.0743285	0.180616				0.330616	0.240611	0.213478				0.189363	0.249299	0.231156				0.221524	0.290475	0.171006
	434	0.11791	0.162325	0.146013				0.148713	0.137018	0.211263				0.161078	0.0747945	0.180955				0.330955	0.2422	0.215111				0.190219	0.25112	0.232329				0.223061	0.29196	0.17326
	432	0.118522	0.162362	0.145702				0.149233	0.137335	0.211085				0.162297	0.0757659	0.181816				0.331816	0.244641	0.217561				0.191873	0.254079	0.234503				0.225707	0.294504	0.176813
	430	0.11933	0.162723	0.145406				0.150118	0.138125	0.211028				0.16411	0.0774058	0.183325				0.333325	0.247941	0.220887				0.194484	0.258532	0.237832				0.229728	0.298324	0.181969
	428	0.120328	0.163168	0.145289				0.151242	0.139165	0.210991				0.166395	0.0796975	0.185271				0.335271	0.252117	0.225079				0.197859	0.264155	0.242053				0.234904	0.303269	0.18847
	426	0.121371	0.163444	0.1451				0.152546	0.1402	0.210906				0.168956	0.0822477	0.187491				0.337491	0.257012	0.229938				0.201903	0.27071	0.247035				0.240903	0.309097	0.196211
	424	0.122419	0.163886	0.145193				0.154106	0.14144	0.211063				0.171951	0.0854345	0.190331				0.340331	0.262796	0.235593				0.206937	0.278779	0.253145				0.248308	0.316257	0.205794
	422	0.123535	0.164371	0.145308				0.155865	0.142997	0.211335				0.17557	0.0893461	0.193734				0.343734	0.26976	0.242733				0.213073	0.288519	0.260581				0.257344	0.325133	0.217571
	420	0.124924	0.164942	0.145484				0.158069	0.144873	0.21163				0.180089	0.0940923	0.197847				0.347847	0.278197	0.251403				0.220516	0.300319	0.269636				0.268302	0.335724	0.231759
	418	0.126746	0.165765	0.146035				0.160881	0.147349	0.212195				0.185537	0.100043	0.203038				0.353038	0.28831	0.261619				0.229665	0.314666	0.280663				0.281541	0.348594	0.248925
	416	0.128992	0.166959	0.147025				0.164389	0.150514	0.213105				0.192189	0.107479	0.20943				0.35943	0.300492	0.273904				0.240819	0.331882	0.294142				0.297546	0.363874	0.269536
	414	0.131669	0.168553	0.148449				0.168612	0.154461	0.214123				0.200303	0.116375	0.217327				0.367327	0.314919	0.288517				0.254236	0.352278	0.310116				0.316517	0.381959	0.29407
	412	0.13475	0.170491	0.150197				0.173676	0.159179	0.215351				0.209732	0.126634	0.226698				0.376698	0.33169	0.305422				0.269766	0.375894	0.328486				0.338367	0.402796	0.322378
	410	0.138142	0.172838	0.152525				0.179441	0.164616	0.216796				0.220454	0.138199	0.237324				0.387324	0.35066	0.324473				0.287312	0.402574	0.349176				0.363002	0.426156	0.354425
	408	0.141994	0.175763	0.155597				0.185954	0.170886	0.218343				0.232178	0.150844	0.249358				0.399358	0.371593	0.345677				0.306776	0.431795	0.371933				0.389911	0.451688	0.389703
	406	0.146483	0.179137	0.15922				0.193392	0.177909	0.219659				0.245439	0.164692	0.26265				0.41265	0.394745	0.369133				0.328044	0.463491	0.396593				0.419129	0.478961	0.428228
	404	0.151512	0.183333	0.162927				0.201768	0.185929	0.220856				0.260046	0.180102	0.27723				0.42723	0.419921	0.39474				0.350925	0.497277	0.422835				0.450333	0.507858	0.470107
	402	0.157196	0.187711	0.165728				0.210788	0.194461	0.221775				0.275542	0.196376	0.292158				0.442158	0.446319	0.421681				0.374135	0.531454	0.448975				0.481612	0.536303	0.513662
	400	0.163738	0.192338	0.166651				0.220228	0.203147	0.221365				0.291768	0.213854	0.306516				0.456516	0.472665	0.44832				0.396195	0.563897	0.473518				0.511104	0.563339	0.558453
	398	0.170602	0.19592	0.164823				0.229392	0.210812	0.221994				0.307426	0.231448	0.319366				0.469366	0.498462	0.475881				0.416338	0.594372	0.494558				0.537557	0.586485	0.601865
	396	0.177924	0.198523	0.160403				0.237965	0.217556	0.222309				0.322484	0.249557	0.330467				0.480467	0.523091	0.50277				0.433975	0.621593	0.512084				0.56041	0.605687	0.64386
	394	0.185548	0.200239	0.154668				0.246132	0.223155	0.222046				0.336845	0.267483	0.339894				0.489894	0.546264	0.528761				0.449282	0.645859	0.526531				0.579906	0.621221	0.684143
	392	0.193224	0.201732	0.149295				0.25406	0.228425	0.221135				0.350731	0.284742	0.34875				0.49875	0.568468	0.554106				0.463389	0.668156	0.53951				0.597593	0.634832	0.722666
	390	0.20029	0.203472	0.145831				0.261655	0.23387	0.220184				0.364253	0.300592	0.35791				0.50791	0.590055	0.578481				0.477263	0.689976	0.552651				0.61522	0.647971	0.760111
	388	0.206313	0.20552	0.144674				0.268774	0.239339	0.21921				0.376743	0.314077	0.366983				0.516983	0.610227	0.600849				0.490664	0.710507	0.565779				0.63205	0.66091	0.79532
	386	0.211581	0.207946	0.145107				0.275679	0.245256	0.21852				0.388755	0.326226	0.376591				0.526591	0.630036	0.622462				0.504384	0.730869	0.57946				0.648934	0.674125	0.829474
	384	0.216439	0.210673	0.14646				0.282504	0.251447	0.21825				0.400852	0.337676	0.386743				0.536743	0.650114	0.644342				0.51849	0.751424	0.593544				0.666243	0.687805	0.863459
	382	0.221045	0.213536	0.148023				0.289275	0.257534	0.218166				0.41252	0.348595	0.396797				0.546797	0.669925	0.665792				0.532158	0.771151	0.60708				0.682779	0.700754	0.896854
	380	0.225459	0.216064	0.149368				0.295481	0.263235	0.218058				0.423413	0.358576	0.406046				0.556046	0.688846	0.686089				0.54461	0.788661	0.619371				0.697684	0.712214	0.928591
	378	0.229802	0.21815	0.150156				0.301145	0.26818	0.217866				0.433844	0.367774	0.414135				0.564135	0.706284	0.705147				0.55559	0.80438	0.62995				0.710487	0.722187	0.957983
	376	0.233681	0.21945	0.150262				0.305869	0.271945	0.217223				0.442617	0.375005	0.42053				0.57053	0.721438	0.722008				0.564302	0.817081	0.638229				0.720794	0.729836	0.983667
	374	0.236793	0.219734	0.150192				0.309497	0.274428	0.215908				0.449487	0.379727	0.425126				0.575126	0.73388	0.735744				0.570993	0.827389	0.644809				0.729037	0.736115	1.00427
	372	0.239049	0.218956	0.149762				0.311924	0.275052	0.213681				0.45429	0.381363	0.427628				0.577628	0.742846	0.745228				0.575101	0.834924	0.64962				0.73539	0.740761	1.01842
	370	0.241164	0.219448	0.150822				0.315134	0.275256	0.21204				0.459108	0.377697	0.430343				0.580343	0.762036	0.762599				0.579757	0.847746	0.656203				0.7439	0.751539	1.02741
	368	0.239975	0.216306	0.148328				0.312706	0.271288	0.208209				0.455897	0.371203	0.426014				0.576014	0.755564	0.7553				0.575368	0.843416	0.652818				0.740684	0.748675	1.02076
	366	0.237435	0.212537	0.145391				0.307976	0.26552	0.204464				0.4488	0.36125	0.418259				0.568259	0.744338	0.742466				0.566405	0.833029	0.645233				0.732351	0.741879	1.00327
	364	0.234041	0.20761	0.141145				0.301208	0.257222	0.200571				0.437988	0.347347	0.40656				0.55656	0.727129	0.72386				0.552242	0.815159	0.632085				0.717435	0.730481	0.974007
	362	0.229895	0.201519	0.135963				0.292872	0.246877	0.196368				0.423999	0.32971	0.391602				0.541602	0.704928	0.700044				0.533407	0.789909	0.614039				0.696813	0.714299	0.934139
	360	0.225227	0.194875	0.13069				0.283136	0.235424	0.19157				0.408083	0.309866	0.374524				0.524524	0.679844	0.672943				0.511141	0.760279	0.592432				0.671512	0.694369	0.887189
	358	0.220341	0.188339	0.125266				0.273126	0.223535	0.186795				0.391201	0.289047	0.356686				0.506686	0.654123	0.644621				0.487379	0.72825	0.569162				0.643899	0.672349	0.836597
	356	0.215749	0.181549	0.119785				0.26281	0.211205	0.181736				0.373596	0.267095	0.337717				0.487717	0.627004	0.614973				0.461865	0.693143	0.543322				0.613039	0.64773	0.782411
	354	0.211342	0.174469	0.114101				0.252272	0.198533	0.176302				0.355587	0.243991	0.31806				0.46806	0.598907	0.584543				0.434441	0.655231	0.515545				0.579931	0.620208	0.725925
	352	0.207297	0.167483	0.108502				0.242047	0.185767	0.170373				0.337886	0.22045	0.298192				0.448192	0.571711	0.555257				0.406601	0.616455	0.486748				0.545473	0.590694	0.669753
	350	0.20429	0.160508	0.103071				0.232633	0.173536	0.164365				0.321594	0.198461	0.278906				0.428906	0.546213	0.528196				0.379338	0.578294	0.457882				0.511183	0.560453	0.615649
	348	0.202448	0.154423	0.097882				0.224475	0.162614	0.158655				0.307055	0.178013	0.261519				0.411519	0.523735	0.504413				0.353712	0.542639	0.430855				0.478889	0.531796	0.566571
	346	0.202003	0.148997	0.092925				0.217684	0.152564	0.152548				0.294438	0.158777	0.245054				0.395054	0.504467	0.48358				0.329702	0.508586	0.405033				0.448177	0.504397	0.520997
	344	0.20325	0.144541	0.088633				0.212437	0.144106	0.14645				0.283812	0.141696	0.230201				0.380201	0.488175	0.46631				0.307657	0.478598	0.381374				0.419756	0.47814	0.480164
	342	0.206501	0.141122	0.085096				0.208935	0.136927	0.140302				0.275775	0.126765	0.217425				0.367425	0.47542	0.452948				0.287825	0.452774	0.360265				0.394116	0.454298	0.444391
	340	0.197484	0.117537	0.069231				0.200049	0.110965	0.13558				0.264185	0.114012	0.193089				0.343089	0.472783	0.451136				0.266563	0.414106	0.337049				0.359892	0.415693	0.395878
	338	0.205935	0.118988	0.069819				0.201308	0.10922	0.129793				0.26177	0.105129	0.185421				0.335421	0.466361	0.444437				0.253594	0.396283	0.321195				0.34102	0.397535	0.370947
	336	0.219197	0.124617	0.07327				0.206183	0.111907	0.125136				0.264323	0.101272	0.182414				0.332414	0.465505	0.443258				0.244912	0.385291	0.312037				0.328017	0.384165	0.353784
	334	0.238548	0.135572	0.080604				0.216261	0.120057	0.121569				0.271958	0.10291	0.184404				0.334404	0.471171	0.448725				0.2414	0.381394	0.308746				0.320972	0.375466	0.344613
	332	0.264882	0.153547	0.092638				0.231653	0.135079	0.119293				0.285527	0.111469	0.192676				0.342676	0.484523	0.462003				0.244388	0.386796	0.311519				0.32096	0.372212	0.343974
	330	0.300319	0.179945	0.110527				0.253693	0.158593	0.118726				0.306694	0.127635	0.208056				0.358056	0.505272	0.48355				0.25411	0.400687	0.322131				0.328554	0.374813	0.353004
	328	0.345974	0.215944	0.134288				0.282946	0.190894	0.11972				0.335565	0.151764	0.231014				0.381014	0.535587	0.514935				0.271257	0.424348	0.340411				0.343026	0.384325	0.371967
	326	0.403235	0.263018	0.163334				0.321001	0.23418	0.121611				0.372756	0.185233	0.262508				0.412508	0.576799	0.557828				0.296742	0.45881	0.366531				0.366248	0.401004	0.402122
	324	0.474507	0.322571	0.19791				0.369158	0.290224	0.123877				0.421155	0.228185	0.302573				0.452573	0.629854	0.613946				0.330238	0.504965	0.401377				0.398434	0.424057	0.444846
	322	0.560564	0.395359	0.237137				0.426169	0.359294	0.125559				0.48112	0.281071	0.351077				0.501077	0.695427	0.684899				0.372196	0.56216	0.443426				0.439451	0.453458	0.501492
	320	0.659013	0.481245	0.277156				0.492282	0.44103	0.126778				0.550318	0.342146	0.406874				0.556874	0.774313	0.7699				0.420744	0.628747	0.490852				0.48773	0.487707	0.57311
	318	0.766024	0.577102	0.314933				0.562051	0.532904	0.127065				0.62725	0.408768	0.466422				0.616422	0.862459	0.869473				0.47473	0.701953	0.54178				0.540956	0.5249	0.657637
	316	0.87759	0.68052	0.348433				0.633224	0.63283	0.126681				0.708936	0.477994	0.528588				0.678588	0.958798	0.981974				0.531076	0.776457	0.592215				0.597148	0.563176	0.756535
	314	0.987024	0.79	0.375721				0.702857	0.739624	0.125786				0.79301	0.54678	0.591728				0.741728	1.06015	1.10594				0.586927	0.850221	0.640931				0.65382	0.600747	0.86911
	312	1.08676	0.89768	0.39643				0.766393	0.847707	0.123218				0.874609	0.611723	0.648364				0.798364	1.16343	1.23861				0.640408	0.917337	0.681984				0.707329	0.635931	0.994965
	310	1.16915	0.998788	0.410214				0.819488	0.950894	0.119571				0.946682	0.667619	0.696381				0.846381	1.26053	1.37487				0.68699	0.973163	0.714646				0.756391	0.666501	1.13491
	308	1.22702	1.08635	0.417681				0.859386	1.04409	0.113953				1.00927	0.712644	0.734468				0.884468	1.34829	1.50819				0.724586	1.01782	0.738757				0.795876	0.689818	1.2842
	306	1.26614	1.15795	0.419437				0.88727	1.12016	0.106945				1.05725	0.745246	0.761361				0.911361	1.42273	1.62718				0.752759	1.04968	0.753812				0.825719	0.704973	1.44723
	304	1.28324	1.21284	0.416735				0.902105	1.17875	0.0990787				1.08984	0.76727	0.779529				0.929529	1.48353	1.73296				0.771545	1.069	0.761634				0.84467	0.715496	1.60789
	302	1.29101	1.25268	0.412333				0.906154	1.21672	0.0902411				1.10936	0.777547	0.788319				0.938319	1.52637	1.80752				0.782524	1.08025	0.764051				0.855461	0.719007	1.77601
	300	1.28184	1.28041	0.403571				0.904938	1.24553	0.0783213				1.12099	0.781924	0.790656				0.940656	1.56218	1.87025				0.784856	1.08921	0.76264				0.858204	0.715054	1.96943
	298	1.2667	1.33226	0.389004				0.896361	1.27365	0.0606391				1.1224	0.783688	0.789196				0.939196	1.5997	1.91325				0.784346	1.10065	0.757559				0.851374	0.702832	2.40862
	296	1.23498	1.53532	0.364618				0.866967	1.32742	0.02527				1.1164	0.788376	0.789532				0.939532	1.66639	1.98196				0.786214	1.16186	0.751293				0.839767	0.680355	7
	294	1.09306	7	0.330542				0.770304	1.71104	-0.052193				1.0658	0.816617	0.837291				0.987291	2.65002	2.58853				0.850226	1.9677	0.777553				0.84322	0.654998	7
	292	0.905919	7	0.390078				0.615626	7	-0.150401				0.933158	1.01279	1.45462				1.60462	7	7				1.45738	7	1.14267				1.0511	0.770028	7
	290	0.920389	7	0.426505				0.593306	7	-0.119223				0.97849	1.1555	2.2848				2.4348	7	7				1.56769	7	1.2486				1.11041	0.817976	7
	288	0.79265	7	0.634875				0.515506	7	-0.158157				0.906191	7	7				7.15	7	7				7	7	7				7	1.17988	7
	286	0.525699	-1.10196	-0.805483				0.272015	-0.790942	7.1				0.732136	-0.663252	-0.831192				-0.681192	7	7				-0.816517	-0.966364	-0.809702				-0.530866	-0.564802	-0.910824
	284	0.259684	-0.258644	-0.138785				-0.0212422	0.0255758	0.0779291				0.607809	0.0444368	-0.0725061				0.0774939	-0.342886	0.254574				-0.0751934	-0.142097	-0.0558194				0.216423	0.110587	-0.0476891
	282	0.103215	-0.146834	-0.0852214				-0.15955	0.118373	0.0693046				0.468671	0.121538	-0.00314121				0.146859	-0.183563	0.455085				0.00318865	-0.0393776	0.0143988				0.300023	0.18312	0.0797613
	280	0.0921116	-0.15769	-0.100995				-0.214528	0.115286	0.0483283				0.418431	0.120127	-0.00327534				0.146725	-0.195237	0.464267				-0.00559303	-0.0596316	0.0167702				0.280758	0.189725	0.0902969
	278	0.170096	-0.179	-0.102987				-0.242377	0.132911	0.0365912				0.324743	0.097502	-0.0458602				0.10414	-0.190786	0.527746				-0.00642824	-0.047917	-0.0167586				0.302149	0.229311	0.0719119
	276	0.134167	-0.16864	-0.0927244				-0.256657	0.118602	0.0289406				0.289625	0.114672	-0.0325379				0.117462	-0.158451	0.532664				0.00590849	-0.0152055	-0.0191149				0.294744	0.214123	0.0800396
	274	0.201591	-0.135781	-0.0912218				-0.209576	0.151114	0.0104544				0.424006	0.12508	-0.0171464				0.132854	-0.148135	0.512073				0.0260981	0.0163423	-0.0372982				0.31424	0.221025	0.0868224
	272	0.23244	-0.0925334	-0.0752619				-0.213868	0.218126	0.0592734				0.409399	0.170064	0.00355152				0.153552	-0.185682	0.642383				0.0443464	0.0791563	-0.010113				0.360752	0.255492	0.125958
	270	0.260023	-0.103544	-0.0648825				-0.269922	0.232997	0.0684115				0.367773	0.179412	0.00743604				0.157436	-0.237591	0.587705				0.0166582	0.0844036	-0.0212047				0.332842	0.255391	0.170182
	268	0.254618	-0.10164	-0.0660932				-0.256058	0.209962	0.0582167				0.362258	0.155018	0.0110781				0.161078	-0.229613	0.599412				-0.0041153	0.0810825	-0.0284818				0.281485	0.250035	0.1894
	266	0.232005	-0.068305	-0.0648516				-0.277998	0.204539	0.082254				0.214351	0.171509	0.0281682				0.178168	-0.222411	0.527014				0.020586	0.0919005	-0.0169279				0.313095	0.275963	0.220626
	264	0.148573	-0.0878035	-0.0747842				-0.292828	0.215371	0.0785222				0.253932	0.178842	0.018162				0.168162	-0.251566	0.557564				0.0155252	0.0940336	-0.0292043				0.31888	0.287616	0.232906
	262	0.35102	-0.0368376	-0.0455613				-0.21215	0.230005	0.105717				0.31012	0.204181	0.0619697				0.21197	-0.221876	0.46773				0.0678831	0.146301	0.00947206				0.364907	0.303609	0.28231
	260	0.324392	-0.0307674	-0.028372				-0.268036	0.235207	0.120374				0.350471	0.203858	0.063516				0.213516	-0.245808	0.366145				0.0868162	0.139598	-0.00158805				0.406759	0.338461	0.260708
	258	0.201982	-0.048751	-0.037066				-0.249314	0.188279	0.0902868				0.472422	0.165954	0.0417479				0.191748	-0.286125	0.384819				0.0633522	0.130323	-0.0223382				0.374619	0.31503	0.255243
	256	0.213762	-0.0464326	-0.028229				-0.163573	0.18029	0.0884156				0.471012	0.171757	0.0454316				0.195432	-0.207797	0.564371				0.0641946	0.122942	-0.0163756				0.359441	0.274096	0.261601
	254	0.309735	-0.0532489	-0.033077				-0.136176	0.200742	0.0778098				0.516202	0.182755	0.0367518				0.186752	-0.252142	0.353316				0.0546424	0.147552	-0.00932765				0.335491	0.276853	0.262041
	252	0.302467	-0.0531574	-0.0547307				-0.263106	0.174798	0.0505121				0.603965	0.152116	-6.24603e-05				0.149938	-0.293973	0.320839				0.0236644	0.171583	-0.0276419				0.364956	0.251442	0.201912
	250	0.219888	-0.0173948	-0.027067				-0.241043	0.185597	0.0688157				0.380179	0.174209	0.0158053				0.165805	-0.319442	0.246513				0.0453625	0.245228	-0.00193327				0.453864	0.309107	0.244712
	248	0.305622	-0.0337827	-0.038014				-0.151525	0.181641	0.0562373				0.331816	0.177725	-0.00314717				0.146853	-0.245296	0.32471				0.0180097	0.240328	-0.0237781				0.45175	0.289165	0.262765
	246	0.307473	-0.0651606	-0.0782377				-0.168481	0.17079	0.0379811				0.347206	0.179323	-0.0140388				0.135961	-0.200857	0.35187				-0.00419837	0.168347	-0.0400753				0.405128	0.255879	0.249351
	244	0.302897	-0.0430549	-0.02853				-0.257704	0.194177	0.0679594				0.358198	0.201232	0.00789189				0.157892	-0.154968	0.221617				0.0365808	0.213107	-0.0219526				0.443976	0.27453	0.295648
	242	0.305412	-0.0160257	-0.029074				-0.273497	0.21009	0.109567				0.279729	0.22148	0.0249315				0.174931	-0.14282	0.146675				0.0473995	0.277371	0.00813304				0.415061	0.283713	0.331134
	240	0.402735	-0.0189066	-0.032791				-0.214713	0.187027	0.118546				0.254424	0.222092	0.0277738				0.177774	-0.204704	0.157199				0.0436056	0.304624	0.0108021				0.429032	0.267766	0.325893
	238	0.351207	-0.00237112	-0.013399				-0.298694	0.197116	0.125				0.102762	0.22183	0.0298499				0.17985	-0.222677	0.206447				0.0541628	0.329382	0.0208064				0.44872	0.277476	0.378904
	236	0.308295	-0.0356982	-0.038435				-0.355797	0.157278	0.0862186				0.0700611	0.183333	0.00547051				0.155471	-0.205481	0.254684				0.0203013	0.279619	-0.0066514				0.403448	0.253593	0.345027
	234	0.247054	-0.0607914	-0.0421144				-0.367725	0.154504	0.074253				0.0526952	0.18262	-0.0239002				0.1261	-0.255271	0.21946				-0.017359	0.284072	-0.00502888				0.356821	0.247697	0.3171
	232	0.318414	-0.0121841	-0.00101				-0.311582	0.183317	0.120217				0.021458	0.207098	-0.00889944				0.141101	-0.243693	0.314353				0.0143008	0.303452	0.022705				0.366229	0.297963	0.337664
	230	0.268464	-0.00531021	0.016272				-0.331205	0.203551	0.152388				0.0311572	0.223709	0.0210115				0.171011	-0.312608	0.23548				0.0664415	0.312828	0.0298834				0.390962	0.310103	0.357487
	228	0.429842	-0.00566101	0.014568				-0.30089	0.188026	0.156645				0.0736997	0.24961	0.0276633				0.177663	-0.265882	0.0884296				0.0554899	0.317927	0.0350663				0.422173	0.319173	0.371897
	226	0.313407	-0.0118112	0.063331				-0.279986	0.213671	0.134789				0.0885672	0.254837	0.0192485				0.169248	-0.295736	0.125872				0.0452512	0.330204	0.0386834				0.412314	0.301039	0.345843
	224	0.184282	-0.0196344	0.088969				-0.348118	0.220162	0.122874				-0.0726016	0.248857	-0.00375882				0.146241	-0.306521	0.130579				0.0469362	0.36263	0.0245672				0.385766	0.27995	0.326759
	222	0.218344	-0.0116826	0.058835				-0.404559	0.196917	0.108701				-0.0973013	0.24077	-0.00169807				0.148302	-0.131731	0.0741991				0.03419	0.354534	0.0322889				0.381389	0.28537	0.348829
	220	0.43769	-0.00847472	0.035999				-0.407516	0.164319	0.112034				-0.043319	0.233305	-0.00554705				0.144453	-0.150938	0.0647491				0.0217839	0.314948	0.0467574				0.418954	0.280476	0.414874
	218	0.415767	0.00319738	0.02739				-0.4897	0.167038	0.107636				-0.0443997	0.247009	0.000782563				0.150783	-0.271888	-0.0781039				0.0357231	0.263984	0.0751778				0.419054	0.305193	0.441098
	216	0.301168	0.0044545	0.037391				-0.471931	0.156588	0.109793				-0.0130144	0.26009	-0.00187729				0.148123	-0.308174	-0.15967				0.0548402	0.253313	0.0764609				0.394159	0.280114	0.445141
	214	0.337553	-0.0126823	0.030885				-0.48221	0.164079	0.120307				-0.00722418	0.269836	-0.0175517				0.132448	-0.154362	-0.117093				0.043362	0.271085	0.0774312				0.368199	0.25226	0.442673
	212	0.445085	-0.0100338	0.035659				-0.418593	0.190866	0.124465				0.0422902	0.28639	-0.0019185				0.148082	-0.259864	-0.0912047				0.0473789	0.303125	0.0897691				0.360203	0.252353	0.46957
	210	0.194541	0.0160874	0.03589				-0.447872	0.189013	0.145636				-0.00395507	0.284872	0.0036896				0.15369	-0.232855	-0.0623604				0.0299942	0.282755	0.110129				0.370557	0.261127	0.445246
	208	0.0397278	0.0206008	0.021899				-0.475673	0.177226	0.137688				-0.171547	0.259053	0.00203222				0.152032	-0.234191	-0.0836987				0.0204746	0.278407	0.111791				0.337341	0.245032	0.446541
	206	0.165355	0.0127744	0.021163				-0.472608	0.168835	0.132183				-0.180114	0.264262	0.00327721				0.153277	-0.434867	-0.305671				-0.000946519	0.284939	0.0893202				0.343906	0.244247	0.439033
	204	0.138517	0.0330582	0.03913				-0.562839	0.200272	0.133018				-0.210932	0.260636	-0.00988976				0.14011	-0.524098	-0.287478				0.0171802	0.274009	0.1045				0.363106	0.23343	0.396929
	202	7	0.0354625	0.019418				7	0.180233	0.115523				7	0.249121	-0.0218189				0.128181	-0.37568	-0.168816				0.00491605	0.244758	0.13227				0.323171	0.242449	0.370295
	200	7	0.00707027	-0.01162				7	0.157648	0.103895				7	0.203732	-0.0212025				0.128798	-0.414232	-0.117112				-0.0097935	0.207761	0.123601				0.270809	0.233244	0.370612

## Sheet: Time_modified film
		2 min					5 min					10 min					15 min					20 min						30 min
	Wavelength (nm)	Absorbance (a.u.)	Absorbance (a.u.)	Absorbance (a.u.)			Absorbance (a.u.)	Absorbance (a.u.)	Absorbance (a.u.)			Absorbance (a.u.)	Absorbance (a.u.)	Absorbance (a.u.)			Absorbance (a.u.)	Absorbance (a.u.)	Absorbance (a.u.)			Absorbance (a.u.)	Absorbance (a.u.)	Absorbance (a.u.)				Absorbance (a.u.)	Absorbance (a.u.)	Absorbance (a.u.)
	800	0.0788261	0.179621	0.0745176			0.0604275	0.179631	0.101496			0.247953	0.245187	0.266026			0.584026	0.606043	0.500544			0.593566	0.454051	0.406046				0.80676	0.712292	0.642548
	798	0.0774366	0.176842	0.0724767			0.056282	0.174258	0.0968867			0.24144	0.238513	0.258451			0.570199	0.594284	0.489742			0.584412	0.44159	0.394981				0.791145	0.700036	0.627398
	796	0.0760216	0.174136	0.0705252			0.0521484	0.170101	0.0922566			0.234961	0.231793	0.250923			0.556804	0.582569	0.478931			0.575251	0.429024	0.383875				0.7755	0.687755	0.612279
	794	0.0746363	0.171463	0.0685317			0.0480477	0.165984	0.0877225			0.228523	0.225104	0.243587			0.543927	0.570976	0.468177			0.566175	0.416606	0.372865				0.759834	0.67562	0.597626
	792	0.0733	0.168777	0.0663824			0.0440032	0.161979	0.0832852			0.222206	0.218593	0.236334			0.531693	0.559436	0.457705			0.557247	0.404471	0.362008				0.744474	0.663736	0.583801
	790	0.0719389	0.166206	0.0643939			0.0400193	0.157965	0.0789115			0.215999	0.212113	0.229119			0.520157	0.548229	0.447421			0.548506	0.392433	0.351415				0.729263	0.651922	0.570692
	788	0.0706385	0.163721	0.0624917			0.0360777	0.153877	0.0745686			0.209899	0.205681	0.222102			0.509174	0.537308	0.437214			0.539843	0.380576	0.341032				0.714134	0.640304	0.558101
	786	0.0692953	0.161193	0.0605546			0.0321042	0.149849	0.0702199			0.203801	0.199416	0.215282			0.498482	0.526654	0.427307			0.531241	0.368921	0.330706				0.699245	0.628997	0.545992
	784	0.0679431	0.158684	0.0585411			0.0282119	0.146032	0.0659809			0.197864	0.193261	0.208621			0.488218	0.516285	0.417659			0.522867	0.357614	0.32058				0.684824	0.617957	0.534287
	782	0.0666962	0.156302	0.0566353			0.0245399	0.142321	0.0619682			0.192163	0.187375	0.202237			0.478199	0.506268	0.408381			0.514886	0.346891	0.310793				0.670951	0.60726	0.523003
	780	0.0654378	0.153953	0.0547701			0.0209557	0.138613	0.0580221			0.186627	0.181644	0.196037			0.468763	0.496635	0.399534			0.50717	0.336554	0.301417				0.657624	0.596976	0.512162
	778	0.0642108	0.151758	0.0529923			0.0175146	0.127312	0.0542473			0.181381	0.176187	0.190048			0.459669	0.487495	0.391071			0.49988	0.326676	0.292636				0.644765	0.587237	0.501716
	776	0.0629992	0.149526	0.0512764			0.0141955	0.100461	0.0506118			0.176266	0.170903	0.184288			0.451132	0.478796	0.382993			0.49282	0.317186	0.284249				0.632615	0.577897	0.492072
	774	0.0618977	0.147342	0.0496386			0.0110229	0.0908311	0.0471729			0.171421	0.165953	0.17888			0.443141	0.470602	0.375453			0.486168	0.308328	0.276318				0.621068	0.569032	0.483022
	772	0.0609014	0.145417	0.0481114			0.00808143	0.0878308	0.0439957			0.166927	0.161392	0.173916			0.4357	0.462933	0.36847			0.480058	0.300219	0.26901				0.610238	0.560748	0.474601
	770	0.0600031	0.143603	0.0466772			0.0053906	0.0851308	0.0410799			0.162782	0.157175	0.169413			0.428977	0.456008	0.362086			0.474417	0.292768	0.262275				0.600327	0.553116	0.466838
	768	0.0591397	0.141851	0.0453332			0.00289099	0.0825855	0.0383819			0.158958	0.153244	0.165221			0.422866	0.449637	0.356239			0.469268	0.285987	0.256135				0.591447	0.546284	0.459889
	766	0.0582889	0.14027	0.0440652			0.000625986	0.0803124	0.0359154			0.155535	0.149768	0.161371			0.417442	0.443832	0.351069			0.464773	0.279944	0.250703				0.583546	0.54022	0.453594
	764	0.05757	0.138682	0.0429444			-0.00140199	0.0782852	0.0336922			0.152515	0.146704	0.158077			0.412727	0.438839	0.34653			0.460747	0.274672	0.245869				0.576752	0.534793	0.448047
	762	0.0568765	0.13727	0.0419612			-0.00315159	0.0765334	0.031833			0.14995	0.144074	0.155267			0.408678	0.434686	0.342713			0.457332	0.270226	0.241888				0.571053	0.530191	0.443325
	760	0.0562249	0.135886	0.0410238			-0.00465446	0.0749648	0.0302316			0.147767	0.141839	0.1529			0.405317	0.431273	0.339745			0.454547	0.266686	0.238614				0.566531	0.52629	0.439403
	758	0.0556862	0.134728	0.0402368			-0.00588637	0.0737187	0.0288707			0.146113	0.140174	0.151082			0.402729	0.428743	0.33749			0.452439	0.264079	0.236137				0.563096	0.523446	0.436414
	756	0.0553571	0.133789	0.0396105			-0.00673564	0.0728168	0.027931			0.145005	0.139012	0.149888			0.400901	0.426961	0.336021			0.451014	0.262461	0.234547				0.560945	0.521666	0.434342
	754	0.0550351	0.132953	0.0392469			-0.00731164	0.0721864	0.0273799			0.144378	0.138476	0.149253			0.399889	0.42616	0.335406			0.450432	0.261851	0.233754				0.560041	0.520743	0.433238
	752	0.0548099	0.132271	0.0389318			-0.00754874	0.0718955	0.027141			0.144398	0.13848	0.149129			0.399739	0.426337	0.335694			0.450558	0.262295	0.233974				0.560636	0.520931	0.433214
	750	0.0547215	0.131718	0.0388528			-0.00742582	0.0719372	0.027265			0.144975	0.139017	0.149633			0.400461	0.427504	0.336959			0.451502	0.263858	0.235143				0.562799	0.522099	0.434186
	748	0.0546958	0.131289	0.0389021			-0.00697194	0.0723237	0.0278359			0.146126	0.140187	0.150862			0.402047	0.429714	0.339213			0.453256	0.266593	0.237354				0.566414	0.524431	0.43639
	746	0.0547933	0.131117	0.0390421			-0.00616734	0.0731529	0.02876			0.147942	0.142005	0.152823			0.404672	0.433094	0.342548			0.455937	0.270585	0.24059				0.571758	0.527927	0.43977
	744	0.054984	0.131056	0.039386			-0.00503401	0.0744147	0.0300352			0.150448	0.144533	0.155407			0.408095	0.437373	0.34683			0.459353	0.275721	0.244824				0.578652	0.532695	0.444311
	742	0.0551128	0.131062	0.0398185			-0.0035721	0.0759483	0.0316601			0.153547	0.14765	0.158631			0.412451	0.442729	0.352107			0.463694	0.282052	0.250067				0.587123	0.538429	0.449927
	740	0.0549354	0.127677	0.0399122			-0.0018728	0.0777831	0.0334776			0.156877	0.150905	0.161857			0.414993	0.447092	0.358068			0.468638	0.289212	0.255744				0.594556	0.540502	0.452717
	738	0.0553139	0.128219	0.0405785			0.000462774	0.0802527	0.0359967			0.161775	0.15546	0.166722			0.421795	0.454943	0.365734			0.475018	0.29854	0.263382				0.60697	0.549317	0.461615
	736	0.055712	0.128961	0.0412911			0.00315534	0.0829918	0.0389116			0.167686	0.160898	0.172442			0.429863	0.46422	0.374659			0.48232	0.309342	0.272279				0.621883	0.559894	0.472167
	734	0.0561441	0.129919	0.0421444			0.00630983	0.0862397	0.0423289			0.174753	0.167249	0.17908			0.439114	0.474819	0.384622			0.490704	0.321638	0.282408				0.638829	0.57196	0.484047
	732	0.0569013	0.131319	0.0436291			0.0103444	0.0902296	0.0467002			0.1826	0.174431	0.18673			0.449171	0.486405	0.395668			0.500282	0.335382	0.293957				0.656684	0.584636	0.496797
	730	0.0582459	0.132615	0.046053			0.0151525	0.0948752	0.0520345			0.189787	0.182145	0.19485			0.458997	0.498728	0.408206			0.510806	0.349957	0.306546				0.672508	0.595425	0.508745
	728	0.0601464	0.133463	0.0491171			0.0193524	0.0992934	0.0572117			0.194872	0.18949	0.202347			0.469124	0.512385	0.422949			0.5214	0.364298	0.319196				0.687359	0.605374	0.52054
	726	0.0621694	0.135289	0.0519772			0.0236709	0.103739	0.0624422			0.20135	0.197791	0.210882			0.481451	0.528078	0.439102			0.533301	0.380783	0.329808				0.70776	0.620151	0.535868
	724	0.0644069	0.138419	0.0553086			0.0297395	0.109227	0.0692836			0.210893	0.208575	0.221919			0.495486	0.545541	0.456456			0.54815	0.401632	0.34538				0.734298	0.640271	0.555008
	722	0.0664644	0.141449	0.0585369			0.0372847	0.115863	0.0773915			0.222836	0.220728	0.234462			0.509744	0.56307	0.473855			0.564715	0.424628	0.364774				0.761622	0.66007	0.574504
	720	0.0683281	0.144039	0.0617128			0.0444004	0.122667	0.0851418			0.234169	0.232651	0.246797			0.524769	0.581708	0.492584			0.581111	0.447463	0.38416				0.788121	0.679194	0.594124
	718	0.0704949	0.146818	0.0652209			0.0517211	0.129781	0.093146			0.245275	0.244964	0.259573			0.54089	0.601684	0.512999			0.598078	0.471244	0.404428				0.815273	0.698995	0.614671
	716	0.0727006	0.149705	0.0689155			0.0595108	0.137462	0.101789			0.25696	0.258107	0.273116			0.557745	0.622697	0.534609			0.616139	0.496667	0.426325				0.843238	0.71981	0.636166
	714	0.0751209	0.152764	0.0728972			0.0677497	0.145535	0.110979			0.269116	0.271903	0.287346			0.575267	0.644752	0.557516			0.635181	0.523573	0.449436				0.872106	0.74133	0.658535
	712	0.077745	0.155987	0.0770339			0.0765582	0.154129	0.120671			0.281686	0.286386	0.302286			0.59352	0.667819	0.581777			0.655249	0.552024	0.473914				0.901664	0.763406	0.681817
	710	0.0803603	0.159401	0.0814185			0.0858787	0.163233	0.130895			0.294723	0.301607	0.317946			0.612429	0.691986	0.6074			0.676367	0.58196	0.499757				0.931728	0.786224	0.706038
	708	0.0832438	0.162985	0.0861153			0.0956004	0.17273	0.14166			0.307986	0.317356	0.334086			0.631746	0.716735	0.633988			0.698269	0.612857	0.526544				0.961529	0.809087	0.730588
	706	0.0861427	0.166677	0.0909744			0.105645	0.182549	0.152725			0.321257	0.333484	0.350585			0.651405	0.74193	0.661431			0.720825	0.644727	0.554221				0.991096	0.832105	0.755391
	704	0.0891178	0.170493	0.095861			0.115976	0.192638	0.164096			0.334449	0.349843	0.367295			0.670789	0.767278	0.689336			0.743749	0.677056	0.582457				1.01957	0.854832	0.77993
	702	0.0920827	0.174367	0.100811			0.126414	0.202771	0.175539			0.34739	0.366155	0.383939			0.689847	0.792341	0.717379			0.766585	0.709407	0.610876				1.0463	0.876735	0.803937
	700	0.0952623	0.17833	0.106063			0.137167	0.213317	0.187377			0.36044	0.382945	0.400938			0.708939	0.817465	0.74626			0.789786	0.742453	0.640156				1.07243	0.898291	0.827726
	698	0.0986483	0.182427	0.111454			0.148381	0.224287	0.199777			0.373497	0.400106	0.418336			0.728263	0.842917	0.776156			0.813654	0.776456	0.670445				1.09766	0.919502	0.851771
	696	0.102027	0.186553	0.116935			0.159818	0.235461	0.212339			0.386206	0.417241	0.435674			0.747205	0.868254	0.806333			0.837729	0.810841	0.700958				1.12136	0.940169	0.875227
	694	0.105364	0.190682	0.122334			0.171127	0.246538	0.224686			0.398376	0.433976	0.452498			0.765115	0.892426	0.835901			0.861333	0.844333	0.730966				1.14286	0.959582	0.897331
	692	0.108699	0.194704	0.127725			0.182354	0.257544	0.237046			0.409976	0.450479	0.468937			0.782326	0.915745	0.865159			0.884554	0.877373	0.760657				1.16268	0.977907	0.918394
	690	0.112126	0.198818	0.133242			0.193693	0.26866	0.249475			0.421191	0.466809	0.485167			0.798762	0.938495	0.894211			0.907601	0.909953	0.790096				1.18053	0.995069	0.938479
	688	0.115371	0.202734	0.138525			0.204831	0.27946	0.261629			0.431759	0.482625	0.500791			0.81451	0.960326	0.922867			0.929777	0.941841	0.819026				1.19671	1.01096	0.957412
	686	0.118565	0.206547	0.143747			0.215741	0.2901	0.273557			0.441657	0.497844	0.515853			0.829208	0.980861	0.950865			0.951111	0.97265	0.847196				1.21119	1.02556	0.975313
	684	0.121739	0.210306	0.148839			0.226448	0.300486	0.285227			0.450994	0.51255	0.530249			0.842923	1.0002	0.97783			0.971819	1.00235	0.874531				1.22387	1.03916	0.991721
	682	0.12482	0.213944	0.15376			0.236835	0.310625	0.296529			0.459631	0.526542	0.543819			0.855624	1.01814	1.0036			0.991561	1.03067	0.900726				1.23487	1.05128	1.00657
	680	0.12776	0.217369	0.158467			0.246753	0.320461	0.307306			0.467527	0.539776	0.55662			0.867125	1.03471	1.02811			1.01008	1.05736	0.925665				1.24475	1.06212	1.02011
	678	0.130593	0.220575	0.163069			0.256231	0.329742	0.317602			0.474694	0.552097	0.568568			0.87765	1.04994	1.05136			1.02762	1.08246	0.949272				1.25299	1.07188	1.03253
	676	0.133244	0.22364	0.167393			0.2652	0.338544	0.327346			0.481364	0.5636	0.57969			0.887208	1.06375	1.07314			1.04403	1.10599	0.971307				1.26049	1.08059	1.04349
	674	0.135751	0.226476	0.171311			0.27341	0.346652	0.33627			0.487217	0.574047	0.589676			0.895483	1.07593	1.09299			1.05884	1.12736	0.991409				1.2665	1.088	1.05314
	672	0.138038	0.228962	0.174887			0.280829	0.353923	0.344258			0.492232	0.583274	0.598471			0.90265	1.0865	1.11051			1.07195	1.14635	1.00947				1.27159	1.09412	1.06135
	670	0.140011	0.231203	0.178102			0.287561	0.360499	0.351511			0.496554	0.591515	0.606316			0.908847	1.09586	1.12658			1.08371	1.16341	1.0258				1.27591	1.09928	1.06842
	668	0.14184	0.233128	0.181083			0.293732	0.36641	0.358081			0.500229	0.598934	0.613259			0.914189	1.10409	1.14109			1.09406	1.17887	1.04056				1.27941	1.10388	1.07433
	666	0.143477	0.234828	0.18372			0.299121	0.371724	0.363875			0.503171	0.605392	0.619222			0.918564	1.11084	1.15366			1.10309	1.19248	1.05339				1.28215	1.10755	1.07931
	664	0.144776	0.236144	0.185839			0.303449	0.376111	0.368568			0.505599	0.610617	0.623997			0.921945	1.11622	1.164			1.11049	1.20356	1.06406				1.28419	1.11039	1.08314
	662	0.145773	0.237067	0.187488			0.306766	0.37939	0.372221			0.507289	0.614563	0.627762			0.924625	1.1202	1.17192			1.1162	1.21233	1.07245				1.28554	1.11243	1.08599
	660	0.146583	0.237646	0.18871			0.309323	0.381866	0.374872			0.508537	0.617492	0.630481			0.92621	1.1231	1.17776			1.12041	1.21911	1.07866				1.28676	1.11361	1.08784
	658	0.14718	0.238008	0.189587			0.310998	0.383502	0.376575			0.509297	0.619358	0.632217			0.927	1.12484	1.18164			1.12315	1.22406	1.08304				1.2873	1.11433	1.08876
	656	0.147466	0.238034	0.189947			0.311759	0.384225	0.377363			0.509326	0.620177	0.633027			0.926984	1.12528	1.18344			1.12443	1.227	1.08543				1.28747	1.11443	1.08905
	654	0.147466	0.237758	0.189876			0.311656	0.384141	0.377193			0.508869	0.620078	0.632905			0.926233	1.1247	1.18356			1.12434	1.22796	1.0859				1.28725	1.11375	1.08867
	652	0.147243	0.237171	0.189417			0.310803	0.383238	0.37609			0.507837	0.618883	0.631829			0.924779	1.12306	1.18163			1.12272	1.22698	1.08465				1.28652	1.11272	1.0876
	650	0.146851	0.236257	0.188592			0.309061	0.381514	0.374077			0.506309	0.616642	0.629866			0.922538	1.12041	1.17762			1.11993	1.22416	1.08146				1.28536	1.111	1.08582
	648	0.146158	0.235049	0.18737			0.30655	0.379012	0.371265			0.504355	0.61352	0.627009			0.919444	1.11669	1.17192			1.11577	1.21957	1.07643				1.2839	1.10859	1.08311
	646	0.145156	0.233537	0.185719			0.303157	0.375758	0.367551			0.501889	0.609391	0.623327			0.915798	1.11198	1.16456			1.11019	1.21309	1.06955				1.28187	1.10565	1.07975
	644	0.144054	0.231833	0.183816			0.299112	0.371809	0.363121			0.498803	0.604512	0.618805			0.911442	1.10636	1.15561			1.10345	1.20464	1.06101				1.27937	1.1021	1.0755
	642	0.142809	0.229923	0.181605			0.294498	0.36725	0.358028			0.495387	0.598886	0.613573			0.906349	1.09969	1.14501			1.09564	1.19463	1.05096				1.27667	1.09792	1.07048
	640	0.141285	0.227735	0.179148			0.289309	0.362195	0.352312			0.491459	0.592452	0.607561			0.900568	1.09213	1.13297			1.08672	1.18325	1.03936				1.27344	1.09311	1.06471
	638	0.139644	0.225384	0.17638			0.283385	0.356463	0.345884			0.486984	0.585057	0.600712			0.894149	1.08352	1.11929			1.07649	1.16991	1.0261				1.26961	1.08762	1.05816
	636	0.137752	0.222791	0.173318			0.276857	0.350057	0.338758			0.48204	0.576859	0.593004			0.887006	1.07383	1.10406			1.06524	1.15464	1.0112				1.26534	1.08142	1.05072
	634	0.135725	0.220005	0.170046			0.269977	0.343176	0.331198			0.476647	0.56815	0.584683			0.879276	1.06352	1.08778			1.0531	1.13809	0.995054				1.26028	1.07474	1.04256
	632	0.133757	0.217172	0.166605			0.262835	0.336145	0.323354			0.471022	0.5589	0.575815			0.871109	1.05247	1.07081			1.04028	1.12039	0.978042				1.25461	1.06722	1.03374
	630	0.131681	0.214138	0.162953			0.255273	0.328793	0.315029			0.464863	0.549008	0.566288			0.862238	1.04048	1.05266			1.02642	1.1013	0.959963				1.24829	1.05923	1.02426
	628	0.129382	0.21089	0.159133			0.247193	0.32093	0.306212			0.458123	0.538491	0.555915			0.852509	1.02749	1.0332			1.01156	1.0806	0.940262				1.24123	1.05055	1.01358
	626	0.126922	0.207541	0.155231			0.238799	0.312736	0.297042			0.450975	0.527348	0.544895			0.84222	1.01345	1.01267			0.996016	1.05846	0.919431				1.23331	1.04089	1.00195
	624	0.124468	0.204183	0.151163			0.230246	0.304291	0.287669			0.443419	0.515826	0.533497			0.831423	0.998818	0.991611			0.979764	1.03547	0.898072				1.2243	1.03032	0.989634
	622	0.121939	0.200802	0.147141			0.221555	0.295716	0.278086			0.435512	0.503918	0.521613			0.819966	0.983347	0.969964			0.96298	1.01179	0.876012				1.21434	1.01914	0.976422
	620	0.119395	0.197281	0.142988			0.212633	0.286971	0.268261			0.4273	0.491528	0.509182			0.807898	0.967085	0.947554			0.945564	0.987055	0.853107				1.20356	1.00744	0.962485
	618	0.116759	0.193713	0.138701			0.203578	0.278125	0.258295			0.418562	0.478842	0.496373			0.795468	0.950173	0.924666			0.927688	0.96144	0.829621				1.19154	0.994894	0.947798
	616	0.114105	0.190215	0.134474			0.194629	0.269296	0.248425			0.40957	0.466263	0.483591			0.782768	0.933013	0.901969			0.909858	0.935733	0.80624				1.17851	0.9818	0.932519
	614	0.111511	0.186743	0.130255			0.18578	0.260591	0.238735			0.40057	0.453511	0.470693			0.769764	0.915367	0.87917			0.891965	0.909825	0.782827				1.16467	0.968387	0.916808
	612	0.108928	0.183279	0.126137			0.176907	0.251873	0.228926			0.391339	0.440532	0.457432			0.756271	0.897112	0.855925			0.87371	0.88328	0.758858				1.14985	0.954003	0.900353
	610	0.106358	0.17971	0.121936			0.167747	0.242895	0.21893			0.381492	0.427138	0.443699			0.741847	0.877995	0.831976			0.854703	0.855793	0.734327				1.13352	0.938625	0.882787
	608	0.103705	0.176083	0.117623			0.158562	0.23385	0.208856			0.371313	0.413502	0.429723			0.727038	0.858474	0.807918			0.835463	0.827949	0.70946				1.11578	0.92245	0.864586
	606	0.101268	0.172517	0.113371			0.149525	0.224948	0.198875			0.361075	0.399936	0.41579			0.712158	0.838739	0.784046			0.816238	0.79999	0.684843				1.09705	0.90582	0.846027
	604	0.0987232	0.168945	0.10912			0.140628	0.216185	0.189076			0.35067	0.386395	0.401814			0.697192	0.818848	0.760346			0.797176	0.772216	0.660371				1.0773	0.888968	0.82718
	602	0.0961709	0.165481	0.105029			0.131875	0.207568	0.17953			0.340184	0.373	0.388066			0.682162	0.799006	0.737172			0.778324	0.744745	0.636247				1.05685	0.871828	0.808104
	600	0.0937226	0.162121	0.100987			0.123292	0.199177	0.170158			0.329684	0.359797	0.374486			0.666977	0.779177	0.714248			0.759622	0.717637	0.612459				1.0356	0.854301	0.788767
	598	0.0914068	0.158846	0.097126			0.114858	0.190944	0.160807			0.319151	0.346637	0.360931			0.65162	0.759135	0.69137			0.741075	0.69057	0.588716				1.01334	0.83634	0.769183
	596	0.0890502	0.155542	0.0931959			0.106445	0.182637	0.151531			0.30838	0.333426	0.347279			0.636002	0.738773	0.668537			0.722399	0.663344	0.565081				0.990061	0.817951	0.749215
	594	0.0867349	0.152266	0.0892837			0.0980511	0.17435	0.142285			0.297376	0.32015	0.333552			0.620247	0.71842	0.645854			0.703812	0.636176	0.541481				0.966052	0.799235	0.728986
	592	0.0843626	0.148928	0.0854452			0.0897113	0.166163	0.133072			0.286248	0.306909	0.319791			0.604342	0.697811	0.623184			0.685247	0.608953	0.517786				0.94097	0.78011	0.708437
	590	0.0821033	0.145626	0.081679			0.0814945	0.158107	0.124037			0.27503	0.293704	0.306159			0.588343	0.677135	0.600873			0.666799	0.582053	0.494435				0.915216	0.760701	0.687767
	588	0.0797672	0.142434	0.0778168			0.0733873	0.150212	0.115163			0.263796	0.280688	0.292591			0.572448	0.656746	0.579128			0.648523	0.555522	0.471567				0.889143	0.741321	0.667211
	586	0.0774821	0.139371	0.0741758			0.0654944	0.142638	0.106511			0.252671	0.267968	0.279261			0.556726	0.636738	0.557888			0.630733	0.529645	0.449197				0.862944	0.72207	0.646834
	584	0.0754436	0.136405	0.0706927			0.0580127	0.135349	0.0981948			0.241798	0.255713	0.266439			0.541416	0.617181	0.537303			0.61358	0.504604	0.427706				0.836793	0.703034	0.626778
	582	0.0733863	0.133433	0.0672801			0.0506551	0.128146	0.0900928			0.231107	0.243736	0.253922			0.526441	0.598213	0.517517			0.596896	0.480345	0.406921				0.81088	0.684377	0.607229
	580	0.0714554	0.130613	0.0639819			0.0434727	0.121172	0.0821892			0.220513	0.231949	0.241522			0.511533	0.57942	0.49803			0.580531	0.456535	0.386483				0.784936	0.665788	0.587848
	578	0.0695325	0.127839	0.0608058			0.0364643	0.114417	0.0745054			0.209965	0.220367	0.229303			0.496731	0.560687	0.478855			0.564471	0.4332	0.366433				0.758868	0.647252	0.56853
	576	0.0675686	0.125107	0.0575914			0.0296999	0.107816	0.0671229			0.199576	0.209137	0.217529			0.482425	0.542594	0.460467			0.548802	0.410553	0.347089				0.733092	0.629095	0.549646
	574	0.0657328	0.122581	0.0546957			0.0233402	0.101655	0.0601234			0.18968	0.198486	0.206243			0.468561	0.52534	0.442958			0.533997	0.389203	0.328808				0.708288	0.611654	0.531731
	572	0.0639032	0.120159	0.051899			0.0173038	0.0957513	0.0534718			0.180214	0.188445	0.195518			0.455296	0.508795	0.426273			0.519913	0.368903	0.311412				0.684358	0.594867	0.514588
	570	0.0624019	0.117835	0.0491715			0.0115359	0.0900557	0.0470404			0.170981	0.178721	0.18512			0.442354	0.492735	0.410162			0.506315	0.349239	0.29458				0.660858	0.578386	0.497796
	568	0.0609867	0.115572	0.0467085			0.00596262	0.0846283	0.0409			0.161986	0.169281	0.175071			0.429839	0.477324	0.394679			0.493307	0.330359	0.278322				0.638021	0.562412	0.481608
	566	0.0594825	0.113347	0.0442157			0.000586966	0.0792923	0.0349908			0.153211	0.160071	0.165364			0.417789	0.462435	0.379883			0.480696	0.312156	0.262712				0.615685	0.546852	0.465881
	564	0.0579853	0.111293	0.0418875			-0.00455723	0.0743091	0.0292963			0.144746	0.151327	0.156058			0.406069	0.447924	0.365585			0.468548	0.294609	0.247752				0.594056	0.531874	0.450759
	562	0.0566648	0.109272	0.0396309			-0.00947874	0.0694779	0.0238135			0.136594	0.14296	0.147113			0.394841	0.434143	0.352022			0.456966	0.277944	0.23348				0.573251	0.517489	0.436316
	560	0.0553883	0.10736	0.0375954			-0.0141054	0.0649119	0.0187194			0.128848	0.135008	0.138669			0.384193	0.421115	0.339184			0.445967	0.262092	0.219913				0.553237	0.503675	0.422483
	558	0.0542851	0.105631	0.0356961			-0.0184359	0.0606718	0.0139891			0.121509	0.127542	0.130737			0.374046	0.408716	0.32703			0.43562	0.247121	0.207117				0.534218	0.490511	0.409386
	556	0.0532246	0.103891	0.0338564			-0.0225561	0.0566354	0.00944205			0.114496	0.120456	0.123169			0.36434	0.39684	0.315457			0.425792	0.232877	0.195071				0.51603	0.478	0.396902
	554	0.0521347	0.102272	0.0319879			-0.0265294	0.0526579	0.00506535			0.107688	0.11367	0.115883			0.355002	0.385491	0.304459			0.416488	0.219254	0.183476				0.498498	0.466126	0.384994
	552	0.0510789	0.100679	0.0301871			-0.0303881	0.0488601	0.000801462			0.101058	0.107006	0.108832			0.346049	0.374576	0.293858			0.407432	0.206112	0.172316				0.48168	0.454537	0.373453
	550	0.050107	0.0990765	0.0284288			-0.0341448	0.0453497	-0.00328002			0.0946184	0.100584	0.101978			0.337385	0.364	0.283631			0.398646	0.193445	0.161611				0.465408	0.443374	0.36231
	548	0.0492342	0.0975992	0.0268798			-0.0376658	0.0419322	-0.0072004			0.088486	0.0945755	0.0954237			0.329151	0.353953	0.273976			0.390256	0.181401	0.151377				0.449919	0.432785	0.351796
	546	0.048384	0.0963566	0.0254811			-0.0409469	0.0388217	-0.0108024			0.0827356	0.0889884	0.0893878			0.321493	0.34473	0.264916			0.382487	0.170092	0.141843				0.435275	0.422812	0.341941
	544	0.0475296	0.0950371	0.0240217			-0.0441822	0.0357426	-0.0143021			0.0772407	0.0836353	0.0836264			0.31423	0.335897	0.256407			0.375117	0.159397	0.132756				0.421391	0.413484	0.332686
	542	0.0467196	0.093677	0.0227339			-0.0471292	0.032884	-0.0176081			0.0720075	0.0785444	0.0781705			0.307325	0.327539	0.248477			0.368219	0.149369	0.124209				0.408289	0.404516	0.323972
	540	0.0460196	0.0924961	0.0216101			-0.049917	0.0302029	-0.0206611			0.067073	0.0737616	0.0729793			0.300682	0.319615	0.240829			0.361601	0.139889	0.116107				0.39581	0.395964	0.315669
	538	0.0455084	0.0914451	0.0204802			-0.052564	0.0276585	-0.0235503			0.0623473	0.0692583	0.0680519			0.294382	0.312025	0.233557			0.355307	0.130865	0.108402				0.383925	0.387833	0.307733
	536	0.0449313	0.0904203	0.0194032			-0.0549636	0.0253599	-0.0261846			0.0579543	0.065059	0.0634662			0.288499	0.304837	0.226732			0.349561	0.122443	0.101208				0.37273	0.380345	0.300351
	534	0.0444953	0.0894694	0.0185051			-0.0572059	0.0232383	-0.0286091			0.0539063	0.0611525	0.0592215			0.282955	0.29816	0.220327			0.344189	0.114592	0.094521				0.362228	0.373252	0.293399
	532	0.0439531	0.0885046	0.017535			-0.0594142	0.0211257	-0.0310399			0.049955	0.0573457	0.0551456			0.277732	0.291904	0.214385			0.338932	0.107047	0.08808				0.35223	0.366457	0.28682
	530	0.0433535	0.0875654	0.0166114			-0.0615669	0.0190883	-0.0333538			0.0460887	0.0537307	0.0512566			0.272708	0.285938	0.208652			0.334006	0.099874	0.0820204				0.342769	0.360034	0.280653
	528	0.0428883	0.0866978	0.0158278			-0.0635373	0.017132	-0.0355287			0.0425112	0.0503958	0.047512			0.267953	0.280206	0.203217			0.329402	0.0931304	0.0763114				0.333797	0.353918	0.274813
	526	0.0423612	0.0858335	0.0149203			-0.0654956	0.0153585	-0.0376455			0.0390621	0.0471991	0.0439407			0.263454	0.274806	0.19805			0.324977	0.086716	0.0708265				0.325285	0.348202	0.269371
	524	0.0419719	0.0850478	0.0142028			-0.067233	0.0137257	-0.0395387			0.0358469	0.0441833	0.0406101			0.259161	0.269674	0.193187			0.320844	0.080703	0.0657262				0.31717	0.3428	0.264259
	522	0.0417104	0.0843668	0.0136211			-0.0689237	0.0122326	-0.0412586			0.032881	0.0414693	0.0376128			0.255103	0.264868	0.188679			0.316967	0.075086	0.0608978				0.309504	0.337738	0.259456
	520	0.0413569	0.0837052	0.0130122			-0.0705443	0.0107679	-0.0429566			0.0300257	0.0388326	0.0347512			0.251373	0.260354	0.18445			0.313348	0.069759	0.0563454				0.302456	0.333012	0.254957
	518	0.0410647	0.0830286	0.0123515			-0.0719684	0.00941989	-0.0445209			0.0273081	0.036307	0.0319877			0.247884	0.256135	0.180451			0.309925	0.0647131	0.0521131				0.295922	0.328622	0.250868
	516	0.040861	0.0824355	0.0118343			-0.0733094	0.00819995	-0.0460136			0.024756	0.0340177	0.0294517			0.244538	0.252079	0.176613			0.30672	0.0600652	0.0481682				0.28968	0.324432	0.247017
	514	0.0405313	0.0818292	0.0113381			-0.0746266	0.00697558	-0.0473551			0.0222929	0.0318242	0.0270852			0.24137	0.248386	0.173069			0.30369	0.0556763	0.0444341				0.28373	0.320533	0.243419
	512	0.0401811	0.0812664	0.0109912			-0.0758487	0.0057987	-0.048636			0.0199566	0.0297242	0.0247637			0.238424	0.244881	0.169793			0.300794	0.0515021	0.0408311				0.278105	0.316877	0.240028
	510	0.0398947	0.0807111	0.0105486			-0.0770803	0.00470084	-0.0499651			0.0177101	0.0277308	0.022558			0.235614	0.241531	0.166646			0.298022	0.0474345	0.0374209				0.272849	0.313493	0.23688
	508	0.0396059	0.0802433	0.0101085			-0.0783129	0.00358726	-0.0512744			0.015589	0.0258618	0.0204751			0.232956	0.23839	0.163724			0.295411	0.0435911	0.0341352				0.267822	0.310211	0.233977
	506	0.039429	0.0797512	0.00978364			-0.0794133	0.00258054	-0.0523771			0.0136667	0.0241714	0.0185601			0.230479	0.235461	0.160968			0.293075	0.0401051	0.0311614				0.26321	0.307234	0.23132
	504	0.0392151	0.0791558	0.00923971			-0.0805	0.00160316	-0.053439			0.0117275	0.0224655	0.0166864			0.228201	0.23282	0.158382			0.290745	0.0367171	0.0283533				0.258924	0.304508	0.228861
	502	0.0390002	0.0786584	0.00893813			-0.0815252	0.000702801	-0.0544313			0.0099663	0.0209401	0.0150109			0.226046	0.230281	0.156007			0.288594	0.0336504	0.0257322				0.254909	0.30201	0.22675
	500	0.0385221	0.0773139	0.00794588			-0.0828715	-0.000586818	-0.0559106			0.00761569	0.0189057	0.0127586			0.22328	0.227026	0.153208			0.285955	0.0301519	0.0224868				0.249763	0.298281	0.22395
	498	0.0384421	0.0770284	0.00773748			-0.0837183	-0.00124026	-0.0567102			0.00615569	0.0177335	0.0114037			0.221481	0.224888	0.151183			0.284215	0.027505	0.0203738				0.246299	0.296107	0.222149
	496	0.0384197	0.0767241	0.0075245			-0.0844572	-0.0017767	-0.0573779			0.00484416	0.0166423	0.0101564			0.21985	0.222893	0.149376			0.282683	0.0251624	0.0184208				0.24324	0.294212	0.220683
	494	0.0383488	0.0763895	0.00739442			-0.0850289	-0.00227378	-0.0580033			0.00357438	0.0156851	0.00903512			0.218324	0.221165	0.147725			0.281245	0.023043	0.0166045				0.240453	0.292514	0.219491
	492	0.0383415	0.0761673	0.007309			-0.0855284	-0.00266609	-0.0585638			0.0024555	0.0148364	0.00805489			0.21689	0.219559	0.14625			0.280106	0.0211786	0.015052				0.237928	0.29105	0.218451
	490	0.0384235	0.0759428	0.00729834			-0.0859959	-0.00305922	-0.05908			0.00143003	0.0141104	0.0072104			0.215641	0.218118	0.14499			0.279059	0.0194726	0.0137197				0.235729	0.289825	0.217595
	488	0.0385095	0.075785	0.00730463			-0.0863859	-0.00335679	-0.0593767			0.000614864	0.0135941	0.00652853			0.214619	0.216914	0.143872			0.278303	0.0181045	0.012608				0.233928	0.288832	0.216995
	486	0.0386538	0.0757083	0.0074254			-0.0865234	-0.00343087	-0.0593866			4.02561e-05	0.01331	0.00612333			0.213881	0.216003	0.143051			0.277834	0.0171166	0.0118661				0.232493	0.288119	0.216635
	484	0.0388256	0.07567	0.00750948			-0.0865696	-0.00345648	-0.0593756			-0.00032774	0.0131478	0.00591109			0.213362	0.215458	0.142609			0.277606	0.0164398	0.0114326				0.23164	0.287857	0.216838
	482	0.0390612	0.0756591	0.00782865			-0.086564	-0.00338975	-0.0592702			-0.000570268	0.0132308	0.00593389			0.213301	0.215269	0.142661			0.277626	0.0162004	0.0113516				0.231482	0.288141	0.217526
	480	0.0394022	0.0758439	0.00836209			-0.0861848	-0.00292276	-0.0587795			-0.000302425	0.0137958	0.00642465			0.213744	0.215738	0.143183			0.278207	0.0166632	0.011906				0.232044	0.288979	0.218785
	478	0.0399831	0.0763777	0.00911687			-0.0853415	-0.00204312	-0.0578376			0.000568489	0.0150161	0.00754208			0.214903	0.216915	0.144429			0.279566	0.0180375	0.0133036				0.233692	0.290634	0.220969
	476	0.0408142	0.077128	0.0101604			-0.0839869	-0.000602383	-0.0563878			0.00206985	0.0169888	0.00936173			0.216987	0.219141	0.146807			0.281819	0.0205717	0.0157326				0.236858	0.293554	0.224291
	474	0.0418295	0.0781693	0.0115616			-0.0819526	0.00152071	-0.0541881			0.00453806	0.0199903	0.0123096			0.220525	0.222861	0.15066			0.285384	0.0246207	0.0195362				0.242027	0.298078	0.22928
	472	0.0433336	0.0798522	0.0137054			-0.0788293	0.0046706	-0.050832			0.00834191	0.0244381	0.0166945			0.225821	0.228318	0.156307			0.290659	0.0306497	0.0252732				0.24945	0.304467	0.236269
	470	0.0453628	0.0822394	0.0166695			-0.074556	0.00898553	-0.046183			0.0136041	0.030508	0.0226967			0.232964	0.235842	0.164072			0.297938	0.0390008	0.0330819				0.259831	0.313045	0.24556
	468	0.0480354	0.0851575	0.0202901			-0.06932	0.0142612	-0.0404632			0.0200655	0.0379753	0.0301073			0.241555	0.245104	0.173684			0.306857	0.0492643	0.0426917				0.272334	0.32346	0.25669
	466	0.0509115	0.0883677	0.0242454			-0.0635928	0.0200446	-0.0343771			0.0269293	0.0460052	0.037932			0.250672	0.25494	0.183947			0.316309	0.0603607	0.053082				0.285539	0.334536	0.268474
	464	0.0536066	0.0912801	0.027748			-0.0584836	0.0251974	-0.028775			0.0330373	0.0532082	0.0449949			0.258685	0.263777	0.193126			0.324932	0.0703204	0.062447				0.297267	0.344339	0.279035
	462	0.0556161	0.0933283	0.0304224			-0.0547874	0.0288989	-0.0247131			0.0372728	0.05831	0.0500327			0.264243	0.270174	0.199729			0.331143	0.0775176	0.0691632				0.305576	0.35132	0.286704
	460	0.0568965	0.0944254	0.0321359			-0.0527355	0.0309836	-0.0224001			0.0393748	0.0611287	0.052854			0.267127	0.273736	0.203509			0.334669	0.0816136	0.0730557				0.310142	0.355263	0.291295
	458	0.0575183	0.0946348	0.032819			-0.0521684	0.0315681	-0.0216436			0.0397107	0.0620953	0.0537485			0.267707	0.274865	0.20475			0.335878	0.0829504	0.0744432				0.311701	0.356678	0.293247
	456	0.0577988	0.0945093	0.0330754			-0.0522812	0.0314565	-0.0216349			0.0392319	0.062069	0.0536821			0.267121	0.274745	0.204632			0.335891	0.0828224	0.0744343				0.311544	0.356636	0.293634
	454	0.0579045	0.0941643	0.0330918			-0.0526901	0.0311201	-0.0219338			0.0385533	0.061676	0.053265			0.266199	0.273976	0.203896			0.335395	0.0821512	0.0738532				0.310729	0.356006	0.293409
	452	0.0577975	0.0938179	0.0329151			-0.0529575	0.0309102	-0.0221101			0.0381552	0.061361	0.0529443			0.265482	0.273255	0.203198			0.335117	0.0816155	0.0734003				0.30993	0.355445	0.293338
	450	0.0578324	0.0936259	0.0328632			-0.0528545	0.0309385	-0.0220137			0.0381325	0.0613801	0.0529549			0.265126	0.272855	0.202873			0.335153	0.0816061	0.0732909				0.309543	0.355204	0.293637
	448	0.057901	0.0934025	0.0328984			-0.0529288	0.0309512	-0.0219987			0.0381304	0.0614306	0.0530549			0.265088	0.272873	0.2029			0.335261	0.0818014	0.0734309				0.309532	0.355299	0.294276
	446	0.0579168	0.0931739	0.0329029			-0.0530488	0.0309714	-0.0220324			0.0380722	0.0615133	0.0531546			0.265087	0.273098	0.203142			0.335434	0.0820858	0.0736234				0.309737	0.355517	0.294944
	444	0.0576866	0.0927186	0.0326115			-0.0533597	0.0308709	-0.0223151			0.0377815	0.0612993	0.052988			0.264971	0.273159	0.203273			0.335305	0.0821627	0.0735217				0.309977	0.355566	0.295517
	442	0.0573517	0.0920942	0.0321211			-0.0539939	0.030378	-0.0229032			0.0371878	0.0608084	0.052487			0.264661	0.273038	0.203264			0.334908	0.0820973	0.0732214				0.310207	0.355415	0.295909
	440	0.0569863	0.0914264	0.0316387			-0.0547681	0.0297696	-0.0235784			0.0367288	0.0603506	0.0520953			0.264552	0.273341	0.203533			0.334731	0.0823032	0.0731243				0.310991	0.355638	0.296517
	438	0.0568049	0.0909895	0.0313578			-0.0549908	0.0297129	-0.0236383			0.0371127	0.0607273	0.0525998			0.265319	0.274688	0.204694			0.335579	0.0838861	0.0742106				0.31327	0.356868	0.298213
	436	0.0569626	0.0908751	0.0315264			-0.0544938	0.0303756	-0.0228766			0.0385374	0.0622958	0.0541951			0.267592	0.277593	0.207535			0.337934	0.0875009	0.0770992				0.318231	0.359894	0.301741
	434	0.0574885	0.0911892	0.032077			-0.0529659	0.0319905	-0.0210861			0.0414561	0.0653289	0.057435			0.271889	0.282847	0.212696			0.342276	0.0937906	0.0822853				0.326607	0.365458	0.307757
	432	0.0582686	0.0919595	0.0332924			-0.0502739	0.0347325	-0.0180805			0.046059	0.0701456	0.0624893			0.278593	0.290919	0.220655			0.348951	0.103256	0.0902048				0.338925	0.373875	0.316678
	430	0.0595272	0.0933088	0.0351763			-0.0463351	0.0386602	-0.0137805			0.0525825	0.0769949	0.0695873			0.287807	0.302003	0.231686			0.358289	0.116363	0.101395				0.355848	0.385323	0.328837
	428	0.0612351	0.094976	0.0375706			-0.0415391	0.0434496	-0.0083965			0.0606386	0.0854468	0.0783847			0.298992	0.315544	0.245174			0.369804	0.13251	0.115237				0.376674	0.399442	0.34357
	426	0.0629052	0.0967807	0.0400068			-0.0362587	0.0488713	-0.00239263			0.0698878	0.0949764	0.0883563			0.311855	0.331316	0.260701			0.382981	0.151517	0.131309				0.400846	0.415609	0.360498
	424	0.0643673	0.0985618	0.0424676			-0.0304234	0.0548477	0.00422222			0.0804117	0.105854	0.0997628			0.326784	0.349842	0.278917			0.398167	0.17401	0.150171				0.429468	0.434504	0.380168
	422	0.066097	0.100652	0.0454025			-0.0234755	0.0619679	0.0122196			0.0930766	0.118872	0.113524			0.344673	0.372153	0.300994			0.416582	0.201255	0.173081				0.463936	0.457112	0.403698
	420	0.0683238	0.103328	0.0491105			-0.0147046	0.0707837	0.0219973			0.108521	0.134936	0.130365			0.366517	0.399311	0.32809			0.438987	0.234518	0.201201				0.505277	0.484587	0.432186
	418	0.0711725	0.106841	0.0538383			-0.00376992	0.081661	0.0341262			0.127047	0.154313	0.150707			0.392433	0.431666	0.360789			0.466317	0.274411	0.234979				0.55377	0.516832	0.465988
	416	0.0746923	0.111418	0.0597028			0.00960406	0.0950457	0.0490138			0.148926	0.177527	0.175024			0.423015	0.470023	0.399927			0.498907	0.3221	0.275309				0.609995	0.554232	0.505707
	414	0.0790174	0.116967	0.0667874			0.0255382	0.110929	0.066701			0.174097	0.204725	0.203434			0.458552	0.514793	0.446316			0.537171	0.378416	0.323099				0.673787	0.597102	0.551702
	412	0.0842642	0.123487	0.0751702			0.0441298	0.129512	0.0873399			0.202148	0.236042	0.235651			0.498392	0.565246	0.499565			0.580933	0.442838	0.378012				0.743377	0.644513	0.603122
	410	0.0900053	0.130739	0.0845046			0.0649666	0.150302	0.110376			0.232278	0.270809	0.271133			0.541537	0.620393	0.559269			0.629433	0.514702	0.439381				0.816065	0.694816	0.658466
	408	0.0963239	0.138784	0.0946634			0.0875437	0.172922	0.135381			0.263292	0.307844	0.308918			0.586457	0.678483	0.624048			0.681421	0.592329	0.506053				0.888024	0.745984	0.715778
	406	0.103295	0.147695	0.10593			0.111962	0.197237	0.162409			0.294659	0.347025	0.348558			0.632081	0.738666	0.693638			0.736596	0.675449	0.577415				0.956768	0.796438	0.773927
	404	0.111034	0.157408	0.118324			0.138415	0.223498	0.191629			0.325657	0.388066	0.389712			0.677003	0.799362	0.767565			0.794595	0.763457	0.653449				1.01907	0.844497	0.831376
	402	0.119123	0.167544	0.13137			0.166323	0.250906	0.22244			0.354326	0.429102	0.430152			0.718835	0.856905	0.842768			0.853022	0.852973	0.731399				1.07076	0.886875	0.884099
	400	0.127595	0.177877	0.146431			0.195813	0.27911	0.254897			0.379089	0.468702	0.469019			0.752563	0.908621	0.921701			0.911659	0.945137	0.812841				1.10942	0.917147	0.929443
	398	0.136559	0.187578	0.160779			0.226338	0.307532	0.287818			0.40099	0.506303	0.504294			0.780826	0.950969	0.993236			0.966039	1.03015	0.889109				1.13493	0.942023	0.964899
	396	0.145943	0.197115	0.17612			0.258519	0.337049	0.322143			0.420047	0.542257	0.536988			0.802229	0.985242	1.06125			1.01835	1.11282	0.964897				1.15021	0.959127	0.992138
	394	0.155352	0.206062	0.191663			0.290697	0.366573	0.356329			0.435451	0.57496	0.566256			0.817647	1.0125	1.12516			1.06679	1.19067	1.0376				1.15845	0.970256	1.01203
	392	0.164655	0.214802	0.207224			0.322136	0.396057	0.389433			0.448327	0.604963	0.592673			0.829526	1.03446	1.18547			1.11111	1.26368	1.10707				1.16296	0.978054	1.02759
	390	0.173568	0.223185	0.221765			0.351681	0.424388	0.42079			0.458908	0.632006	0.616001			0.839829	1.05324	1.24153			1.15091	1.33097	1.17228				1.16638	0.98478	1.041
	388	0.181562	0.230977	0.234481			0.377703	0.449942	0.448436			0.46769	0.655217	0.635996			0.849119	1.06914	1.29111			1.18436	1.38834	1.22918				1.16995	0.990861	1.05291
	386	0.189106	0.238574	0.246549			0.402164	0.474078	0.474413			0.475723	0.676528	0.654059			0.858174	1.084	1.33676			1.21436	1.43992	1.28091				1.17359	0.996545	1.06338
	384	0.196472	0.246177	0.258194			0.42628	0.497903	0.50001			0.483235	0.696549	0.671047			0.866988	1.09735	1.37938			1.24211	1.48642	1.32973				1.17701	1.00223	1.07282
	382	0.203625	0.253455	0.26926			0.44951	0.520665	0.524567			0.490055	0.71503	0.686418			0.874814	1.1089	1.41913			1.26696	1.52903	1.37466				1.17974	1.00712	1.08133
	380	0.210275	0.260302	0.279681			0.471439	0.542115	0.547686			0.495799	0.73142	0.699807			0.88137	1.11837	1.4543			1.28866	1.56759	1.41509				1.18249	1.01123	1.08873
	378	0.216725	0.266655	0.289581			0.49204	0.562278	0.569287			0.500605	0.745691	0.711332			0.886231	1.12564	1.48377			1.30815	1.60258	1.45172				1.18473	1.01409	1.09419
	376	0.22232	0.271854	0.297957			0.509747	0.579568	0.587915			0.504683	0.757222	0.720863			0.889833	1.13089	1.50856			1.32348	1.63443	1.4855				1.18681	1.01614	1.09838
	374	0.226481	0.27569	0.303978			0.522557	0.592512	0.60144			0.507936	0.766218	0.728381			0.893789	1.13657	1.53022			1.33523	1.66616	1.51354				1.19002	1.01903	1.1029
	372	0.229055	0.278136	0.307116			0.529514	0.599872	0.609013			0.51044	0.772774	0.733783			0.898374	1.1431	1.54641			1.34439	1.6963	1.5362				1.19649	1.02415	1.10991
	370	0.229468	0.278271	0.305271			0.52479	0.600395	0.607457			0.511161	0.776064	0.736683			0.908449	1.15154	1.56134			1.36312	1.73341	1.59458				1.21334	1.03178	1.12432
	368	0.227559	0.275862	0.300891			0.516662	0.592243	0.598892			0.510768	0.773115	0.734045			0.910015	1.154	1.55743			1.36011	1.74697	1.59273				1.21892	1.03756	1.12962
	366	0.22299	0.271084	0.292989			0.500159	0.576734	0.581975			0.508231	0.763683	0.726547			0.907936	1.15132	1.54094			1.34887	1.74148	1.57501				1.22299	1.03962	1.13011
	364	0.216838	0.263874	0.281966			0.476595	0.554027	0.55727			0.503164	0.747639	0.71369			0.902633	1.14486	1.51021			1.32761	1.71579	1.53399				1.22305	1.03823	1.12755
	362	0.208799	0.254482	0.268017			0.446815	0.525132	0.52559			0.495318	0.724921	0.694951			0.89335	1.13319	1.46469			1.29766	1.66351	1.47762				1.22141	1.03433	1.11956
	360	0.199587	0.243748	0.252485			0.413092	0.492879	0.48972			0.484404	0.696842	0.67102			0.88086	1.11636	1.40667			1.2593	1.59207	1.40306				1.21767	1.02709	1.10723
	358	0.19012	0.232631	0.236568			0.378365	0.459362	0.452675			0.471532	0.665395	0.644113			0.865349	1.09494	1.33964			1.21438	1.51063	1.32039				1.21205	1.0173	1.09161
	356	0.180339	0.22113	0.220012			0.342318	0.424779	0.414425			0.45552	0.630306	0.612821			0.846234	1.06706	1.26476			1.1629	1.41509	1.23098				1.20205	1.00327	1.06987
	354	0.170461	0.209401	0.203343			0.30582	0.389491	0.375171			0.436517	0.591644	0.577963			0.822845	1.03303	1.18428			1.10546	1.30976	1.13607				1.18795	0.985159	1.04163
	352	0.161264	0.197941	0.187533			0.270782	0.355656	0.33717			0.415186	0.551455	0.540758			0.795724	0.99382	1.10241			1.04512	1.20392	1.04039				1.16957	0.961977	1.00789
	350	0.153285	0.18755	0.173199			0.238574	0.324438	0.302061			0.39231	0.511487	0.503052			0.765903	0.951087	1.02293			0.98589	1.10174	0.94832				1.14387	0.935057	0.969467
	348	0.146692	0.178746	0.161181			0.210336	0.297097	0.271075			0.368953	0.473738	0.467042			0.73573	0.907187	0.950197			0.929692	1.00613	0.864521				1.11333	0.905237	0.929205
	346	0.141755	0.171721	0.151775			0.186045	0.27337	0.244271			0.346147	0.439209	0.433378			0.706044	0.863238	0.883878			0.877972	0.918959	0.789123				1.07872	0.873201	0.88822
	344	0.139218	0.166813	0.145312			0.166616	0.254818	0.222556			0.325168	0.409013	0.403442			0.677367	0.822344	0.825278			0.832689	0.842116	0.722478				1.0428	0.840865	0.848815
	342	0.139069	0.164313	0.142362			0.15222	0.241197	0.206163			0.306009	0.383622	0.378152			0.651842	0.784717	0.775245			0.794075	0.775514	0.66452				1.00474	0.810532	0.812106
	340	0.136392	0.172368	0.136494			0.155089	0.236826	0.198345			0.330528	0.382369	0.371047			0.653116	0.766718	0.732375			0.775536	0.72715	0.62088				0.998326	0.82397	0.792314
	338	0.145035	0.1783	0.14424			0.155265	0.237002	0.19623			0.318607	0.370349	0.357468			0.636654	0.740338	0.702973			0.753507	0.681316	0.582726				0.961857	0.79732	0.764145
	336	0.15932	0.189272	0.159534			0.164405	0.246389	0.203769			0.313476	0.368111	0.353547			0.628304	0.723176	0.686151			0.742896	0.650175	0.556005				0.932092	0.77726	0.745588
	334	0.18092	0.208057	0.185239			0.18476	0.267159	0.223586			0.315415	0.376985	0.359811			0.629413	0.716979	0.682971			0.745253	0.634782	0.541932				0.908431	0.76607	0.737007
	332	0.212625	0.235724	0.223458			0.218916	0.302358	0.257038			0.326064	0.399368	0.377397			0.641218	0.723131	0.695154			0.762312	0.634515	0.540486				0.895727	0.763952	0.740277
	330	0.256149	0.272387	0.275953			0.269031	0.352375	0.306648			0.34504	0.435215	0.407351			0.663701	0.741297	0.724053			0.795751	0.649915	0.553565				0.892418	0.770768	0.754956
	328	0.313798	0.319341	0.346161			0.338137	0.421031	0.374612			0.372916	0.48565	0.449311			0.697772	0.773372	0.772233			0.845567	0.682839	0.580702				0.900237	0.787475	0.780481
	326	0.38811	0.376463	0.436931			0.429612	0.512425	0.464708			0.408505	0.551224	0.504667			0.741636	0.818073	0.840809			0.91462	0.734345	0.623055				0.920487	0.814312	0.818302
	324	0.483054	0.44257	0.552382			0.548828	0.631154	0.580849			0.450308	0.633306	0.572082			0.792198	0.875321	0.932263			1.00408	0.80834	0.685488				0.949812	0.851875	0.868416
	322	0.600042	0.513786	0.696007			0.699455	0.78009	0.725174			0.495072	0.725163	0.648496			0.847337	0.944808	1.048			1.11443	0.908084	0.771172				0.988952	0.896736	0.928183
	320	0.736653	0.581976	0.865605			0.883327	0.957828	0.892924			0.537097	0.819163	0.724074			0.899255	1.01976	1.18383			1.23789	1.03162	0.877078				1.03791	0.945456	0.993021
	318	0.890674	0.641214	1.05811			1.10133	1.16219	1.07965			0.572934	0.906157	0.789918			0.942018	1.0898	1.3289			1.36065	1.17498	0.999479				1.09179	0.992685	1.05663
	316	1.06068	0.687523	1.2765			1.36045	1.3975	1.28137			0.600263	0.975924	0.844366			0.973889	1.15036	1.4743			1.47639	1.33947	1.13824				1.14838	1.03704	1.11235
	314	1.24526	0.720346	1.5146			1.69361	1.66329	1.48247			0.620094	1.02683	0.885287			0.995098	1.20096	1.61805			1.57687	1.52778	1.29451				1.20176	1.07703	1.15783
	312	1.43264	0.741869	1.7569			2.21501	1.97586	1.67122			0.632387	1.05866	0.912832			1.0075	1.23563	1.73385			1.64769	1.72754	1.47359				1.24916	1.10677	1.18951
	310	1.61614	0.754646	2.0119			7	2.41318	1.8451			0.640361	1.07744	0.93001			1.01552	1.25726	1.81556			1.70288	1.93729	1.66931				1.29119	1.1305	1.21066
	308	1.7852	0.762012	2.2778			7	3.78434	1.97036			0.64354	1.09121	0.939098			1.02067	1.27035	1.86882			1.73463	2.1761	1.86057				1.32617	1.14332	1.22317
	306	1.94064	0.765849	2.51177			7	7	2.06548			0.64482	1.09906	0.943915			1.02403	1.27861	1.88929			1.75297	2.3722	2.07913				1.35083	1.1524	1.23046
	304	2.07383	0.76782	2.92683			7	7	2.11559			0.646283	1.1045	0.945999			1.02448	1.28165	1.89576			1.77015	2.53097	2.29514				1.36586	1.15916	1.23454
	302	2.28089	0.768599	7			7	7	2.19306			0.648727	1.10859	0.95069			1.02356	1.28299	1.89915			1.79723	2.69129	2.505				1.37956	1.16414	1.23424
	300	2.78494	0.770057	7			7	7	2.31945			0.650288	1.11983	0.954667			1.0229	1.27627	1.88163			1.82822	2.87595	2.99909				1.39816	1.16176	1.22946
	298	7	0.773526	7			7	7	2.74612			0.653082	1.14415	0.965211			1.01564	1.26113	1.83908			1.88689	3.69337	7				1.42408	1.15956	1.21555
	296	7	0.78094	7			7	7	7			0.661507	1.20828	0.989302			0.997967	1.21798	1.74374			2.13613	7	7				1.49169	1.15254	1.18297
	294	7	0.84079	7			7	7	7			0.700223	1.56004	1.088			0.935902	1.07803	1.46559			7.28	7	7				1.87353	1.12978	1.10078
	292	7	1.07185	7			7	7	7			0.807794	7	1.52452			0.811657	0.863971	1.13496			7.28	7	7				7	1.11665	0.944326
	290	7	1.12369	7			7	7	7			0.821187	7	1.97306			0.795752	0.849016	1.13925			7.28	7	7				7	1.07644	0.934706
	288	7	1.99302	7			7	7	7			1.08893	7	7			0.703214	0.717354	0.960845			7.28	7	7				7	0.980794	0.801587
	286	7	7	7			7	7	7			7	7	7			0.417958	0.29597	0.555702			7.28	7	7				7	0.637635	0.317651
	284	-0.178592	0.0901201	-0.0659398			-0.103227	-0.0771398	0.06061			0.162848	0.0322796	0.13193			-0.17015	-0.325144	-0.139035			0.294979	0.563451	0.413411				-0.38248	7	7
	282	-0.0863685	0.166596	0.0633402			-0.01065	0.0215908	0.165019			0.221464	0.133692	0.236748			-0.961126	-1.13884	-0.997365			0.416985	0.637354	0.500664				-0.000428345	7	7
	280	-0.0426049	0.201071	0.107843			0.0227701	0.0494041	0.182887			0.248422	0.164194	0.255511			-1.81912	-2.02902	-1.81018			0.418535	0.67743	0.447426				0.0383916	7	7
	278	-0.0271662	0.206903	0.134104			0.0338618	0.04872	0.17956			0.252207	0.176892	0.223746			7	7	7			0.405131	0.643202	0.484674				0.125526	7	7
	276	-0.00557269	0.194717	0.158856			0.0377101	0.0304721	0.139089			0.198737	0.174259	0.165818			7	7	7			0.41003	0.590379	0.49974				0.0819408	7	7
	274	0.0249955	0.219801	0.168494			0.0485826	0.0264631	0.121355			0.225356	0.191031	0.168994			7	7	7			0.429136	0.576966	0.546735				0.0785239	7	7
	272	0.00660392	0.190318	0.162499			0.0503163	0.0120013	0.106452			0.22615	0.19475	0.164085			7	7	7			0.415031	0.560085	0.499157				0.196525	7	7
	270	-0.00945091	0.14511	0.141886			0.0433936	-0.00494046	0.0874359			0.212178	0.192312	0.129072			7	7	7			0.378799	0.539781	0.477202				0.240361	7	7
	268	0.00175102	0.125898	0.151179			0.0205089	0.0156594	0.101631			0.19381	0.171557	0.101725			-1.35311	-1.52164	-1.41633			0.370343	0.522755	0.520036				0.239474	7	7
	266	0.0158953	0.115663	0.167857			0.0196625	0.0122985	0.104987			0.159357	0.17013	0.0940226			-1.43192	-1.58416	-1.49396			0.371858	0.526788	0.54838				0.132553	7	7
	264	0.0508629	0.111432	0.198615			0.0221808	0.0226245	0.0971141			0.15681	0.206282	0.12131			-1.3484	-1.4869	-1.377			0.382347	0.503047	0.584267				0.125414	7	7
	262	0.0512878	0.0925002	0.187431			0.0118663	0.00284881	0.096413			0.140845	0.207764	0.114861			-1.26937	-1.36069	-1.27328			0.356637	0.471145	0.607661				0.101319	7	7
	260	0.0574389	0.0548754	0.132322			0.0108445	-0.0113857	0.0736457			0.13824	0.210686	0.0907944			-1.04519	-1.10543	-1.05564			0.35688	0.497028	0.596339				0.153558	7	7
	258	0.0569064	0.0532126	0.131241			-0.00600133	-0.0297769	0.0490671			0.111366	0.226375	0.0693828			-0.867667	-0.935895	-0.874037			0.347052	0.496161	0.555739				0.273704	7	7
	256	0.0670282	0.0496369	0.119618			0.0116885	-0.0381951	0.0590787			0.108184	0.265279	0.0769163			-0.568832	-0.683458	-0.622551			0.353654	0.474642	0.540106				0.120145	7	7
	254	0.0709409	0.0503559	0.113005			0.0128227	-0.0406855	0.0641093			0.125769	0.275001	0.0755694			-0.575682	-0.717104	-0.689358			0.3744	0.518724	0.572184				0.179965	7	7
	252	0.0840138	0.0349102	0.0562914			-0.00937469	-0.0441472	0.0449742			0.119915	0.290769	0.0654087			-0.564555	-0.686037	-0.667662			0.384163	0.510848	0.553648				0.226165	7	7
	250	0.0661368	-0.00533993	0.00114624			-0.0237439	-0.0389075	0.0116847			0.104797	0.274783	0.0372415			-0.53265	-0.609495	-0.550969			0.364411	0.452507	0.524165				0.281528	7	7
	248	0.043769	-0.0235008	-0.010663			-0.0279952	-0.0459983	0.00562013			0.0749418	0.264533	0.020821			-0.402106	-0.504438	-0.449637			0.340516	0.43455	0.482829				0.30889	7	7
	246	0.0396263	-0.0262067	-0.00600382			-0.0350662	-0.0466908	0.0216846			0.0699709	0.27677	0.0314931			-0.233266	-0.427812	-0.356912			0.353036	0.464465	0.522873				0.0477848	7	7
	244	0.0273831	-0.0423199	-0.0296887			-0.0437007	-0.0601872	0.0105606			0.0737487	0.292202	0.0262739			-0.148404	-0.298145	-0.235454			0.359367	0.446445	0.494936				-0.188855	7	7
	242	0.00853876	-0.0575074	-0.0622417			-0.0369401	-0.0805521	-0.00200074			0.0598052	0.320055	0.0263582			-0.0544374	-0.267672	-0.194384			0.337182	0.422187	0.440138				-0.452325	7	7
	240	-0.025714	-0.0890599	-0.12782			-0.0706203	-0.103501	-0.0352324			0.0270838	0.349416	0.0259156			0.0144908	-0.288279	-0.178937			0.311949	0.373253	0.399844				-0.320693	7	7
	238	0.00943657	-0.0839516	-0.115864			-0.0559725	-0.07318	-0.0143437			0.0335886	0.405012	0.0227302			-0.0459194	-0.267544	-0.129274			0.317449	0.377319	0.409235				-0.242357	7	7
	236	0.00770107	-0.0901226	-0.114153			-0.0497847	-0.0580804	-0.0121557			0.033952	0.38825	0.0458927			0.0184238	-0.211968	-0.0310678			0.303983	0.373335	0.420956				-0.345817	7	7
	234	-0.0174007	-0.113963	-0.134137			-0.0763984	-0.0516312	-0.0223448			-0.00141659	0.330824	0.0214929			0.131401	-0.199383	0.0270795			0.277234	0.33831	0.450659				-0.344667	7	7
	232	-0.0202891	-0.107505	-0.129614			-0.0576951	-0.047126	-0.0138654			0.0234207	0.291311	0.0265877			0.0183091	-0.248961	-0.106792			0.304382	0.325365	0.402879				-0.45071	7	7
	230	-0.04321	-0.0883701	-0.114596			-0.0570186	-0.0376707	-0.0148421			0.0355688	0.312368	0.0546431			0.0180799	-0.1974	-0.0768908			0.325179	0.291074	0.41263				-0.600437	7	7
	228	-0.0834934	-0.106312	-0.125788			-0.0717615	-0.0665119	-0.0134492			0.0231831	0.380424	0.0330146			-0.0254017	-0.162618	-0.120217			0.315312	0.264308	0.426218				-0.90668	7	7
	226	-0.091751	-0.11825	-0.134774			-0.0577782	-0.059664	-0.0202428			0.0338688	0.426623	0.0458668			0.0265715	-0.136325	-0.112108			0.319936	0.298398	0.46032				-1.14233	7	7
	224	-0.0927288	-0.118371	-0.125162			-0.0817583	-0.0564641	-0.0286074			0.0421877	0.414594	0.039145			-0.0337798	-0.188334	-0.175147			0.351276	0.266868	0.435708				-0.770739	7	7
	222	-0.0880959	-0.105993	-0.100111			-0.0688107	-0.0438174	-0.0228845			0.0368962	0.396591	0.0381714			-0.0747832	-0.230974	-0.212444			0.369488	0.234998	0.441269				-0.929927	7	7
	220	-0.0734879	-0.0948793	-0.0782004			-0.0413143	-0.0148285	-0.00574129			0.0324629	0.365336	0.060742			-0.0811058	-0.275186	-0.263211			0.380874	0.236166	0.461969				-0.811434	7	7
	218	-0.0971437	-0.120475	-0.0762766			-0.0796003	-0.0186738	-0.0345225			0.0151968	0.332345	0.0303401			0.0300989	-0.162923	-0.189367			0.369529	0.195124	0.40751				-0.680107	7	7
	216	-0.143589	-0.155619	-0.0717586			-0.0951423	-0.0158325	-0.0772606			0.00177402	0.324421	0.00162928			0.0798161	-0.197507	-0.301638			0.339207	0.15013	0.396376				-0.583709	7	7
	214	-0.163084	-0.160714	-0.0656794			-0.0908971	-0.0105137	-0.0743519			-0.003752	0.326876	-0.00828939			0.0246182	-0.290804	-0.371202			0.346975	0.142973	0.374504				-0.645171	7	7
	212	-0.191526	-0.156181	-0.0771304			-0.0983618	-0.0412299	-0.0689091			-0.0301798	0.319982	-0.0405095			0.0247965	-0.24465	-0.377182			0.337332	0.131253	0.345442				-0.738895	7	7
	210	-0.204935	-0.160505	-0.0725513			-0.097059	-0.0383177	-0.0856088			-0.028994	0.359282	-0.0364072			-0.0403839	-0.259686	-0.426791			0.326145	0.137321	0.390414				-0.607662	7	7
	208	-0.178112	-0.135094	-0.0383018			-0.0720639	-0.0186348	-0.0433696			-0.0151631	0.38396	0.00574504			-0.0583941	-0.250601	-0.443163			0.363958	0.166079	0.438178				-0.744013	7	7
	206	-0.190076	-0.1365	-0.0328566			-0.0824987	-0.0199132	-0.062089			-0.00933313	0.332113	0.0179526			-0.0556839	-0.303138	-0.502458			0.36904	0.166975	0.442651				-0.895973	0.714417	7
	204	-0.196264	-0.137321	0.00170594			-0.0891337	0.0167542	-0.0591479			0.00222096	0.320975	0.028972			-0.272269	-0.439073	-0.629913			0.369854	0.149017	0.458517				-0.993014	-0.264635	7
	202	-0.193551	-0.133208	0.0298391			-0.0885941	0.0396919	-0.0745791			-0.029748	0.275259	0.0373545			-0.315263	-0.465936	-0.670341			0.382919	0.113196	0.445163				-1.69594	-0.9997	7
	200	-0.213577	-0.155007	0.0329585			-0.0828132	0.0231497	-0.0872418			-0.0431425	0.226335	0.0203296			-0.529955	-0.696982	-0.913463			0.371823	0.073617	0.444189				-1.41312	-0.768313	7

## Sheet: Temp_pristine
		10 °C						15 °C						22 °C						30 °C						35 °C						45 °C						55 °C
	Wavelength (nm)	Absorbance (a.u.)	Absorbance (a.u.)	Absorbance (a.u.)				Absorbance (a.u.)	Absorbance (a.u.)	Absorbance (a.u.)				Absorbance (a.u.)	Absorbance (a.u.)	Absorbance (a.u.)				Absorbance (a.u.)	Absorbance (a.u.)	Absorbance (a.u.)				Absorbance (a.u.)	Absorbance (a.u.)	Absorbance (a.u.)				Absorbance (a.u.)	Absorbance (a.u.)	Absorbance (a.u.)				Absorbance (a.u.)	Absorbance (a.u.)	Absorbance (a.u.)
	800	0.296084	0.390818	0.28161				0.4741	0.4917	0.4685				0.422685	0.333139	0.303482				0.5628	0.4931	0.5526				0.243463	0.382347	0.445888				0.298664	0.270587	0.348954				0.292565	0.286428	0.302904
	798	0.293583	0.388782	0.278832				0.4741	0.4909	0.4662				0.41968	0.329153	0.299577				0.5608	0.49	0.5505				0.239479	0.380379	0.447216				0.296385	0.267997	0.346073				0.290727	0.285964	0.30251
	796	0.291078	0.386775	0.276106				0.4742	0.4901	0.4631				0.416746	0.325427	0.295765				0.5587	0.4865	0.5482				0.235478	0.378347	0.448621				0.294124	0.265496	0.34333				0.289628	0.285376	0.302125
	794	0.288579	0.384794	0.273421				0.4743	0.4893	0.4605				0.413922	0.321704	0.292153				0.5563	0.4831	0.5462				0.231508	0.376253	0.450361				0.291828	0.262904	0.340703				0.288809	0.284783	0.301665
	792	0.286207	0.38286	0.270861				0.4744	0.488	0.4574				0.411228	0.317998	0.288637				0.5541	0.4791	0.5436				0.227762	0.374073	0.4526				0.289533	0.26037	0.338193				0.288131	0.284059	0.301201
	790	0.283878	0.38097	0.268401				0.4742	0.4871	0.4545				0.408588	0.314391	0.285058				0.5519	0.4761	0.5413				0.224131	0.371917	0.45544				0.287256	0.258108	0.335592				0.287534	0.283409	0.300908
	788	0.281512	0.379094	0.265885				0.4742	0.4861	0.4521				0.405987	0.3109	0.281645				0.5497	0.4724	0.5391				0.220448	0.36986	0.457733				0.285014	0.256157	0.333304				0.286869	0.282837	0.300564
	786	0.279282	0.377283	0.263366				0.4743	0.4853	0.4495				0.403465	0.307412	0.278305				0.5479	0.4695	0.5371				0.216807	0.367921	0.459283				0.282724	0.254049	0.331034				0.285892	0.282286	0.300149
	784	0.277117	0.375598	0.260974				0.4742	0.4843	0.4468				0.401045	0.304043	0.274972				0.5457	0.4664	0.5347				0.213343	0.365914	0.460464				0.280606	0.25188	0.328672				0.285014	0.281693	0.299767
	782	0.275018	0.373906	0.258695				0.4741	0.4831	0.4439				0.398615	0.300876	0.271774				0.5433	0.4631	0.5327				0.210108	0.363952	0.461434				0.27849	0.24997	0.326546				0.284402	0.280994	0.299444
	780	0.273035	0.372293	0.256492				0.4742	0.4827	0.4417				0.396382	0.297845	0.268695				0.5419	0.46	0.5308				0.206921	0.362112	0.445133				0.276293	0.248232	0.32455				0.283454	0.280151	0.298948
	778	0.271085	0.370695	0.254251				0.4743	0.4818	0.4393				0.394401	0.29502	0.265744				0.5398	0.4568	0.529				0.203844	0.360317	0.396595				0.274281	0.246522	0.322766				0.282737	0.279536	0.298346
	776	0.269198	0.369153	0.252148				0.4741	0.4807	0.4365				0.392546	0.292413	0.262978				0.5376	0.4538	0.5265				0.200934	0.358615	0.384371				0.2724	0.244908	0.320679				0.282083	0.279008	0.297729
	774	0.267404	0.367663	0.250181				0.4742	0.4799	0.4342				0.390662	0.289764	0.260381				0.5359	0.4509	0.5246				0.198144	0.357045	0.384692				0.270759	0.243314	0.31808				0.281228	0.278482	0.297153
	772	0.265733	0.366278	0.248402				0.4742	0.479	0.4315				0.388817	0.287259	0.257963				0.5337	0.4476	0.5225				0.195627	0.355587	0.385081				0.269304	0.241914	0.315538				0.279862	0.278138	0.296784
	770	0.264194	0.365008	0.246765				0.4743	0.478	0.4292				0.387142	0.284954	0.255708				0.5318	0.4448	0.5204				0.193206	0.354209	0.385766				0.267806	0.240757	0.312971				0.278436	0.277893	0.296485
	768	0.262739	0.36379	0.245203				0.4743	0.4772	0.4269				0.385591	0.282786	0.253648				0.5297	0.4422	0.5187				0.190924	0.352983	0.386566				0.266333	0.239728	0.310492				0.274233	0.277719	0.296302
	766	0.261444	0.362721	0.243703				0.4741	0.4762	0.4242				0.384261	0.280832	0.251753				0.5278	0.4391	0.5166				0.188914	0.351846	0.387326				0.264964	0.238652	0.308183				0.266778	0.277444	0.296309
	764	0.260375	0.361815	0.242377				0.4743	0.4757	0.422				0.383	0.279472	0.250389				0.5261	0.4364	0.5148				0.187149	0.350825	0.388189				0.263972	0.23769	0.306174				0.262066	0.277116	0.296526
	762	0.259448	0.360978	0.241207				0.4738	0.4747	0.4197				0.381933	0.278264	0.249193				0.5242	0.4335	0.5128				0.185648	0.350032	0.38914				0.262982	0.237013	0.304281				0.259152	0.276907	0.296565
	760	0.258587	0.360182	0.240181				0.4741	0.4739	0.4173				0.381059	0.277047	0.248044				0.5226	0.431	0.5109				0.184382	0.349318	0.389996				0.262117	0.236512	0.302606				0.257781	0.276668	0.296491
	758	0.257887	0.359478	0.239294				0.4739	0.4733	0.4151				0.380266	0.276028	0.247125				0.5207	0.4281	0.5093				0.183383	0.348808	0.390977				0.261365	0.236273	0.301281				0.25775	0.276593	0.2965
	756	0.257393	0.359023	0.238713				0.474	0.4725	0.4129				0.379662	0.275328	0.246464				0.519	0.4255	0.5074				0.182665	0.348485	0.392008				0.260789	0.236225	0.300185				0.258147	0.276545	0.296617
	754	0.257142	0.358701	0.238321				0.474	0.4719	0.4108				0.379248	0.274855	0.246044				0.5173	0.4234	0.5059				0.182243	0.348236	0.392955				0.260452	0.236247	0.299061				0.258861	0.276357	0.296714
	752	0.257078	0.358541	0.238031				0.4741	0.471	0.4089				0.378936	0.274623	0.245882				0.5156	0.4207	0.5042				0.182099	0.348148	0.393766				0.260295	0.236407	0.298261				0.259782	0.276248	0.296932
	750	0.257261	0.358601	0.238016				0.474	0.4702	0.4069				0.378887	0.274595	0.24605				0.514	0.4182	0.5028				0.182245	0.348263	0.39453				0.260387	0.236762	0.297851				0.260827	0.276077	0.297237
	748	0.257679	0.358838	0.23819				0.4734	0.4694	0.4048				0.379133	0.274939	0.246516				0.5124	0.4157	0.501				0.18282	0.348618	0.394949				0.260697	0.23737	0.297733				0.261926	0.276136	0.297602
	746	0.258288	0.359321	0.238596				0.4736	0.4688	0.4031				0.379548	0.275658	0.247241				0.5108	0.4135	0.4995				0.183632	0.349185	0.395111				0.261138	0.238282	0.297831				0.263133	0.276296	0.298116
	744	0.259191	0.360049	0.239305				0.4736	0.4683	0.4013				0.380147	0.276568	0.248297				0.5095	0.4115	0.4983				0.184597	0.349881	0.395489				0.261918	0.239277	0.298028				0.264438	0.276424	0.298834
	742	0.260411	0.361057	0.240301				0.474	0.4681	0.3997				0.381014	0.277786	0.249598				0.5083	0.4099	0.497				0.18596	0.350732	0.3961				0.262703	0.240413	0.298557				0.265726	0.276493	0.299553
	740	0.261491	0.360964	0.240586				0.4739	0.4673	0.398				0.380635	0.277955	0.250369				0.5068	0.4079	0.4956				0.186869	0.353387	0.400586				0.261333	0.241216	0.294702				0.271616	0.275973	0.30033
	738	0.263619	0.362924	0.241901				0.4737	0.4669	0.3965				0.381994	0.279688	0.252245				0.5056	0.4061	0.4942				0.188756	0.354898	0.401947				0.262201	0.242853	0.295726				0.272171	0.275928	0.301173
	736	0.266273	0.365667	0.243444				0.4738	0.4664	0.3952				0.383591	0.28165	0.254319				0.5046	0.4043	0.4931				0.190788	0.356801	0.403777				0.263331	0.244672	0.297105				0.27288	0.276361	0.302284
	734	0.269529	0.369298	0.24532				0.4737	0.4659	0.3937				0.385513	0.28398	0.256739				0.5032	0.4026	0.4921				0.193055	0.359385	0.406145				0.264523	0.246587	0.298782				0.273891	0.277463	0.303933
	732	0.272867	0.373184	0.247465				0.4738	0.4655	0.3924				0.387375	0.287071	0.259852				0.5022	0.4012	0.491				0.195937	0.362527	0.40838				0.266084	0.248557	0.300394				0.275004	0.278859	0.305697
	730	0.274916	0.374855	0.250312				0.4736	0.4653	0.3913				0.389032	0.291688	0.264579				0.5013	0.3999	0.4901				0.200385	0.364686	0.407459				0.267742	0.250708	0.301128				0.275356	0.278821	0.305703
	728	0.276148	0.373612	0.255072				0.4738	0.4649	0.3901				0.39193	0.297696	0.270672				0.5003	0.3988	0.4891				0.207058	0.364424	0.402256				0.270018	0.254408	0.301584				0.275433	0.275991	0.303499
	726	0.279012	0.374026	0.259831				0.474	0.4645	0.3891				0.395938	0.303029	0.276008				0.4992	0.3978	0.4884				0.213893	0.365828	0.400992				0.273814	0.259698	0.304582				0.277462	0.275842	0.304125
	724	0.282233	0.376037	0.263121				0.4739	0.4641	0.3882				0.399198	0.307389	0.280599				0.4985	0.3968	0.4875				0.220004	0.370242	0.405251				0.278619	0.265268	0.309268				0.281335	0.279617	0.308237
	722	0.285597	0.378641	0.265349				0.4737	0.464	0.3872				0.401497	0.311511	0.285154				0.4977	0.3957	0.4871				0.225208	0.375102	0.409566				0.282364	0.269431	0.312767				0.284027	0.283307	0.311837
	720	0.289462	0.381537	0.268879				0.4737	0.4635	0.3866				0.404677	0.316987	0.290922				0.4972	0.3951	0.4862				0.231375	0.379057	0.411354				0.285829	0.273625	0.315833				0.285894	0.285058	0.313813
	718	0.293592	0.384448	0.273374				0.474	0.4634	0.3856				0.408484	0.323126	0.297339				0.4965	0.3946	0.4858				0.238418	0.382864	0.412769				0.289703	0.278296	0.319236				0.287793	0.286494	0.315605
	716	0.297927	0.38746	0.278005				0.474	0.4635	0.3855				0.412505	0.3297	0.304134				0.4959	0.3941	0.4852				0.245826	0.386954	0.414176				0.293726	0.283285	0.322825				0.289664	0.287964	0.317473
	714	0.302473	0.390631	0.282992				0.4738	0.4633	0.385				0.416759	0.336596	0.311309				0.4956	0.3935	0.485				0.253619	0.391217	0.415606				0.297902	0.288457	0.326495				0.291714	0.289463	0.319535
	712	0.307313	0.393989	0.288276				0.4742	0.4634	0.3849				0.421239	0.344037	0.318965				0.4955	0.3937	0.4849				0.261857	0.395661	0.417004				0.302327	0.293923	0.330358				0.293894	0.291072	0.321814
	710	0.312436	0.397614	0.293861				0.4742	0.4631	0.3845				0.425948	0.351967	0.327118				0.4952	0.3935	0.4846				0.270637	0.400286	0.418575				0.307076	0.299715	0.334451				0.296146	0.292703	0.324123
	708	0.317726	0.40135	0.299807				0.4741	0.463	0.3842				0.430866	0.360219	0.335585				0.4949	0.3933	0.4845				0.279757	0.405051	0.420153				0.311972	0.305694	0.338679				0.298509	0.294255	0.326462
	706	0.323228	0.405172	0.305996				0.4739	0.4633	0.3842				0.436068	0.368749	0.344513				0.4949	0.3937	0.4844				0.289313	0.410016	0.421806				0.31712	0.312101	0.343073				0.301058	0.295978	0.328876
	704	0.328857	0.409063	0.312301				0.4741	0.4636	0.3844				0.441401	0.377675	0.353745				0.495	0.3942	0.4847				0.299002	0.41497	0.423435				0.322338	0.31888	0.347605				0.303617	0.297764	0.331343
	702	0.334476	0.41297	0.318777				0.474	0.4635	0.3846				0.446786	0.386653	0.36304				0.4949	0.3946	0.4847				0.308753	0.419975	0.424919				0.327631	0.325502	0.352053				0.306318	0.299563	0.333806
	700	0.340194	0.416908	0.325483				0.4741	0.4639	0.385				0.452391	0.395843	0.37262				0.4952	0.3951	0.4849				0.318792	0.425155	0.426394				0.333085	0.332377	0.356701				0.309026	0.301405	0.33634
	698	0.3461	0.420977	0.332454				0.4741	0.4642	0.3855				0.458161	0.405475	0.382685				0.4955	0.3961	0.4855				0.329158	0.430528	0.427909				0.338729	0.339526	0.36154				0.311737	0.303303	0.339064
	696	0.352081	0.425114	0.339529				0.4742	0.4646	0.3862				0.464046	0.415378	0.393031				0.4961	0.3973	0.4861				0.339625	0.435823	0.429358				0.344459	0.346541	0.366438				0.314485	0.305187	0.3417
	694	0.357961	0.429166	0.346663				0.4744	0.4651	0.3871				0.469867	0.42519	0.403194				0.4966	0.3984	0.4867				0.350007	0.441073	0.430898				0.35019	0.353587	0.371302				0.317153	0.306934	0.344356
	692	0.363793	0.433177	0.353808				0.4743	0.4656	0.3878				0.475753	0.434946	0.41337				0.4972	0.3999	0.4873				0.360446	0.446297	0.432459				0.355953	0.360613	0.376113				0.319796	0.308867	0.347041
	690	0.369572	0.437144	0.360844				0.4744	0.4661	0.3891				0.481621	0.444876	0.423745				0.4978	0.4016	0.4882				0.370862	0.451501	0.433949				0.361722	0.367538	0.380912				0.322519	0.310867	0.349803
	688	0.375256	0.440973	0.367982				0.4745	0.4666	0.3902				0.487428	0.454705	0.434054				0.4987	0.403	0.4892				0.3812	0.456665	0.435459				0.367371	0.374398	0.385646				0.325188	0.312782	0.352469
	686	0.380845	0.444703	0.37509				0.4745	0.4672	0.3914				0.493197	0.464417	0.444193				0.4996	0.4051	0.4903				0.391334	0.46179	0.436958				0.373029	0.381036	0.390328				0.327809	0.314695	0.354992
	684	0.386192	0.448296	0.381876				0.4746	0.4678	0.3929				0.498739	0.473986	0.454134				0.5005	0.407	0.4913				0.401239	0.466589	0.438467				0.378484	0.387599	0.394938				0.330351	0.316633	0.357469
	682	0.391301	0.451666	0.388515				0.4745	0.4687	0.3946				0.504063	0.483243	0.463791				0.5018	0.409	0.4925				0.410813	0.471086	0.439855				0.383748	0.394025	0.399348				0.332877	0.318347	0.359802
	680	0.396246	0.45491	0.394967				0.4748	0.4697	0.3963				0.509278	0.492261	0.473234				0.503	0.4112	0.4941				0.42003	0.475474	0.441149				0.388862	0.4002	0.403498				0.335411	0.320045	0.362013
	678	0.400963	0.458075	0.401204				0.475	0.4703	0.3982				0.514321	0.500905	0.48233				0.5043	0.4139	0.4956				0.428854	0.479697	0.442464				0.393671	0.405939	0.407546				0.337584	0.321787	0.364192
	676	0.405358	0.460921	0.407125				0.475	0.4715	0.4004				0.519049	0.509105	0.491032				0.506	0.4169	0.4972				0.43718	0.48359	0.443655				0.398188	0.41128	0.411278				0.339638	0.323354	0.366275
	674	0.409361	0.463468	0.412554				0.4751	0.4724	0.4027				0.523436	0.51675	0.499116				0.5077	0.4198	0.4992				0.444737	0.486956	0.444607				0.402251	0.41625	0.414512				0.341518	0.32479	0.368259
	672	0.412986	0.465817	0.417533				0.4753	0.4735	0.4051				0.527386	0.523678	0.506366				0.5094	0.4231	0.5012				0.451594	0.490043	0.44549				0.406007	0.420747	0.417429				0.343229	0.326214	0.370136
	670	0.416354	0.467983	0.42216				0.4755	0.4745	0.4074				0.531088	0.530121	0.513128				0.5112	0.4264	0.503				0.457927	0.492913	0.446373				0.409555	0.424922	0.420145				0.344792	0.327564	0.371843
	668	0.419381	0.469895	0.426481				0.4757	0.4758	0.4102				0.534517	0.536086	0.5195				0.513	0.4301	0.5051				0.463871	0.495517	0.44738				0.412821	0.428855	0.422656				0.346241	0.328722	0.373458
	666	0.422023	0.471502	0.430333				0.4762	0.4773	0.4133				0.537593	0.541403	0.525204				0.5154	0.434	0.5077				0.46918	0.497767	0.448276				0.41566	0.432269	0.424737				0.347571	0.329719	0.374889
	664	0.424215	0.472797	0.433663				0.4762	0.4786	0.4162				0.540083	0.545973	0.530012				0.5176	0.4378	0.51				0.47345	0.499596	0.448813				0.417946	0.435178	0.426522				0.348745	0.33044	0.37593
	662	0.425918	0.473767	0.436247				0.4763	0.4801	0.4195				0.541987	0.549735	0.533882				0.5198	0.4421	0.5126				0.476858	0.500976	0.44918				0.419703	0.437324	0.427944				0.349599	0.330853	0.376738
	660	0.427192	0.474449	0.438242				0.4765	0.4813	0.4227				0.543516	0.552717	0.537095				0.5223	0.4466	0.5152				0.479546	0.502038	0.449516				0.42105	0.43897	0.428951				0.350046	0.331185	0.377479
	658	0.428082	0.47485	0.439707				0.4769	0.4831	0.4266				0.544657	0.554942	0.539564				0.5251	0.4513	0.5181				0.48144	0.502755	0.449667				0.42198	0.440168	0.42957				0.350309	0.331374	0.377939
	656	0.428518	0.474956	0.440588				0.4773	0.4848	0.4304				0.545375	0.556521	0.541227				0.528	0.4562	0.5211				0.482612	0.503043	0.449825				0.4225	0.440797	0.429923				0.350488	0.33156	0.378149
	654	0.428562	0.474716	0.440919				0.4775	0.4866	0.4343				0.545631	0.557302	0.542023				0.5307	0.4613	0.5242				0.483033	0.502934	0.449927				0.422585	0.440972	0.429906				0.350496	0.331615	0.378041
	652	0.428205	0.474183	0.440739				0.4774	0.4883	0.4383				0.545482	0.557294	0.542098				0.5338	0.4663	0.5274				0.482672	0.502543	0.449721				0.42225	0.440742	0.429563				0.350335	0.331397	0.37779
	650	0.427457	0.473431	0.44004				0.4778	0.4901	0.4425				0.544831	0.556557	0.541361				0.5371	0.4718	0.5308				0.481592	0.501684	0.44947				0.421464	0.440103	0.428821				0.350041	0.331028	0.377365
	648	0.426392	0.472399	0.438793				0.478	0.492	0.4471				0.54373	0.555145	0.539843				0.5404	0.4775	0.5345				0.479786	0.500574	0.449145				0.420253	0.438899	0.427677				0.349662	0.33058	0.376785
	646	0.424942	0.471103	0.437101				0.4781	0.4939	0.4516				0.542244	0.553055	0.53768				0.5437	0.4831	0.5381				0.47726	0.499085	0.448612				0.418542	0.437248	0.426189				0.34908	0.32981	0.376149
	644	0.423089	0.469556	0.434919				0.4784	0.4961	0.4563				0.540435	0.550303	0.53484				0.5472	0.489	0.5418				0.474094	0.497305	0.447946				0.416473	0.435384	0.424414				0.348287	0.32907	0.375436
	642	0.420949	0.467776	0.432323				0.4786	0.4979	0.4611				0.538171	0.546969	0.531398				0.5506	0.4951	0.5456				0.470354	0.495267	0.447195				0.414112	0.433042	0.422314				0.347407	0.328374	0.37454
	640	0.418508	0.465779	0.42936				0.4789	0.5001	0.4661				0.535463	0.543003	0.527346				0.5545	0.5015	0.5497				0.465979	0.492961	0.446488				0.411443	0.430251	0.420072				0.346478	0.327565	0.373544
	638	0.415733	0.4635	0.425923				0.4793	0.5024	0.4713				0.532436	0.538465	0.522584				0.5584	0.508	0.554				0.460997	0.490291	0.44572				0.408463	0.427115	0.417502				0.345331	0.326617	0.372292
	636	0.412622	0.461047	0.42204				0.4797	0.5047	0.4767				0.529108	0.533408	0.51729				0.5625	0.5148	0.5584				0.455516	0.487332	0.444838				0.405261	0.42366	0.414693				0.343967	0.325598	0.370824
	634	0.409312	0.458519	0.417971				0.48	0.5071	0.482				0.525578	0.527969	0.511641				0.5668	0.5217	0.5628				0.449618	0.484234	0.44398				0.401932	0.419873	0.4116				0.342616	0.324496	0.369392
	632	0.405864	0.455801	0.413781				0.4801	0.5094	0.4877				0.521836	0.522266	0.505698				0.5709	0.5284	0.5673				0.443382	0.480965	0.443185				0.398322	0.416137	0.408339				0.341143	0.323368	0.367867
	630	0.402177	0.452986	0.40926				0.4804	0.5119	0.4937				0.517845	0.516131	0.4993				0.5754	0.5356	0.5722				0.436737	0.477449	0.442464				0.394453	0.412118	0.404954				0.339713	0.322079	0.366123
	628	0.398261	0.449986	0.404349				0.4806	0.5145	0.4996				0.513683	0.509498	0.49239				0.58	0.5428	0.5771				0.429657	0.473781	0.441642				0.39048	0.40785	0.401474				0.338206	0.320699	0.364367
	626	0.394208	0.446908	0.399411				0.4809	0.5171	0.5056				0.50944	0.502566	0.485212				0.5847	0.5501	0.5822				0.422231	0.469816	0.440683				0.38619	0.403305	0.397793				0.33654	0.319138	0.3625
	624	0.389988	0.443718	0.394348				0.4811	0.5199	0.5116				0.504991	0.495512	0.477824				0.5893	0.5573	0.5872				0.414694	0.465842	0.439777				0.381818	0.398668	0.394036				0.334901	0.317473	0.360595
	622	0.38557	0.44026	0.38897				0.4813	0.5225	0.5176				0.500296	0.488154	0.470077				0.5941	0.5648	0.5924				0.406888	0.461711	0.438891				0.377259	0.393845	0.390216				0.333271	0.315852	0.358563
	620	0.381025	0.436821	0.383474				0.4814	0.5253	0.5236				0.495633	0.480606	0.462191				0.599	0.5724	0.5978				0.398726	0.457387	0.437998				0.372583	0.388834	0.386284				0.331549	0.314151	0.356535
	618	0.37637	0.433309	0.377972				0.4816	0.5282	0.5301				0.490917	0.472913	0.454192				0.6041	0.5801	0.6032				0.390461	0.453029	0.436987				0.367789	0.383665	0.382344				0.329788	0.312264	0.354515
	616	0.371729	0.429751	0.37244				0.4819	0.531	0.5367				0.486163	0.46523	0.446089				0.6092	0.588	0.6089				0.382278	0.44876	0.435914				0.362957	0.378466	0.378409				0.328182	0.310374	0.352516
	614	0.367044	0.426263	0.36695				0.4821	0.534	0.5433				0.481565	0.457563	0.438144				0.6148	0.5959	0.6147				0.374131	0.444515	0.434878				0.358138	0.373395	0.374553				0.326594	0.308513	0.350503
	612	0.362233	0.422656	0.36144				0.4822	0.5371	0.5501				0.476864	0.449799	0.43006				0.6202	0.6039	0.6204				0.365806	0.440159	0.433921				0.353375	0.368309	0.370667				0.324944	0.306783	0.348334
	610	0.357262	0.418808	0.355806				0.4825	0.5402	0.5574				0.47198	0.441814	0.421674				0.6257	0.6119	0.6263				0.35726	0.435636	0.432842				0.348539	0.363062	0.366613				0.323349	0.30506	0.346238
	608	0.352275	0.415007	0.350034				0.4827	0.5435	0.5644				0.467197	0.433819	0.413375				0.6313	0.6202	0.6324				0.348635	0.431028	0.431741				0.343601	0.357735	0.362508				0.321682	0.303194	0.344079
	606	0.347346	0.411253	0.344423				0.483	0.5465	0.5714				0.462388	0.425854	0.405211				0.6368	0.6281	0.6384				0.340123	0.426498	0.430603				0.338704	0.35247	0.358567				0.319933	0.301477	0.341992
	604	0.342448	0.4075	0.338776				0.4833	0.5495	0.5784				0.457674	0.417984	0.396999				0.6425	0.6362	0.6442				0.331732	0.421994	0.429361				0.333867	0.347317	0.354676				0.318253	0.299758	0.339832
	602	0.337527	0.403723	0.333221				0.4834	0.5527	0.5854				0.453007	0.410283	0.388976				0.6481	0.6442	0.6503				0.323485	0.417637	0.428259				0.329148	0.34227	0.350806				0.316809	0.298021	0.337734
	600	0.332668	0.399992	0.327915				0.4835	0.5559	0.5927				0.448374	0.402553	0.381055				0.654	0.6522	0.6565				0.315237	0.413413	0.427175				0.324462	0.33731	0.346975				0.315329	0.29622	0.33558
	598	0.327827	0.396264	0.322488				0.484	0.5593	0.6				0.44375	0.395025	0.373205				0.66	0.6604	0.6628				0.307091	0.409149	0.426159				0.319792	0.332282	0.343214				0.313966	0.294692	0.333485
	596	0.323033	0.392633	0.317085				0.4843	0.5626	0.6074				0.439242	0.387564	0.365428				0.6658	0.6684	0.6691				0.298958	0.404816	0.425054				0.315167	0.327339	0.339433				0.312546	0.292998	0.331362
	594	0.318279	0.388982	0.311844				0.4845	0.566	0.615				0.434756	0.380151	0.357713				0.672	0.6767	0.6757				0.290914	0.400457	0.424068				0.310561	0.322493	0.335758				0.310939	0.291247	0.329372
	592	0.313487	0.385306	0.306575				0.4847	0.5694	0.6223				0.430241	0.3728	0.350098				0.678	0.6848	0.6824				0.28291	0.396187	0.423256				0.305886	0.317619	0.332109				0.309321	0.289595	0.327561
	590	0.308715	0.381762	0.301407				0.485	0.5726	0.6297				0.425769	0.365465	0.34254				0.6839	0.6923	0.6887				0.274999	0.39197	0.42233				0.30139	0.3129	0.328533				0.3077	0.287885	0.325788
	588	0.304002	0.378202	0.296315				0.4852	0.5759	0.6369				0.421476	0.358377	0.335122				0.6899	0.7001	0.6951				0.267254	0.387852	0.421348				0.297009	0.308289	0.32506				0.306122	0.286415	0.324079
	586	0.299394	0.374609	0.29147				0.4853	0.5789	0.6442				0.417391	0.351523	0.327918				0.6959	0.7075	0.7013				0.259728	0.383775	0.420251				0.292752	0.303684	0.321694				0.30478	0.284899	0.322208
	584	0.294992	0.37116	0.286704				0.4856	0.5822	0.6514				0.413444	0.344896	0.321013				0.7018	0.715	0.7078				0.252533	0.379773	0.419292				0.288789	0.299375	0.318583				0.303443	0.283477	0.320488
	582	0.290643	0.367814	0.282061				0.4859	0.5854	0.6584				0.409489	0.33837	0.314391				0.7076	0.7226	0.7141				0.245431	0.37591	0.418334				0.284863	0.295194	0.315465				0.302036	0.282053	0.318834
	580	0.28635	0.364593	0.277507				0.486	0.588	0.6588				0.405702	0.332027	0.307856				0.7135	0.7295	0.7202				0.238506	0.372222	0.417384				0.281062	0.291191	0.312384				0.300751	0.28064	0.317322
	578	0.282124	0.361398	0.273063				0.4862	0.5904	0.6543				0.401915	0.325823	0.301419				0.7193	0.7363	0.7264				0.231779	0.368656	0.416387				0.277295	0.287298	0.309339				0.29953	0.279276	0.315799
	576	0.278029	0.358166	0.268807				0.4865	0.5936	0.6617				0.398216	0.31977	0.295162				0.7252	0.7435	0.7329				0.225281	0.365177	0.415415				0.27367	0.283591	0.306513				0.298334	0.277965	0.31433
	574	0.274095	0.355118	0.264685				0.4867	0.5965	0.6686				0.394722	0.314105	0.289371				0.7307	0.7503	0.739				0.219088	0.361747	0.414423				0.270174	0.280014	0.303808				0.297174	0.276707	0.312781
	572	0.270294	0.3521	0.260748				0.4869	0.5994	0.6756				0.391281	0.308677	0.283888				0.7363	0.757	0.7453				0.213197	0.358495	0.413679				0.266971	0.27659	0.301255				0.295986	0.27545	0.31132
	570	0.266558	0.349087	0.256955				0.4871	0.6025	0.6824				0.387945	0.303421	0.278498				0.7421	0.7637	0.7514				0.207424	0.355329	0.412928				0.263848	0.273232	0.2988				0.294917	0.274222	0.309934
	568	0.262976	0.346193	0.253362				0.4872	0.6054	0.6891				0.384761	0.298465	0.273294				0.7476	0.7701	0.7575				0.20196	0.35226	0.412225				0.260841	0.270091	0.296389				0.293958	0.273178	0.308571
	566	0.259539	0.343423	0.249883				0.4876	0.6083	0.6958				0.381602	0.293644	0.268343				0.7533	0.7768	0.7634				0.19671	0.3494	0.411597				0.258064	0.267212	0.294084				0.292951	0.272299	0.307291
	564	0.256186	0.340718	0.246539				0.4878	0.6109	0.7022				0.378572	0.28898	0.263578				0.7586	0.7828	0.7691				0.191693	0.346643	0.410977				0.255348	0.264591	0.291921				0.292034	0.271481	0.306203
	562	0.252973	0.338088	0.243417				0.4878	0.6136	0.7084				0.375711	0.28452	0.259051				0.7638	0.7884	0.7748				0.18692	0.343939	0.410387				0.252707	0.261979	0.289859				0.291243	0.270532	0.30525
	560	0.249903	0.33556	0.240323				0.4881	0.6163	0.7144				0.372977	0.280349	0.254773				0.769	0.7944	0.7807				0.182318	0.341306	0.40964				0.250203	0.259443	0.287842				0.290493	0.269629	0.304236
	558	0.246955	0.333158	0.237423				0.4882	0.6186	0.7203				0.37033	0.276364	0.25076				0.7739	0.8	0.7861				0.177942	0.338815	0.409083				0.247876	0.257118	0.286027				0.289802	0.268881	0.303333
	556	0.244137	0.330897	0.234707				0.4884	0.6212	0.7262				0.367796	0.272601	0.24699				0.7789	0.8056	0.7915				0.173783	0.336406	0.408551				0.245621	0.255068	0.284275				0.289176	0.268023	0.3025
	554	0.241448	0.328672	0.232101				0.4885	0.6234	0.7316				0.36545	0.269042	0.243281				0.7837	0.8105	0.7965				0.169801	0.334094	0.407952				0.243495	0.253191	0.282535				0.288487	0.267272	0.301708
	552	0.238843	0.326456	0.229599				0.4887	0.6256	0.7371				0.363182	0.265577	0.239832				0.7883	0.8154	0.8016				0.166039	0.33195	0.407537				0.241397	0.25139	0.280833				0.287839	0.266617	0.300889
	550	0.236382	0.324422	0.227258				0.4889	0.6278	0.7425				0.361007	0.262285	0.236509				0.7928	0.8204	0.8065				0.162405	0.329988	0.407257				0.239385	0.249788	0.279312				0.287316	0.266154	0.300158
	548	0.233981	0.322403	0.224922				0.4889	0.6298	0.7475				0.358921	0.259238	0.23334				0.7969	0.8246	0.811				0.158941	0.328085	0.406891				0.237561	0.248368	0.277879				0.286845	0.26558	0.299429
	546	0.231767	0.320493	0.222781				0.4889	0.6315	0.752				0.356979	0.256228	0.230394				0.8008	0.8286	0.8155				0.155832	0.326208	0.406502				0.235951	0.246958	0.276534				0.286517	0.265009	0.298803
	544	0.229631	0.318629	0.220814				0.489	0.6329	0.7564				0.355183	0.253568	0.227598				0.8046	0.8325	0.8195				0.15284	0.324458	0.406152				0.234428	0.245842	0.275254				0.286096	0.2645	0.298224
	542	0.227545	0.316805	0.218973				0.489	0.6343	0.7606				0.353447	0.251022	0.224968				0.8079	0.8361	0.8234				0.149959	0.322796	0.405764				0.232876	0.244585	0.274017				0.285615	0.264072	0.297698
	540	0.225532	0.315115	0.217212				0.4891	0.6359	0.7646				0.3518	0.248542	0.222484				0.8113	0.8398	0.8272				0.147278	0.321277	0.405432				0.231522	0.243559	0.272856				0.285427	0.263688	0.297269
	538	0.223606	0.313473	0.215497				0.4891	0.6372	0.7682				0.350143	0.246303	0.220164				0.8147	0.8432	0.8306				0.144781	0.319869	0.405362				0.230259	0.242656	0.271859				0.285251	0.263381	0.296858
	536	0.221751	0.311769	0.21388				0.489	0.6384	0.772				0.348571	0.244152	0.217926				0.8179	0.8464	0.834				0.142421	0.318506	0.405446				0.228977	0.241765	0.27098				0.285056	0.263196	0.296409
	534	0.220034	0.310275	0.212406				0.4891	0.6397	0.7754				0.347234	0.242103	0.215831				0.8206	0.8491	0.8373				0.140147	0.317179	0.405275				0.227757	0.240899	0.270026				0.284889	0.262997	0.296029
	532	0.218391	0.308777	0.211007				0.4892	0.6407	0.7783				0.345885	0.240156	0.213836				0.823	0.8514	0.8401				0.137982	0.315924	0.405135				0.22657	0.240025	0.269051				0.284708	0.262771	0.295645
	530	0.216791	0.307337	0.20956				0.4892	0.6415	0.7809				0.34452	0.238299	0.212073				0.8254	0.8539	0.8428				0.135843	0.314679	0.405114				0.22546	0.239147	0.26829				0.284457	0.262508	0.295176
	528	0.215289	0.305982	0.208237				0.4891	0.6422	0.792				0.343177	0.236576	0.210446				0.8275	0.8561	0.8451				0.133935	0.313545	0.405024				0.224376	0.238505	0.267689				0.284489	0.262527	0.295015
	526	0.213872	0.304562	0.207057				0.4891	0.6427	0.8093				0.341941	0.235065	0.208856				0.8293	0.8582	0.847				0.132139	0.312503	0.405091				0.223567	0.237915	0.267151				0.284532	0.262591	0.294901
	524	0.212511	0.30318	0.205931				0.4891	0.6432	0.8156				0.340787	0.23353	0.207323				0.8309	0.8599	0.8489				0.130432	0.311497	0.405024				0.222696	0.237415	0.266653				0.284572	0.262738	0.294845
	522	0.211127	0.301892	0.204767				0.4889	0.6434	0.8166				0.339657	0.232195	0.205786				0.8322	0.8611	0.8506				0.128801	0.310522	0.404908				0.221872	0.23704	0.266243				0.284601	0.263025	0.294842
	520	0.209775	0.300613	0.203737				0.4889	0.6435	0.8181				0.338572	0.230847	0.204375				0.8333	0.8624	0.852				0.12725	0.30951	0.405078				0.221235	0.23666	0.265785				0.2847	0.263052	0.294705
	518	0.208487	0.299383	0.202694				0.4887	0.6434	0.8193				0.337557	0.22964	0.203144				0.8341	0.8635	0.8529				0.125793	0.308533	0.405188				0.220603	0.2363	0.26538				0.284747	0.263064	0.294647
	516	0.207331	0.298187	0.201811				0.4887	0.6432	0.8202				0.336529	0.228509	0.20191				0.8349	0.8643	0.8537				0.124546	0.307747	0.405371				0.220048	0.236117	0.265017				0.28486	0.263122	0.294717
	514	0.206182	0.297047	0.200977				0.4885	0.6429	0.8204				0.335562	0.227425	0.200872				0.8353	0.8649	0.8543				0.12335	0.306969	0.405531				0.219457	0.235952	0.264652				0.28496	0.263107	0.294761
	512	0.205134	0.296007	0.200114				0.4884	0.6426	0.8208				0.334609	0.226437	0.199884				0.8356	0.8656	0.8545				0.122231	0.306206	0.405794				0.218962	0.235833	0.264451				0.285133	0.263242	0.294896
	510	0.204083	0.294969	0.199304				0.4883	0.642	0.8209				0.333647	0.225498	0.198854				0.8355	0.8659	0.8547				0.121089	0.305454	0.405955				0.218483	0.235812	0.264282				0.285459	0.263409	0.294937
	508	0.203051	0.293978	0.198584				0.4881	0.6413	0.8204				0.33288	0.224636	0.197964				0.8351	0.8656	0.8545				0.120036	0.304844	0.406062				0.218123	0.235949	0.264164				0.285757	0.263517	0.295066
	506	0.202155	0.293001	0.197966				0.488	0.6406	0.8198				0.332187	0.223814	0.197177				0.8346	0.8653	0.854				0.119113	0.304277	0.406385				0.217752	0.236229	0.264075				0.286011	0.263688	0.29527
	504	0.201241	0.292031	0.197321				0.4878	0.6397	0.8195				0.331493	0.223065	0.196396				0.8339	0.8651	0.8533				0.118257	0.303749	0.406794				0.217356	0.236511	0.264026				0.286248	0.263821	0.295277
	502	0.200392	0.291095	0.196701				0.4875	0.6387	0.8185				0.330773	0.222353	0.195662				0.8328	0.8645	0.8521				0.117515	0.30326	0.4071				0.217107	0.236818	0.26399				0.286654	0.26395	0.295377
	500	0.199465	0.290008	0.195714				0.4874	0.6377	0.8159				0.329577	0.221067	0.194339				0.8316	0.8636	0.851				0.116223	0.302563	0.407068				0.215903	0.236978	0.264224				0.286691	0.262405	0.294354
	498	0.198662	0.289145	0.195196				0.4873	0.6364	0.8107				0.328856	0.220447	0.193755				0.8303	0.8626	0.8497				0.115496	0.302113	0.407018				0.21574	0.237387	0.264289				0.287107	0.262504	0.294556
	496	0.197904	0.288209	0.194682				0.487	0.6349	0.7981				0.328265	0.219954	0.193314				0.8287	0.8613	0.848				0.114894	0.301706	0.406674				0.215692	0.238018	0.264507				0.287628	0.262656	0.294943
	494	0.197159	0.287366	0.194229				0.4868	0.6332	0.7881				0.327666	0.219539	0.192785				0.8267	0.8598	0.8459				0.114403	0.301365	0.406453				0.215566	0.238582	0.264674				0.288259	0.262957	0.295332
	492	0.196441	0.286543	0.193794				0.4868	0.6315	0.7863				0.327104	0.219184	0.1924				0.8248	0.8582	0.8439				0.113908	0.301075	0.406799				0.215534	0.239245	0.264874				0.288859	0.263298	0.295752
	490	0.195722	0.285653	0.193432				0.4865	0.6298	0.7842				0.326556	0.218919	0.192046				0.8226	0.8564	0.8417				0.113497	0.300753	0.407351				0.215581	0.239945	0.265174				0.289535	0.263666	0.296257
	488	0.195059	0.28489	0.193186				0.486	0.628	0.7818				0.326037	0.21874	0.191714				0.82	0.8544	0.839				0.113141	0.300546	0.407932				0.215577	0.240756	0.265492				0.290238	0.263998	0.296717
	486	0.194463	0.284179	0.192989				0.486	0.6261	0.7795				0.325628	0.218554	0.191553				0.8176	0.8524	0.8363				0.112895	0.300353	0.408417				0.215628	0.241717	0.265906				0.290899	0.264477	0.2972
	484	0.193939	0.283473	0.192807				0.4858	0.6242	0.777				0.325244	0.218479	0.191523				0.8151	0.8502	0.8337				0.11282	0.300285	0.408885				0.21592	0.242897	0.266435				0.291757	0.265135	0.297797
	482	0.193488	0.282837	0.192708				0.4854	0.6221	0.7739				0.32498	0.218459	0.191536				0.8121	0.8476	0.8306				0.1129	0.300315	0.409418				0.216398	0.244184	0.267044				0.292795	0.265889	0.298605
	480	0.193071	0.282285	0.192755				0.4851	0.6198	0.7709				0.324735	0.218641	0.191724				0.8089	0.8447	0.8272				0.113107	0.300515	0.409877				0.217004	0.245471	0.267803				0.293874	0.266655	0.299461
	478	0.192864	0.281845	0.192895				0.4849	0.6174	0.7677				0.324737	0.219083	0.192099				0.8056	0.8418	0.8237				0.113563	0.300896	0.410542				0.21784	0.246949	0.268712				0.295126	0.267556	0.300528
	476	0.19283	0.281577	0.193254				0.4847	0.6152	0.7644				0.324964	0.219721	0.192716				0.8026	0.8389	0.8202				0.114423	0.301445	0.411281				0.218995	0.248816	0.269885				0.296529	0.268504	0.301865
	474	0.192986	0.281384	0.193988				0.4845	0.6129	0.7609				0.325372	0.220711	0.193728				0.799	0.8356	0.8166				0.115817	0.302173	0.412189				0.220526	0.251232	0.27141				0.298181	0.269647	0.303484
	472	0.193531	0.281542	0.195202				0.4843	0.6104	0.7572				0.326109	0.222162	0.195225				0.7955	0.8322	0.8127				0.117718	0.30338	0.413411				0.222505	0.254153	0.273415				0.300126	0.271174	0.305409
	470	0.19438	0.281946	0.196788				0.484	0.6078	0.7532				0.327246	0.224154	0.197243				0.792	0.8288	0.8087				0.120414	0.305103	0.415136				0.225184	0.257818	0.275971				0.302619	0.273343	0.307733
	468	0.195574	0.282619	0.198934				0.4837	0.6052	0.7492				0.328703	0.226677	0.199735				0.788	0.825	0.8046				0.123776	0.307213	0.417187				0.228386	0.262118	0.279035				0.305549	0.275883	0.310523
	466	0.197034	0.283613	0.201288				0.4835	0.6025	0.745				0.3305	0.229455	0.202557				0.7839	0.821	0.8002				0.127481	0.309592	0.419315				0.231841	0.266704	0.282409				0.308684	0.278469	0.313512
	464	0.198295	0.284458	0.20347				0.4831	0.5997	0.7405				0.332218	0.232194	0.205395				0.7798	0.8168	0.7957				0.131056	0.311903	0.421306				0.235222	0.271229	0.285598				0.311642	0.28086	0.316348
	462	0.199087	0.284749	0.205172				0.4828	0.5971	0.7364				0.333522	0.23445	0.207678				0.7759	0.8129	0.7914				0.133988	0.313679	0.422951				0.238059	0.275189	0.288178				0.314156	0.282825	0.318733
	460	0.199316	0.284616	0.206346				0.4826	0.5944	0.7321				0.334319	0.236003	0.20932				0.7719	0.8086	0.787				0.136069	0.314901	0.424192				0.240183	0.278378	0.290089				0.316238	0.28421	0.320559
	458	0.198965	0.283889	0.206862				0.4824	0.5915	0.7273				0.334535	0.237023	0.210338				0.7675	0.804	0.7823				0.137202	0.315333	0.425093				0.241585	0.280696	0.291242				0.317812	0.28512	0.321777
	456	0.198155	0.282746	0.206872				0.4821	0.5886	0.7223				0.334401	0.237425	0.210781				0.7631	0.7996	0.7775				0.137671	0.315347	0.425512				0.242314	0.282378	0.291871				0.318753	0.285745	0.322457
	454	0.197348	0.281632	0.20664				0.4817	0.5857	0.7175				0.334078	0.237516	0.210907				0.7586	0.7946	0.7725				0.137665	0.315145	0.425626				0.242556	0.283577	0.292132				0.319328	0.286027	0.322794
	452	0.196778	0.280802	0.206386				0.4814	0.5827	0.7125				0.333542	0.237549	0.210929				0.7539	0.7896	0.7674				0.137395	0.314903	0.425686				0.242562	0.284452	0.29225				0.31978	0.286205	0.322827
	450	0.196357	0.280249	0.206052				0.4812	0.5796	0.7072				0.332937	0.237636	0.210934				0.7492	0.7844	0.7624				0.13714	0.314769	0.425751				0.242636	0.285259	0.292385				0.320351	0.286231	0.322906
	448	0.196028	0.279761	0.20593				0.481	0.5766	0.7021				0.332533	0.237891	0.211029				0.745	0.7793	0.7575				0.137042	0.314684	0.425674				0.242734	0.28623	0.292631				0.320762	0.286168	0.323009
	446	0.19576	0.279323	0.205997				0.4809	0.5739	0.6972				0.332165	0.238129	0.211262				0.7407	0.7743	0.7525				0.136967	0.3144	0.42543				0.242612	0.287164	0.292829				0.321101	0.286122	0.322968
	444	0.195499	0.278967	0.206014				0.4806	0.5711	0.6919				0.331826	0.238361	0.211433				0.7362	0.7689	0.7474				0.136792	0.314121	0.425082				0.242405	0.288005	0.292926				0.321293	0.285896	0.32281
	442	0.195278	0.278757	0.206107				0.4803	0.5679	0.6865				0.331418	0.23866	0.211559				0.7314	0.7633	0.7423				0.136556	0.313695	0.424635				0.242146	0.288716	0.292945				0.321297	0.285415	0.32255
	440	0.194983	0.27823	0.206264				0.4801	0.5649	0.6811				0.330997	0.239075	0.211888				0.7266	0.7577	0.7371				0.136524	0.313261	0.423989				0.24203	0.289604	0.292953				0.321424	0.284908	0.32221
	438	0.194781	0.277843	0.206405				0.48	0.562	0.6756				0.330673	0.239635	0.212449				0.7219	0.7521	0.7318				0.136691	0.312979	0.423339				0.241963	0.290697	0.292996				0.321549	0.284526	0.321901
	436	0.194853	0.277709	0.206822				0.4797	0.5589	0.6698				0.330616	0.240611	0.213478				0.7171	0.7461	0.7263				0.137391	0.31306	0.422888				0.242231	0.292163	0.293244				0.321674	0.284231	0.321852
	434	0.195347	0.277894	0.207744				0.4795	0.556	0.6644				0.330955	0.2422	0.215111				0.7123	0.7401	0.7211				0.138905	0.313631	0.422745				0.242994	0.294205	0.29403				0.32209	0.284162	0.322277
	432	0.196389	0.278424	0.209219				0.4792	0.5531	0.6588				0.331816	0.244641	0.217561				0.7074	0.734	0.7157				0.141265	0.314662	0.42281				0.244304	0.296915	0.295394				0.322758	0.284357	0.322811
	430	0.198112	0.279555	0.211448				0.479	0.55	0.6528				0.333325	0.247941	0.220887				0.7025	0.728	0.7102				0.144595	0.316279	0.422796				0.246162	0.300221	0.297094				0.323721	0.284685	0.323549
	428	0.200248	0.281003	0.214201				0.4788	0.5472	0.6472				0.335271	0.252117	0.225079				0.6978	0.7217	0.705				0.148861	0.318252	0.422865				0.248504	0.303983	0.29919				0.324861	0.285199	0.324545
	426	0.202876	0.282817	0.217457				0.4785	0.5443	0.6415				0.337491	0.257012	0.229938				0.6928	0.7153	0.6996				0.153793	0.32055	0.42289				0.251196	0.308175	0.301514				0.325897	0.28557	0.325458
	424	0.206209	0.28517	0.221307				0.4784	0.5415	0.6357				0.340331	0.262796	0.235593				0.6881	0.7096	0.6942				0.15946	0.323141	0.422885				0.254127	0.31274	0.303962				0.326714	0.285828	0.326142
	422	0.210297	0.288289	0.225912				0.4782	0.5387	0.6299				0.343734	0.26976	0.242733				0.6831	0.7035	0.6888				0.166378	0.326274	0.422914				0.257608	0.317972	0.306957				0.327514	0.286051	0.327016
	420	0.215418	0.292114	0.231684				0.478	0.5359	0.6242				0.347847	0.278197	0.251403				0.6785	0.6968	0.6834				0.174714	0.330141	0.422866				0.261713	0.323968	0.310533				0.328475	0.286311	0.328001
	418	0.22166	0.296916	0.238624				0.4778	0.533	0.6183				0.353038	0.28831	0.261619				0.6737	0.6901	0.6784				0.184858	0.334975	0.423261				0.266721	0.331089	0.314898				0.329747	0.286945	0.329379
	416	0.229263	0.302959	0.247022				0.4776	0.5302	0.6124				0.35943	0.300492	0.273904				0.6687	0.6837	0.6732				0.197064	0.340927	0.424014				0.272886	0.339455	0.320266				0.331545	0.288077	0.331403
	414	0.238455	0.310418	0.257276				0.4775	0.5274	0.6065				0.367327	0.314919	0.288517				0.664	0.6771	0.6678				0.211655	0.348029	0.425049				0.280296	0.349292	0.326843				0.333753	0.289613	0.333969
	412	0.249398	0.319358	0.26956				0.4772	0.5245	0.6006				0.376698	0.33169	0.305422				0.6591	0.67	0.6624				0.228565	0.356438	0.426575				0.289158	0.360688	0.334637				0.33665	0.291846	0.337274
	410	0.261833	0.329505	0.283409				0.4771	0.5218	0.5948				0.387324	0.35066	0.324473				0.6543	0.6634	0.6573				0.247753	0.366079	0.428759				0.29934	0.373425	0.343614				0.340132	0.29466	0.341311
	408	0.275585	0.340974	0.298958				0.477	0.5191	0.589				0.399358	0.371593	0.345677				0.6496	0.6567	0.6521				0.268798	0.376596	0.431508				0.310604	0.387322	0.353596				0.344122	0.298122	0.346049
	406	0.290555	0.353672	0.316296				0.4768	0.5162	0.5832				0.41265	0.394745	0.369133				0.6449	0.6496	0.6467				0.291815	0.388174	0.434831				0.323094	0.402578	0.364727				0.348852	0.302114	0.351381
	404	0.306197	0.366845	0.335325				0.4766	0.5134	0.5773				0.42723	0.419921	0.39474				0.6402	0.6428	0.6415				0.31692	0.400813	0.438642				0.336853	0.419422	0.376982				0.354459	0.306744	0.357425
	402	0.321497	0.379058	0.354939				0.4764	0.5108	0.5712				0.442158	0.446319	0.421681				0.6355	0.6362	0.6362				0.343209	0.413562	0.442594				0.351447	0.437252	0.389581				0.360496	0.311753	0.363828
	400	0.334096	0.387637	0.374047				0.4761	0.508	0.5653				0.456516	0.472665	0.44832				0.6308	0.6292	0.6311				0.370215	0.426521	0.446426				0.366803	0.456484	0.402525				0.368169	0.31794	0.371369
	398	0.344607	0.393516	0.3911				0.4761	0.5052	0.5597				0.469366	0.498462	0.475881				0.6263	0.6222	0.6259				0.395552	0.437113	0.447737				0.380358	0.473724	0.412767				0.373302	0.321663	0.376331
	396	0.351623	0.395243	0.405857				0.476	0.5026	0.554				0.480467	0.523091	0.50277				0.6218	0.6153	0.621				0.419717	0.446257	0.447527				0.393079	0.490203	0.421227				0.377465	0.324444	0.380323
	394	0.355676	0.393798	0.418399				0.4759	0.5	0.5484				0.489894	0.546264	0.528761				0.6172	0.6085	0.616				0.442542	0.454222	0.446468				0.404977	0.505813	0.428574				0.381204	0.326749	0.384123
	392	0.358303	0.391409	0.430087				0.4759	0.4972	0.5479				0.49875	0.568468	0.554106				0.6127	0.6014	0.6109				0.464516	0.461725	0.445728				0.416554	0.521176	0.435718				0.384892	0.329108	0.387546
	390	0.361416	0.390578	0.442257				0.4758	0.4946	0.5448				0.50791	0.590055	0.578481				0.6083	0.5945	0.6058				0.485756	0.469519	0.445944				0.428328	0.536594	0.443603				0.389035	0.33199	0.391422
	388	0.36618	0.39243	0.454845				0.4757	0.4921	0.5381				0.516983	0.610227	0.600849				0.6039	0.5878	0.601				0.505296	0.477309	0.447336				0.43942	0.551104	0.451929				0.393113	0.335143	0.395834
	386	0.372847	0.396986	0.468336				0.4755	0.4896	0.5329				0.526591	0.630036	0.622462				0.5995	0.581	0.5961				0.524022	0.485209	0.449371				0.450188	0.564985	0.460641				0.397441	0.338366	0.400419
	384	0.38084	0.403215	0.482957				0.4753	0.4869	0.5277				0.536743	0.650114	0.644342				0.595	0.5739	0.5911				0.542523	0.493373	0.451813				0.461037	0.579044	0.469856				0.402003	0.341894	0.405227
	382	0.389111	0.410042	0.497543				0.4753	0.4844	0.5212				0.546797	0.669925	0.665792				0.5909	0.5672	0.5865				0.560099	0.501336	0.454451				0.471478	0.592752	0.478815				0.406266	0.345044	0.409643
	380	0.396797	0.416247	0.511243				0.4751	0.4819	0.5162				0.556046	0.688846	0.686089				0.5868	0.5604	0.5817				0.576365	0.508531	0.456682				0.48099	0.605319	0.486909				0.410054	0.347964	0.413652
	378	0.403568	0.421523	0.524074				0.4749	0.4792	0.511				0.564135	0.706284	0.705147				0.5825	0.5537	0.5769				0.591253	0.515011	0.4587				0.489449	0.61678	0.494034				0.41351	0.350577	0.417567
	376	0.409367	0.426037	0.53513				0.4748	0.4768	0.5056				0.57053	0.721438	0.722008				0.5785	0.547	0.5723				0.603647	0.520162	0.460189				0.496408	0.626413	0.499733				0.415963	0.352552	0.420636
	374	0.414553	0.430273	0.544371				0.4745	0.4742	0.5001				0.575126	0.73388	0.735744				0.5744	0.54	0.5676				0.61349	0.5245	0.461293				0.501273	0.633623	0.503921				0.417749	0.353822	0.422656
	372	0.418839	0.434174	0.551268				0.4743	0.4717	0.4948				0.577628	0.742846	0.745228				0.5702	0.5333	0.5632				0.620294	0.52776	0.462376				0.503773	0.638521	0.506575				0.418462	0.354019	0.423622
	370	0.429147	0.446116	0.563773				0.4742	0.4692	0.4894				0.580343	0.762036	0.762599				0.5663	0.5268	0.5585				0.62595	0.528369	0.461749				0.501996	0.64296	0.506962				0.416819	0.350464	0.422338
	368	0.427909	0.444704	0.560908				0.474	0.4667	0.484				0.576014	0.755564	0.7553				0.5624	0.52	0.554				0.621796	0.526268	0.460474				0.497256	0.639918	0.503845				0.414551	0.347724	0.419866
	366	0.424142	0.441204	0.553287				0.4737	0.4641	0.4788				0.568259	0.744338	0.742466				0.5584	0.5134	0.5496				0.611661	0.52161	0.457979				0.489105	0.633002	0.49764				0.410884	0.343088	0.415615
	364	0.417406	0.435476	0.541099				0.4736	0.4615	0.4735				0.55656	0.727129	0.72386				0.5545	0.5071	0.5452				0.594969	0.51363	0.454682				0.477295	0.621372	0.488438				0.405843	0.338222	0.409743
	362	0.407635	0.427404	0.524918				0.4734	0.4591	0.4685				0.541602	0.704928	0.700044				0.5508	0.5008	0.541				0.573093	0.502465	0.450728				0.462392	0.606186	0.476547				0.399787	0.332828	0.402855
	360	0.395815	0.41764	0.506008				0.473	0.4567	0.4635				0.524524	0.679844	0.672943				0.5471	0.4943	0.5367				0.548084	0.489509	0.446241				0.446151	0.588402	0.463399				0.393029	0.326578	0.395415
	358	0.383238	0.407449	0.486433				0.473	0.4543	0.4587				0.506686	0.654123	0.644621				0.5436	0.4881	0.5328				0.521605	0.476017	0.441813				0.429719	0.570557	0.449762				0.386216	0.320573	0.387958
	356	0.369654	0.396805	0.46592				0.473	0.4521	0.4538				0.487717	0.627004	0.614973				0.5402	0.4821	0.5287				0.493066	0.461664	0.437634				0.412077	0.552511	0.435686				0.379804	0.314837	0.380797
	354	0.355566	0.38565	0.445058				0.4729	0.4499	0.4492				0.46806	0.598907	0.584543				0.5366	0.4761	0.5249				0.463448	0.44693	0.434333				0.394418	0.533725	0.42197				0.373469	0.309187	0.373722
	352	0.34159	0.374712	0.424926				0.4724	0.4474	0.4444				0.448192	0.571711	0.555257				0.5331	0.4699	0.5207				0.434197	0.432342	0.431326				0.377331	0.515664	0.408552				0.367868	0.303846	0.367265
	350	0.328047	0.36417	0.406345				0.4723	0.4451	0.4396				0.428906	0.546213	0.528196				0.5296	0.4639	0.5168				0.406442	0.418941	0.42907				0.361414	0.499119	0.39643				0.363325	0.299611	0.362208
	348	0.315564	0.35465	0.389985				0.4722	0.4427	0.435				0.411519	0.523735	0.504413				0.5263	0.4582	0.5129				0.381818	0.406969	0.428285				0.347801	0.484767	0.386436				0.360715	0.29643	0.358643
	346	0.304505	0.346475	0.375956				0.472	0.4402	0.4304				0.395054	0.504467	0.48358				0.5232	0.4526	0.5089				0.359833	0.397124	0.429158				0.336667	0.473073	0.378445				0.359874	0.295518	0.356995
	344	0.294518	0.33918	0.36451				0.4717	0.4382	0.4262				0.380201	0.488175	0.46631				0.5201	0.4471	0.5054				0.341025	0.389133	0.431805				0.328082	0.464433	0.37278				0.361529	0.297567	0.357705
	342	0.286472	0.333359	0.356055				0.4716	0.4361	0.422				0.367425	0.47542	0.452948				0.5169	0.4416	0.5019				0.326032	0.383434	0.437042				0.322502	0.459183	0.370666				0.366544	0.301595	0.361038
	340	0.297533	0.340922	0.346086				0.4717	0.434	0.4178				0.343089	0.472783	0.451136				0.5139	0.4363	0.4986				0.297012	0.37306	0.432681				0.306136	0.435791	0.359404				0.359515	0.299378	0.354549
	338	0.293319	0.338259	0.34488				0.4713	0.4318	0.4135				0.335421	0.466361	0.444437				0.5108	0.4309	0.4949				0.292256	0.375691	0.446689				0.309923	0.441273	0.366802				0.375516	0.31332	0.368271
	336	0.292485	0.338326	0.348888				0.4712	0.4298	0.4095				0.332414	0.465505	0.443258				0.5078	0.4257	0.4915				0.293957	0.38269	0.465153				0.319781	0.453511	0.379396				0.399124	0.333915	0.388321
	334	0.295357	0.341945	0.359997				0.471	0.4278	0.4056				0.334404	0.471171	0.448725				0.5051	0.4203	0.4882				0.302323	0.395413	0.490965				0.335943	0.473121	0.400674				0.431974	0.362989	0.416619
	332	0.302228	0.349356	0.378783				0.4708	0.4259	0.4017				0.342676	0.484523	0.462003				0.5024	0.4153	0.485				0.319582	0.41538	0.52556				0.361856	0.50228	0.431596				0.477122	0.401221	0.454923
	330	0.313604	0.360294	0.406324				0.4706	0.4239	0.3979				0.358056	0.505272	0.48355				0.4997	0.4104	0.4819				0.346451	0.442864	0.56946				0.39802	0.542875	0.472728				0.536021	0.450629	0.503978
	328	0.329468	0.375449	0.44404				0.4705	0.4217	0.394				0.381014	0.535587	0.514935				0.4969	0.4055	0.4788				0.384178	0.477981	0.621999				0.445442	0.596707	0.525878				0.607703	0.511948	0.565429
	326	0.350859	0.394448	0.493321				0.4706	0.4201	0.3908				0.412508	0.576799	0.557828				0.4946	0.4008	0.4759				0.433775	0.52068	0.684505				0.505718	0.664181	0.591516				0.693739	0.585529	0.638468
	324	0.376904	0.416975	0.556815				0.4703	0.4184	0.3871				0.452573	0.629854	0.613946				0.492	0.3959	0.4729				0.493803	0.568941	0.75209				0.579129	0.746686	0.667956				0.790047	0.669139	0.719124
	322	0.406922	0.4422	0.633603				0.4702	0.4156	0.3833				0.501077	0.695427	0.684899				0.4894	0.3909	0.4698				0.571467	0.61929	0.821597				0.663819	0.844165	0.751778				0.889566	0.755025	0.803282
	320	0.438309	0.46731	0.722032				0.4701	0.4137	0.38				0.556874	0.774313	0.7699				0.487	0.3862	0.467				0.655139	0.667976	0.886103				0.754743	0.951383	0.834187				0.98115	0.834197	0.877953
	318	0.469659	0.490517	0.817677				0.4702	0.4118	0.3767				0.616422	0.862459	0.869473				0.4846	0.3819	0.4641				0.741922	0.709366	0.939044				0.844172	1.06135	0.907396				1.05329	0.899665	0.939568
	316	0.499594	0.511562	0.917013				0.47	0.4101	0.3735				0.678588	0.958798	0.981974				0.4823	0.3778	0.4616				0.828382	0.740796	0.977833				0.924113	1.16708	0.968108				1.10477	0.94842	0.98553
	314	0.526009	0.528634	1.01389				0.4698	0.4084	0.3703				0.741728	1.06015	1.10594				0.4801	0.3734	0.4589				0.907973	0.763564	1.00144				0.990914	1.25491	1.01309				1.13787	0.97616	1.01275
	312	0.546664	0.540036	1.10348				0.4698	0.4068	0.3672				0.798364	1.16343	1.23861				0.4779	0.3694	0.4563				0.975281	0.77708	1.01449				1.04115	1.32672	1.04114				1.15428	0.9916	1.02838
	310	0.562189	0.547836	1.17802				0.4697	0.4052	0.3643				0.846381	1.26053	1.37487				0.4758	0.3655	0.4537				1.02739	0.785165	1.018				1.07402	1.37386	1.05455				1.16348	0.99876	1.03689
	308	0.57302	0.551444	1.23513				0.4695	0.4037	0.3614				0.884468	1.34829	1.50819				0.4736	0.3616	0.4514				1.06293	0.790029	1.01735				1.0932	1.40272	1.05765				1.16697	1.00317	1.0395
	306	0.579252	0.552041	1.27317				0.4695	0.4024	0.3586				0.911361	1.42273	1.62718				0.4718	0.3579	0.4493				1.0799	0.788705	1.01305				1.10194	1.42175	1.05573				1.16474	1.0029	1.03667
	304	0.580404	0.549963	1.29749				0.4696	0.401	0.356				0.929529	1.48353	1.73296				0.4702	0.3544	0.447				1.0926	0.786017	1.0087				1.10168	1.42834	1.05269				1.16367	0.99807	1.03528
	302	0.579887	0.545815	1.3123				0.4695	0.3996	0.3533				0.938319	1.52637	1.80752				0.4682	0.3508	0.4448				1.1011	0.782142	1.00564				1.10111	1.42859	1.05296				1.16063	0.99389	1.03266
	300	0.576884	0.540441	1.31692				0.4692	0.3981	0.3505				0.940656	1.56218	1.87025				0.4662	0.3471	0.4425				1.10735	0.777644	0.995324				1.09763	1.42205	1.04429				1.15609	0.9894	1.02703
	298	0.571125	0.530954	1.31556				0.4691	0.3968	0.3479				0.939196	1.5997	1.91325				0.4644	0.3435	0.4405				1.11042	0.76903	0.978596				1.08391	1.40089	1.02462				1.15312	0.97824	1.01893
	296	0.563299	0.516003	1.31099				0.4692	0.3956	0.3456				0.939532	1.66639	1.98196				0.4629	0.3406	0.4384				1.13191	0.752367	0.945701				1.04076	1.33541	0.990338				1.1385	0.95577	0.99669
	294	0.553369	0.506273	1.28536				0.469	0.3944	0.3433				0.987291	2.65002	2.58853				0.4611	0.3371	0.4365				1.28153	0.716882	0.842663				0.919677	1.18678	0.886802				1.11582	0.895014	0.96045
	292	0.544934	0.551054	1.2505				0.4693	0.3933	0.341				1.60462	7	7				0.4596	0.3341	0.4348				7	0.637813	0.699076				0.739618	0.99385	0.773093				1.19201	0.878176	1.00102
	290	0.54013	0.560258	1.20272				0.4693	0.3922	0.3386				2.4348	7	7				0.458	0.331	0.4329				7	0.639674	0.720033				0.762933	0.991357	0.830558				1.25914	0.876666	1.0581
	288	0.522028	0.549183	1.20289				0.4691	0.3909	0.3365				7.15	7	7				0.4565	0.3282	0.431				7	0.566742	0.655955				0.696919	0.777661	0.763729				1.49857	0.828345	1.20039
	286	0.387468	0.746274	1.06435				0.4691	0.3898	0.3344				-0.681192	7	7				0.4549	0.3252	0.4293				7	0.307672	0.331946				0.290088	0.314006	0.705378				6.98	0.744663	6.96
	284	7	-0.915085	7				0.4691	0.3888	0.3324				0.0774939	-0.342886	0.254574				0.4534	0.3224	0.4277				-0.767873	7	7				7	7	0.583246				-0.570863	6.93	-0.600237
	282	7	-0.043318	7				0.4689	0.3878	0.33				0.146859	-0.183563	0.455085				0.4518	0.3193	0.4258				-0.296187	7	7				7	7	1.03786				-0.146991	6.93	-0.141189
	280	7	0.0591619	7				0.4689	0.3868	0.3281				0.146725	-0.195237	0.464267				0.4508	0.3168	0.4242				-0.230977	7	7				7	7	0.528878				-0.149968	6.93	-0.144617
	278	7	0.00215806	7				0.4691	0.3859	0.3265				0.10414	-0.190786	0.527746				0.4495	0.3144	0.4229				-0.259721	7	7				7	7	0.151263				-0.0984287	0.624245	-0.153136
	276	7	-0.015306	7				0.4691	0.3849	0.3244				0.117462	-0.158451	0.532664				0.448	0.3118	0.4213				-0.294376	7	7				7	7	-0.0539912				-0.201942	0.485419	-0.214171
	274	7	0.181863	7				0.4692	0.3841	0.3228				0.132854	-0.148135	0.512073				0.4469	0.3094	0.4201				-0.266162	7	7				7	7	-0.171464				-0.124253	0.98017	-0.172779
	272	7	0.358872	1.37653				0.4691	0.3831	0.321				0.153552	-0.185682	0.642383				0.4457	0.3069	0.4185				-0.348357	7	7				7	7	-0.159673				-0.234039	0.497651	-0.226505
	270	7	0.525921	1.20417				0.4692	0.3823	0.3192				0.157436	-0.237591	0.587705				0.4445	0.3046	0.4171				-0.319759	7	7				7	7	-0.157351				-0.302949	0.488614	-0.152544
	268	7	0.117796	7				0.4693	0.3815	0.3178				0.161078	-0.229613	0.599412				0.4435	0.3025	0.4159				-0.290147	7	7				7	7	-0.244472				-0.303598	0.347349	-0.123585
	266	7	0.262281	7				0.4692	0.3807	0.3159				0.178168	-0.222411	0.527014				0.4423	0.3002	0.4145				-0.308387	7	7				7	7	-0.307153				-0.333242	0.135605	-0.172434
	264	7	0.474168	0.795551				0.4693	0.38	0.3145				0.168162	-0.251566	0.557564				0.4413	0.2982	0.4133				-0.201349	7	7				7	7	-0.197654				-0.225184	0.163154	-0.114955
	262	7	0.732509	0.808836				0.4693	0.3792	0.3128				0.21197	-0.221876	0.46773				0.4402	0.2959	0.412				-0.255256	7	7				7	7	-0.218187				-0.218838	0.206121	-0.152231
	260	7	7	0.424701				0.4692	0.3785	0.3112				0.213516	-0.245808	0.366145				0.4393	0.2941	0.4108				-0.28369	7	7				7	7	-0.222113				-0.276371	0.0238535	-0.156613
	258	7	7	0.261885				0.4693	0.3779	0.3099				0.191748	-0.286125	0.384819				0.4382	0.292	0.4098				-0.355934	7	7				7	7	-0.209323				-0.33897	-0.04192	-0.25228
	256	7	7	0.168619				0.4694	0.3772	0.3086				0.195432	-0.207797	0.564371				0.4373	0.2902	0.4087				-0.268362	7	7				0.672134	7	-0.169346				-0.304501	-0.019185	-0.0875874
	254	7	7	0.0748337				0.4697	0.3768	0.3073				0.186752	-0.252142	0.353316				0.4365	0.2884	0.4077				-0.32168	7	7				0.62284	7	-0.194202				-0.418853	-0.0600552	-0.152757
	252	7	7	0.0696464				0.4696	0.376	0.306				0.149938	-0.293973	0.320839				0.4355	0.2866	0.4068				-0.422012	0.656982	7				0.399979	7	-0.153378				-0.556533	-0.231316	-0.423158
	250	7	7	0.0942603				0.4695	0.3756	0.3049				0.165805	-0.319442	0.246513				0.4349	0.2848	0.4059				-0.48062	0.219334	7				0.338043	7	-0.0154137				-0.526185	-0.319205	-0.461744
	248	7	7	0.00681956				0.4695	0.3749	0.3034				0.146853	-0.245296	0.32471				0.434	0.2832	0.4048				-0.384736	0.272222	7				0.0881033	7	-0.00993658				-0.462779	-0.3471	-0.292078
	246	7	7	-0.0177386				0.4698	0.3746	0.3024				0.135961	-0.200857	0.35187				0.4333	0.2817	0.404				-0.521307	0.0102404	7				0.0367602	7	-0.159058				-0.590567	-0.553788	-0.517156
	244	0.776187	7	-0.153209				0.4697	0.3739	0.3013				0.157892	-0.154968	0.221617				0.4326	0.28	0.4033				-0.427249	-0.255868	7				-0.237453	7	7				-0.579596	-0.591283	-0.569245
	242	0.556596	7	-0.151152				0.4697	0.3736	0.3003				0.174931	-0.14282	0.146675				0.4319	0.2786	0.4026				-0.424015	-0.283528	7				-0.236188	7	7				-0.580148	-0.683543	-0.656407
	240	1.03548	7	-0.127914				0.4697	0.3733	0.2994				0.177774	-0.204704	0.157199				0.4315	0.2772	0.4019				-0.114764	0.0311549	7				-0.0441381	7	7				-0.360836	-0.398174	-0.335619
	238	7	7	-0.192903				0.4699	0.3729	0.2984				0.17985	-0.222677	0.206447				0.4309	0.2759	0.4012				-0.037976	-0.170927	7				-0.244672	7	7				-0.471438	-0.512337	-0.460958
	236	0.817304	7	-0.0109504				0.4696	0.3724	0.2973				0.155471	-0.205481	0.254684				0.4302	0.2744	0.4005				-0.0998302	-0.33718	7				-0.5148	7	7				-0.561686	-0.704987	-0.541821
	234	7	7	-0.308056				0.4696	0.3722	0.2964				0.1261	-0.255271	0.21946				0.4298	0.2731	0.4				0.145329	-0.0955614	7				-0.380485	7	7				-0.345917	-0.424581	-0.331696
	232	7	7	-0.303557				0.4694	0.3721	0.2956				0.141101	-0.243693	0.314353				0.4292	0.2719	0.3994				0.260823	-0.188143	0.897424				-0.422884	1.67568	7				-0.244056	-0.431152	-0.347481
	230	7	7	-0.485655				0.4695	0.3719	0.2948				0.171011	-0.312608	0.23548				0.4288	0.2708	0.399				0.119609	-0.277166	0.50338				-0.493928	0.852814	7				-0.0985519	-0.469141	-0.448836
	228	7	7	-0.808191				0.4694	0.3716	0.294				0.177663	-0.265882	0.0884296				0.4282	0.2693	0.3985				-0.0702313	-0.653469	0.345766				-0.779765	7	7				-0.176931	-0.742169	-0.738015
	226	7	7	-0.537023				0.469	0.3716	0.2932				0.169248	-0.295736	0.125872				0.4281	0.2682	0.3982				0.0384275	-0.869327	0.602311				-0.898984	7	7				-0.273179	-0.857613	-0.880736
	224	7	7	-0.721105				0.4685	0.3715	0.2924				0.146241	-0.306521	0.130579				0.4277	0.2671	0.3977				0.0384711	-0.824165	0.176288				-0.912485	0.0687386	7				-0.311932	-0.845737	-0.907298
	222	-0.395726	-1.0029	7				0.4682	0.3715	0.2916				0.148302	-0.131731	0.0741991				0.4273	0.2658	0.3972				0.325846	-0.428757	0.251469				-0.457454	0.480213	7				1.00435	-0.361522	-0.510674
	220	-0.187562	-0.81235	7				0.4677	0.3717	0.291				0.144453	-0.150938	0.0647491				0.4271	0.2648	0.3972				0.992876	-0.603193	0.0992827				-0.580594	0.0990234	7				6.98	-0.51446	-0.649726
	218	0.0674893	-0.7178	7				0.4672	0.3716	0.2904				0.150783	-0.271888	-0.0781039				0.427	0.2637	0.3969				0.968693	-0.78732	-0.169039				-0.839572	-0.0500409	0.533967				6.98	-0.737771	-0.837371
	216	0.303624	-0.575584	7				0.4666	0.3716	0.2895				0.148123	-0.308174	-0.15967				0.4267	0.2627	0.3966				7	-0.727228	0.0751064				-0.746493	0.0109171	0.43678				6.98	-0.657728	-0.686546
	214	0.00486749	-0.436211	7				0.4662	0.3718	0.289				0.132448	-0.154362	-0.117093				0.4267	0.2618	0.3965				1.85168	-0.793787	-0.144252				-0.779392	-0.209307	7				6.98	-0.761888	-0.71553
	212	0.0610679	-0.528918	7				0.4655	0.3717	0.2881				0.148082	-0.259864	-0.0912047				0.4262	0.2607	0.396				7	-0.718345	-0.135857				-0.744485	-0.118724	0.0420852				6.98	-0.691852	-0.629514
	210	0.36592	-0.349494	7				0.4649	0.3718	0.2876				0.15369	-0.232855	-0.0623604				0.4261	0.2596	0.3961				7	-0.646037	0.0323084				-0.670449	-0.0146341	-0.325843				6.98	-0.719696	-0.683852
	208	0.546289	-0.16177	7				0.4642	0.3717	0.2868				0.152032	-0.234191	-0.0836987				0.4258	0.2588	0.3957				7	-0.806585	-0.415307				-0.73018	-0.235508	-0.663133				6.98	-0.820374	-0.811134
	206	1.42464	-0.20419	7				0.4641	0.3718	0.2863				0.153277	-0.434867	-0.305671				0.4256	0.2578	0.3955				7	-1.34675	-0.835972				-1.31703	-0.757156	-1.28126				6.98	-1.31283	-1.3107
	204	7	-0.00332985	7				0.4639	0.3719	0.2858				0.14011	-0.524098	-0.287478				0.4254	0.2571	0.3953				7	-1.10958	-0.58535				-1.14729	-0.643483	-0.989958				6.98	-1.08626	-1.10685
	202	7	-0.00639919	7				0.4637	0.372	0.2852				0.128181	-0.37568	-0.168816				0.4251	0.2563	0.3953				7	-0.727153	-0.0770733				-0.717468	-0.323221	-0.562524				6.98	-0.607786	-0.649158
	200	7	-0.00297818	7				0.4633	0.3717	0.2847				0.128798	-0.414232	-0.117112				0.4247	0.2555	0.395				7	-0.668478	0.0933914				-0.648308	-0.28682	-0.51814				6.98	-0.546715	-0.467535
								0.4635	0.3718	0.2842										0.4243	0.255	0.3949
								0.4638	0.3719	0.2837										0.4241	0.2542	0.3944
								0.4638	0.3715	0.2831										0.4238	0.2536	0.3942
								0.4642	0.3716	0.2825										0.4234	0.2532	0.394
								0.4643	0.3715	0.2823										0.4228	0.2526	0.3938
								0.4645	0.3714	0.2814										0.4222	0.2519	0.3933
								0.4648	0.3713	0.2813										0.4221	0.2516	0.3932
								0.4654	0.3715	0.2809										0.422	0.2514	0.3932
								0.4654	0.3714	0.2804										0.4215	0.2508	0.3928
								0.4659	0.3715	0.2803										0.4212	0.2508	0.3931
								0.4664	0.3716	0.2798										0.4212	0.2507	0.3928
								0.4665	0.3716	0.2797										0.4211	0.2503	0.3926
								0.4667	0.3719	0.2794										0.4207	0.2501	0.3929
								0.4671	0.3719	0.2793										0.4205	0.2502	0.3929
								0.4674	0.372	0.279										0.4203	0.25	0.3929
								0.4679	0.3721	0.2789										0.4204	0.2501	0.393
								0.4683	0.3725	0.279										0.4203	0.2505	0.3932
								0.4684	0.3724	0.279										0.4204	0.2507	0.3936
								0.4691	0.373	0.2791										0.4206	0.2513	0.3941
								0.4692	0.3735	0.2791										0.4208	0.2514	0.3941
								0.4693	0.3743	0.2799										0.4212	0.252	0.3948
								0.4693	0.3749	0.2802										0.4215	0.2528	0.3953
								0.4694	0.3756	0.2809										0.4222	0.2537	0.3961
								0.4697	0.3769	0.2817										0.4235	0.2552	0.3975
								0.4696	0.3777	0.2827										0.4242	0.2563	0.3982
								0.4697	0.3792	0.2841										0.4256	0.2583	0.3997
								0.4698	0.3806	0.2856										0.427	0.2603	0.4011
								0.4701	0.3823	0.2876										0.4289	0.2626	0.403
								0.47	0.3841	0.2896										0.4311	0.2653	0.4052
								0.4701	0.3862	0.292										0.4334	0.2683	0.4074
								0.4701	0.3884	0.2946										0.4362	0.2718	0.41
								0.4698	0.3904	0.2972										0.4387	0.275	0.4125
								0.4699	0.3929	0.3										0.4417	0.2785	0.4152
								0.4697	0.3953	0.3024										0.4441	0.282	0.4176
								0.4697	0.3974	0.3051										0.4466	0.2853	0.4203
								0.4698	0.3996	0.3074										0.4489	0.2884	0.4229
								0.4694	0.4009	0.3092										0.4505	0.2909	0.4247
								0.4696	0.4027	0.3106										0.452	0.2931	0.4265
								0.4697	0.4042	0.3116										0.4529	0.2952	0.4279
								0.4699	0.4052	0.3125										0.4536	0.2963	0.4292
								0.4699	0.4059	0.3129										0.454	0.2972	0.4301
								0.4701	0.4068	0.3132										0.4542	0.2982	0.4307
								0.4703	0.4074	0.3132										0.4542	0.2988	0.4312
								0.4705	0.408	0.313										0.4538	0.2989	0.4315
								0.4707	0.4086	0.313										0.4538	0.299	0.4319
								0.4709	0.4094	0.3129										0.4538	0.2991	0.4322
								0.4713	0.41	0.3128										0.4538	0.2994	0.4325
								0.4712	0.4104	0.3127										0.4533	0.2991	0.4327
								0.4718	0.4114	0.3128										0.4535	0.2996	0.4331
								0.4717	0.4121	0.3126										0.4534	0.2998	0.4334
								0.4721	0.4132	0.313										0.4536	0.3001	0.434
								0.4725	0.4141	0.3132										0.4537	0.3003	0.4346
								0.4729	0.415	0.3133										0.4537	0.3006	0.4348
								0.4731	0.4159	0.3135										0.4538	0.3008	0.4353
								0.4733	0.4167	0.3134										0.4537	0.3011	0.4357
								0.4735	0.4174	0.3135										0.4538	0.301	0.4361
								0.4736	0.4183	0.3134										0.4535	0.301	0.4361
								0.4741	0.4191	0.3134										0.4536	0.3015	0.4365
								0.4742	0.4199	0.3135										0.4533	0.3017	0.4368
								0.4744	0.4211	0.3138										0.4533	0.302	0.4374
								0.4747	0.4222	0.3143										0.4536	0.3028	0.4381
								0.4751	0.4233	0.3146										0.4539	0.3035	0.4386
								0.4755	0.4247	0.3155										0.4543	0.3047	0.4396
								0.4757	0.4263	0.3167										0.4549	0.306	0.4407
								0.4762	0.4281	0.3182										0.4559	0.3082	0.4421
								0.4765	0.4298	0.3198										0.4571	0.3105	0.4435
								0.4771	0.4321	0.3221										0.4587	0.3135	0.4455
								0.4774	0.4344	0.3246										0.4606	0.3168	0.4477
								0.4779	0.437	0.3276										0.4628	0.3208	0.4502
								0.4784	0.4398	0.3309										0.4653	0.3254	0.453
								0.4789	0.4425	0.3345										0.4678	0.3302	0.4561
								0.4795	0.4456	0.3386										0.4708	0.3357	0.4595
								0.4798	0.4486	0.3427										0.4736	0.3414	0.4631
								0.4806	0.4517	0.3473										0.4767	0.3476	0.4667
								0.4813	0.4552	0.3524										0.4798	0.3543	0.4707
								0.4819	0.4584	0.3575										0.4834	0.3615	0.475
								0.4826	0.4619	0.3633										0.4873	0.3693	0.4798
								0.4833	0.4656	0.3695										0.4916	0.3776	0.4847
								0.484	0.4694	0.3765										0.4963	0.3868	0.49
								0.4847	0.4736	0.3843										0.5017	0.3971	0.4962
								0.4855	0.4782	0.393										0.5078	0.4085	0.5032
								0.4863	0.4832	0.4026										0.5144	0.4209	0.5107
								0.4872	0.4884	0.4129										0.5217	0.4342	0.5186
								0.4881	0.4938	0.4242										0.5296	0.4484	0.5276
								0.4889	0.4996	0.4364										0.5386	0.4638	0.5372
								0.4896	0.5055	0.4492										0.5478	0.4799	0.5472
								0.4905	0.5119	0.4631										0.5578	0.4971	0.5582
								0.4915	0.5184	0.4778										0.5685	0.5152	0.5699
								0.4923	0.5252	0.4933										0.58	0.5341	0.5821
								0.4933	0.5324	0.5095										0.5921	0.5539	0.5951
								0.4943	0.5398	0.5267										0.6047	0.5744	0.6089
								0.4952	0.5473	0.5437										0.6178	0.595	0.6232
								0.4959	0.555	0.5605										0.6314	0.6161	0.6381
								0.4968	0.5628	0.5794										0.6456	0.6378	0.6534
								0.4978	0.5707	0.5984										0.6603	0.6595	0.6692
								0.4985	0.5786	0.6173										0.675	0.6808	0.6849
								0.4992	0.5869	0.6367										0.69	0.7023	0.7009
								0.4999	0.595	0.6561										0.7054	0.7229	0.7175
								0.5006	0.6032	0.6758										0.721	0.7436	0.7344
								0.5014	0.6113	0.6954										0.7367	0.7642	0.7515
								0.5021	0.6195	0.7145										0.7524	0.7838	0.7684
								0.5025	0.6274	0.7333										0.7676	0.803	0.7852
								0.5032	0.6354	0.752										0.7831	0.8216	0.8023
								0.5037	0.6432	0.77										0.7985	0.8391	0.8188
								0.5042	0.6506	0.7875										0.8134	0.8556	0.835
								0.5047	0.6575	0.8048										0.828	0.8714	0.8508
								0.5051	0.6646	0.8219										0.842	0.8863	0.8664
								0.5055	0.6715	0.8376										0.8559	0.9003	0.8814
								0.5058	0.6783	0.8529										0.8696	0.9139	0.8963
								0.5064	0.6851	0.868										0.8831	0.9269	0.9112
								0.5069	0.6916	0.8824										0.8963	0.9391	0.9256
								0.5071	0.6979	0.8964										0.9091	0.9512	0.9396
								0.5076	0.7042	0.9103										0.9221	0.9628	0.9534
								0.5081	0.7105	0.9239										0.9349	0.974	0.9674
								0.5085	0.7165	0.9373										0.9472	0.9848	0.9807
								0.5092	0.7223	0.9507										0.9596	0.9956	0.9942
								0.5099	0.7282	0.9637										0.9717	1.0061	1.0074
								0.5106	0.734	0.9765										0.9834	1.0165	1.0203
								0.5116	0.7398	0.9894										0.995	1.027	1.0331
								0.5126	0.7453	1.0026										1.0061	1.0384	1.0454
								0.5135	0.7505	1.0152										1.0166	1.0496	1.0572
								0.515	0.7554	1.028										1.0272	1.0618	1.069
								0.5169	0.76	1.0419										1.0377	1.0764	1.0809
								0.519	0.7642	1.0557										1.0464	1.0922	1.0909
								0.5214	0.7678	1.0688										1.0532	1.1083	1.0987
								0.5244	0.7706	1.0827										1.0589	1.1273	1.1056
								0.528	0.773	1.097										1.0633	1.1482	1.1108
								0.5319	0.7747	1.1112										1.0662	1.1707	1.1143
								0.5358	0.7752	1.1248										1.0672	1.1937	1.1161
								0.5394	0.7745	1.1358										1.0663	1.2147	1.1154
								0.5423	0.7724	1.1437										1.0628	1.2326	1.1123
								0.5448	0.769	1.1479										1.0572	1.2471	1.107
								0.5469	0.7643	1.1482										1.0493	1.2569	1.099
								0.5484	0.7584	1.145										1.0394	1.263	1.0887
								0.5493	0.7516	1.1376										1.0276	1.2644	1.0763
								0.5501	0.7438	1.1269										1.0144	1.2624	1.0621
								0.5505	0.735	1.1134										0.9996	1.2563	1.0463
								0.5508	0.7259	1.0972										0.9834	1.2459	1.0288
								0.5513	0.7162	1.0788										0.9662	1.2327	1.0102
								0.5513	0.7058	1.0579										0.9479	1.216	0.9907
								0.5513	0.6953	1.0352										0.9293	1.1968	0.9702
								0.5512	0.6845	1.0117										0.9099	1.1748	0.9497
								0.5512	0.6738	0.9872										0.8907	1.1505	0.9289
								0.5512	0.6632	0.962										0.8718	1.125	0.9079
								0.551	0.653	0.9369										0.8532	1.0984	0.8874
								0.5508	0.6434	0.9122										0.8352	1.0715	0.8673
								0.5507	0.6338	0.8879										0.8177	1.0444	0.8476
								0.5506	0.6246	0.8639										0.8008	1.0169	0.8287
								0.5505	0.6159	0.8405										0.7845	0.9898	0.8105
								0.5506	0.6076	0.8178										0.7689	0.9628	0.793
								0.5505	0.5998	0.7957										0.7544	0.9362	0.7764
								0.5507	0.5927	0.7752										0.741	0.911	0.7608
								0.551	0.5863	0.7559										0.7284	0.8866	0.7463
								0.5513	0.5806	0.7373										0.7168	0.8632	0.7328
								0.5516	0.5755	0.7203										0.7064	0.8416	0.7206
								0.5519	0.5714	0.7048										0.6972	0.8215	0.7097
								0.5526	0.5683	0.6906										0.6893	0.8031	0.7001
								0.5533	0.5658	0.6777										0.6826	0.786	0.6919
								0.5539	0.5646	0.6663										0.6776	0.7707	0.6849
								0.5547	0.5648	0.6567										0.6741	0.7577	0.68
								0.5558	0.5662	0.6489										0.6727	0.7466	0.6767
								0.5567	0.5693	0.6429										0.6733	0.7378	0.675
								0.5579	0.5739	0.6388										0.6757	0.7311	0.6751
								0.5596	0.5806	0.6367										0.6806	0.7266	0.6772
								0.5613	0.5894	0.6368										0.6881	0.7249	0.6815
								0.5635	0.6006	0.6395										0.6983	0.7259	0.6881
								0.5658	0.6143	0.644										0.7113	0.7294	0.6975
								0.5683	0.6309	0.6509										0.7275	0.7354	0.7093
								0.5715	0.6503	0.6605										0.7473	0.7443	0.724
								0.5751	0.6734	0.6729										0.7706	0.7562	0.7419
								0.5791	0.7006	0.6882										0.7982	0.7712	0.7631
								0.5836	0.7316	0.7063										0.8306	0.7892	0.7879
								0.5888	0.7676	0.7283										0.868	0.811	0.8172
								0.5949	0.8088	0.754										0.9107	0.8366	0.8505
								0.6014	0.8544	0.7829										0.9584	0.8657	0.8875
								0.6087	0.9046	0.816										1.0107	0.8985	0.929
								0.6167	0.96	0.8528										1.069	0.9352	0.9749
								0.6256	1.0212	0.8935										1.1337	0.9759	1.0259
								0.6352	1.0887	0.9387										1.2046	1.0203	1.0823
								0.6458	1.1619	0.988										1.2811	1.0688	1.1433
								0.6573	1.2407	1.0416										1.3642	1.1209	1.2102
								0.662	1.317	1.0964										1.447	1.1758	1.2763
								0.6699	1.3991	1.1544										1.5351	1.2326	1.3468
								0.6832	1.4933	1.2187										1.6349	1.2931	1.4277
								0.6969	1.592	1.2863										1.7394	1.3543	1.5137
								0.7112	1.6956	1.3566										1.8503	1.4159	1.6033
								0.7257	1.8032	1.4298										1.965	1.48	1.6977
								0.7412	1.916	1.506										2.084	1.5437	1.7967
								0.757	2.0315	1.5842										2.2077	1.6057	1.9005
								0.7732	2.1509	1.6657										2.333	1.6641	2.0092
								0.7898	2.2717	1.7468										2.4624	1.7197	2.1182
								0.8058	2.3911	1.8279										2.5846	1.7717	2.2311
								0.8219	2.5092	1.9122										2.7098	1.8183	2.3448
								0.8374	2.6203	1.9919										2.8306	1.8593	2.4586
								0.852	2.7264	2.0726										2.9371	1.8971	2.5739
								0.8647	2.83	2.1516										3.0291	1.926	2.6779
								0.8762	2.918	2.2248										3.0924	1.9493	2.7735
								0.8851	2.9959	2.2943										3.1264	1.9655	2.8719
								0.8905	3.0348	2.353										3.1538	1.9707	2.9317
								0.89	3.0709	2.4051										3.1217	1.9688	2.9828
								0.8807	3.0833	2.4358										3.0499	1.9408	2.9885
								0.8565	3.022	2.4339										2.9371	1.8934	2.9494
								0.8098	2.9247	2.3927										2.7606	1.8099	2.8631
								0.7278	2.7945	2.2973										2.5723	1.6801	2.7249
								0.5974	2.6356	2.1603										2.3463	1.509	2.5643
								0.4168	2.4914	1.9943										2.1065	1.297	2.4027
								0.2126	2.3701	1.8314										1.9328	1.0887	2.2672
								0.1017	2.374	1.7609										1.9664	0.9724	2.2982
								0.0919	2.4979	1.7848										2.3185	0.959	2.5446
								0.0933	2.5559	1.7997										2.697	0.9669	2.6799
								0.0303	2.4514	1.7264										2.2493	0.9116	2.4445
								-0.1102	2.2555	1.5746										1.8354	0.7703	2.1756
								-0.3265	2.0399	1.3604										1.5077	0.559	1.8943
								-0.6174	1.7987	1.0843										1.2041	0.2741	1.5841
								-0.9565	1.5108	0.7415										1.2042	-0.0804	1.2501
								-1.3141	1.1737	0.3879										1.2045	-0.4291	1.0479
								-1.6682	0.8403	0.0502										1.2047	-0.7644	0.8328
								-2.0265	0.5025	-0.296										1.205	-1.1	0.5586
								-2.3404	0.1821	-0.6144										1.2051	-1.4231	0.2639
								-2.5927	-0.0418	-0.8452										1.2055	-1.6506	0.0698
								-2.723	-0.1677	-0.9554										1.2058	-1.7825	-0.0238
								-2.7796	-0.241	-1.0289										1.206	-1.8719	-0.1335
								-2.9073	-0.3168	-1.1132										1.2065	-1.9447	-0.225
								-2.9209	-0.3846	-1.1729										1.2068	-2.0034	-0.2759
								-3.0744	-0.4308	-1.1975										1.2071	-2.0553	-0.3074
								-3.1324	-0.4831	-1.2283										1.2075	-2.1003	-0.317
								-3.0193	-0.5145	-1.2791										1.2079	-2.1338	-0.3742
								-3.0599	-0.5397	-1.3229										1.2082	-2.1688	-0.3532
								-3.188	-0.5578	-1.3893										1.2088	-2.1839	-0.4246
								-3.1843	-0.5794	-1.3663										1.2093	-2.2017	-0.45
								-3.1902	-0.5755	-1.355										1.2098	-2.1924	-0.3995
								-3.1538	-0.5794	-1.3543										1.2104	-2.1915	-0.3507
								-3.1707	-0.5849	-1.3518										1.211	-2.1925	-0.4245
								-3.1409	-0.5835	-1.3365										1.2116	-2.1955	-0.4793
								-3.0398	-0.5891	-1.3401										1.2122	-2.1818	-0.4113
								-3.0341	-0.5979	-1.3431										1.2127	-2.1998	-0.4039
								-3.1041	-0.5911	-1.3273										1.2133	-2.1861	-0.5007
								-3.0379	-0.582	-1.3483										1.214	-2.2016	-0.4335
								-3.0875	-0.6014	-1.3869										1.2146	-2.1969	-0.4171
								-3.0021	-0.5931	-1.3452										1.2153	-2.1965	-0.4575
								-3.0415	-0.5788	-1.3751										1.2159	-2.1829	-0.4742
								-2.9943	-0.5831	-1.3595										1.2166	-2.1824	-0.4382
								-2.9619	-0.5907	-1.3426										1.2172	-2.1767	-0.5156
								-2.9802	-0.5907	-1.3504										1.2178	-2.1789	-0.61
								-2.9536	-0.6019	-1.352										1.2186	-2.175	-0.5146
								-3.0195	-0.5959	-1.3523										1.2192	-2.1835	-0.3952
								-2.9631	-0.5983	-1.3669										1.22	-2.17	-0.4798
								-2.893	-0.5835	-1.3267										1.2207	-2.1696	-0.4925
								-2.9107	-0.5921	-1.3524										1.2214	-2.1792	-0.5112
								-2.952	-0.5944	-1.3552										1.2223	-2.175	-0.5289

## Sheet: Temp_modified
		10°C						15 °C						22 °C						30 °C						35 °C						45 °C						55 °C						65 °C
	Wavelength (nm)	Absorbance (a.u.)	Absorbance (a.u.)	Absorbance (a.u.)				Absorbance (a.u.)	Absorbance (a.u.)	Absorbance (a.u.)				Absorbance (a.u.)	Absorbance (a.u.)	Absorbance (a.u.)				Absorbance (a.u.)	Absorbance (a.u.)	Absorbance (a.u.)				Absorbance (a.u.)	Absorbance (a.u.)	Absorbance (a.u.)				Absorbance (a.u.)	Absorbance (a.u.)	Absorbance (a.u.)				Absorbance (a.u.)	Absorbance (a.u.)	Absorbance (a.u.)				Absorbance (a.u.)	Absorbance (a.u.)	Absorbance (a.u.)
	800	0.331654	0.339783	0.419149				0.6809	0.6798	0.6494				0.584026	0.606043	0.500544				0.8029	0.7755	0.8078				0.294794	0.162155	0.0722996				0.307107	0.239286	0.128528				0.151581	0.0776454	0.0776765				0.173367	0.0964923	0.0731216
	798	0.328405	0.337496	0.41646				0.6791	0.6783	0.6473				0.570199	0.594284	0.489742				0.8002	0.7733	0.8048				0.294512	0.159264	0.0706955				0.307282	0.238365	0.125694				0.150924	0.0768979	0.0764433				0.173252	0.0961692	0.0722805
	796	0.325266	0.335279	0.41383				0.6771	0.6765	0.6452				0.556804	0.582569	0.478931				0.7973	0.7709	0.8017				0.294312	0.156454	0.0691392				0.30747	0.23757	0.122948				0.150165	0.0762206	0.0751959				0.173064	0.0958157	0.0715064
	794	0.322152	0.33304	0.411356				0.6753	0.6748	0.6431				0.543927	0.570976	0.468177				0.7948	0.7687	0.7986				0.294077	0.153754	0.0675725				0.308744	0.236816	0.120259				0.149515	0.0754847	0.0740205				0.172834	0.0954232	0.0707193
	792	0.319133	0.330728	0.408925				0.6731	0.6727	0.6405				0.531693	0.559436	0.457705				0.7916	0.7662	0.7955				0.293564	0.151123	0.0660494				0.309548	0.23613	0.117655				0.148942	0.0747452	0.0729305				0.172721	0.0949637	0.0699215
	790	0.316137	0.328612	0.406532				0.671	0.671	0.6383				0.520157	0.548229	0.447421				0.789	0.7641	0.7924				0.292837	0.148446	0.0645318				0.309653	0.235593	0.115084				0.148278	0.0739753	0.0717705				0.1725	0.0945677	0.0691591
	788	0.313162	0.326524	0.404232				0.6689	0.6693	0.636				0.509174	0.537308	0.437214				0.7863	0.7617	0.7892				0.292262	0.14582	0.0630333				0.309545	0.235068	0.112637				0.147782	0.0732374	0.0706063				0.172049	0.0943387	0.0683896
	786	0.310273	0.324339	0.401944				0.6673	0.6677	0.634				0.498482	0.526654	0.427307				0.7838	0.7597	0.7869				0.291761	0.1433	0.0615433				0.309321	0.234486	0.110278				0.147219	0.0725464	0.0695049				0.171718	0.0940365	0.0675075
	784	0.307521	0.322303	0.399823				0.6654	0.6661	0.632				0.488218	0.516285	0.417659				0.7811	0.7576	0.7842				0.291164	0.140797	0.0600744				0.309148	0.233967	0.108005				0.14651	0.0718329	0.0684054				0.171365	0.0935169	0.0666003
	782	0.304881	0.320402	0.397811				0.6633	0.6642	0.63				0.478199	0.506268	0.408381				0.7785	0.7554	0.7811				0.2906	0.138458	0.058701				0.309039	0.233487	0.105805				0.145941	0.0712213	0.067422				0.171098	0.092994	0.0659108
	780	0.302355	0.318582	0.395696				0.6618	0.6625	0.628				0.468763	0.496635	0.399534				0.7762	0.7534	0.7784				0.289841	0.136191	0.057385				0.308786	0.233079	0.103728				0.145357	0.0706074	0.0663953				0.170821	0.0925422	0.0651386
	778	0.29983	0.316898	0.393791				0.6599	0.6608	0.6259				0.459669	0.487495	0.391071				0.7735	0.7512	0.7757				0.288951	0.134046	0.0562025				0.308577	0.23262	0.101804				0.144712	0.0699869	0.0654037				0.170553	0.0920723	0.0644438
	776	0.297539	0.315319	0.392023				0.658	0.6591	0.6238				0.451132	0.478796	0.382993				0.7711	0.7491	0.7729				0.288111	0.132021	0.0550393				0.308147	0.232183	0.100098				0.144087	0.0694518	0.0644839				0.170251	0.0916148	0.0638604
	774	0.295482	0.313687	0.390287				0.6562	0.6576	0.6219				0.443141	0.470602	0.375453				0.7687	0.7472	0.7702				0.287365	0.130149	0.0538798				0.307791	0.231771	0.098452				0.143483	0.0689647	0.0636262				0.169797	0.0910879	0.0633799
	772	0.293522	0.312123	0.388684				0.6544	0.6556	0.6198				0.4357	0.462933	0.36847				0.7659	0.7449	0.7673				0.286635	0.128439	0.0528362				0.30744	0.23142	0.096922				0.142865	0.0685062	0.0628332				0.169432	0.0906354	0.0629474
	770	0.291732	0.310671	0.387243				0.6526	0.6543	0.6181				0.428977	0.456008	0.362086				0.7636	0.7431	0.7649				0.285793	0.1268	0.0519052				0.307105	0.231121	0.095525				0.142365	0.0680681	0.0620755				0.169107	0.0902077	0.0625413
	768	0.290078	0.309399	0.385921				0.6507	0.6527	0.6162				0.422866	0.449637	0.356239				0.7614	0.7414	0.7623				0.284625	0.125289	0.0510535				0.30677	0.2309	0.094263				0.142005	0.0676791	0.0613547				0.168825	0.0899443	0.0619923
	766	0.288666	0.308313	0.384851				0.649	0.651	0.614				0.417442	0.443832	0.351069				0.7586	0.7392	0.7597				0.283973	0.123956	0.0503071				0.306515	0.230731	0.093168				0.141638	0.067313	0.0607321				0.168594	0.0897731	0.0615956
	764	0.287393	0.307409	0.383808				0.6475	0.6495	0.6124				0.412727	0.438839	0.34653				0.7566	0.7375	0.7573				0.284167	0.122827	0.0496481				0.306238	0.2306	0.092156				0.141334	0.0670114	0.0602121				0.168501	0.089604	0.0613184
	762	0.286376	0.3066	0.382864				0.6457	0.6478	0.6104				0.408678	0.434686	0.342713				0.7542	0.7354	0.7547				0.284578	0.12184	0.0491249				0.30586	0.230578	0.091369				0.141018	0.0667562	0.0597944				0.168399	0.0894279	0.0609911
	760	0.285613	0.30596	0.382107				0.644	0.6463	0.6085				0.405317	0.431273	0.339745				0.7518	0.7335	0.7525				0.285004	0.121082	0.0487493				0.305763	0.230597	0.09072				0.140937	0.0665876	0.0595012				0.168241	0.0893335	0.0608399
	758	0.285109	0.305454	0.38164				0.6423	0.6446	0.6069				0.402729	0.428743	0.33749				0.7496	0.7318	0.7499				0.285465	0.120571	0.048513				0.305768	0.230541	0.090299				0.140882	0.0664737	0.0593142				0.168137	0.089298	0.0606678
	756	0.284782	0.304981	0.381257				0.6406	0.6436	0.6053				0.400901	0.426961	0.336021				0.7477	0.7301	0.7479				0.286278	0.120185	0.0483356				0.305828	0.230647	0.090046				0.140837	0.0663674	0.0591872				0.168134	0.0892478	0.0604939
	754	0.284681	0.304809	0.380964				0.6392	0.6421	0.6036				0.399889	0.42616	0.335406				0.7458	0.7284	0.7456				0.287208	0.120038	0.0482998				0.305843	0.230704	0.089965				0.140843	0.0663907	0.0592112				0.168196	0.0892444	0.060421
	752	0.284707	0.304742	0.380923				0.6375	0.6406	0.6018				0.399739	0.426337	0.335694				0.7436	0.7268	0.7432				0.288012	0.120143	0.0483607				0.305753	0.230713	0.090107				0.140819	0.0664476	0.059323				0.168103	0.0893144	0.0603174
	750	0.285055	0.304915	0.381075				0.6362	0.6391	0.6003				0.400461	0.427504	0.336959				0.7415	0.7249	0.7412				0.289095	0.12044	0.0485631				0.305781	0.230789	0.090518				0.140882	0.0665058	0.0594797				0.168064	0.0893424	0.0603258
	748	0.285772	0.305179	0.381369				0.6345	0.6377	0.5984				0.402047	0.429714	0.339213				0.7396	0.7232	0.739				0.290354	0.121043	0.0488849				0.305859	0.230839	0.091173				0.141059	0.0666438	0.0597772				0.168088	0.0892512	0.0603425
	746	0.286819	0.305671	0.381847				0.6329	0.6365	0.597				0.404672	0.433094	0.342548				0.7375	0.7217	0.737				0.291538	0.121946	0.0493335				0.305936	0.230916	0.092058				0.141231	0.0668684	0.060255				0.168112	0.0892405	0.0604877
	744	0.288101	0.306376	0.382482				0.6319	0.6351	0.5956				0.408095	0.437373	0.34683				0.7359	0.7205	0.735				0.292587	0.123025	0.0499102				0.305924	0.2309	0.093192				0.141468	0.0671211	0.0607823				0.168241	0.0892822	0.0606387
	742	0.289631	0.307098	0.383321				0.6308	0.6344	0.5947				0.412451	0.442729	0.352107				0.7345	0.7193	0.7336				0.293646	0.124361	0.0506013				0.305867	0.230856	0.09467				0.141648	0.0674088	0.0613989				0.16845	0.0892829	0.060879
	740	0.291777	0.306839	0.382077				0.6291	0.6332	0.5931				0.414993	0.447092	0.358068				0.7329	0.7177	0.7319				0.291497	0.125659	0.0511985				0.306317	0.229811	0.095651				0.140805	0.0675948	0.061572				0.167499	0.0878821	0.0604309
	738	0.293987	0.307974	0.383274				0.6282	0.632	0.5919				0.421795	0.454943	0.365734				0.7313	0.7164	0.7299				0.292848	0.127591	0.052124				0.306273	0.229829	0.098338				0.140899	0.0678823	0.0623409				0.167527	0.0879322	0.0607132
	736	0.29651	0.309105	0.38474				0.6273	0.631	0.5906				0.429863	0.46422	0.374659				0.7298	0.7152	0.7286				0.2944	0.12972	0.053123				0.306295	0.229605	0.101589				0.140717	0.0680741	0.0630789				0.167506	0.0878516	0.0610071
	734	0.299453	0.310335	0.386372				0.626	0.63	0.5894				0.439114	0.474819	0.384622				0.7284	0.7141	0.7271				0.296104	0.132184	0.0543103				0.306527	0.229259	0.105472				0.140479	0.068273	0.0638561				0.16761	0.0877337	0.0615542
	732	0.302761	0.312084	0.388371				0.6251	0.629	0.5886				0.449171	0.486405	0.395668				0.7272	0.7131	0.7258				0.29801	0.135059	0.0558723				0.307141	0.229257	0.109417				0.140743	0.0687781	0.0649268				0.168015	0.0878936	0.0624284
	730	0.306268	0.314821	0.39063				0.6241	0.6281	0.5873				0.458997	0.498728	0.408206				0.7259	0.7119	0.7245				0.300183	0.138256	0.0579051				0.307645	0.230067	0.111727				0.142193	0.069833	0.0664938				0.168739	0.0880518	0.0633532
	728	0.309998	0.318953	0.393425				0.6233	0.6273	0.5864				0.469124	0.512385	0.422949				0.7247	0.711	0.7232				0.302743	0.141733	0.0595466				0.307437	0.232105	0.112723				0.14497	0.0716045	0.0682118				0.168932	0.0876139	0.0631014
	726	0.314486	0.323347	0.397108				0.6225	0.6267	0.5858				0.481451	0.528078	0.439102				0.7238	0.7101	0.7221				0.305707	0.145522	0.0610757				0.308208	0.234183	0.115475				0.147353	0.0732145	0.0698456				0.168922	0.0870807	0.0628441
	724	0.319641	0.327418	0.401112				0.6216	0.6258	0.5848				0.495486	0.545541	0.456456				0.7228	0.7094	0.7212				0.308957	0.149815	0.0635307				0.310043	0.23582	0.119342				0.148863	0.0743617	0.0717403				0.169577	0.0875384	0.0641918
	722	0.324971	0.330567	0.404215				0.6211	0.6254	0.5842				0.509744	0.56307	0.473855				0.7219	0.7088	0.7203				0.311869	0.154608	0.0668588				0.311356	0.236416	0.123639				0.149434	0.0752088	0.0738224				0.170978	0.0886442	0.0667211
	720	0.330687	0.334283	0.407716				0.6204	0.6248	0.5833				0.524769	0.581708	0.492584				0.7211	0.708	0.7195				0.314933	0.159776	0.0701064				0.312082	0.237138	0.128333				0.150591	0.0764353	0.0760632				0.172201	0.0893671	0.0686165
	718	0.336812	0.338654	0.411914				0.6197	0.6241	0.5828				0.54089	0.601684	0.512999				0.7203	0.7075	0.7188				0.318632	0.165072	0.0731389				0.312889	0.238291	0.133155				0.152142	0.0778055	0.0783192				0.172964	0.0898654	0.0702497
	716	0.343363	0.343283	0.416157				0.6194	0.6237	0.5825				0.557745	0.622697	0.534609				0.7199	0.707	0.7183				0.322839	0.170752	0.0763818				0.313818	0.239693	0.138223				0.153762	0.0792626	0.0807548				0.173834	0.0904455	0.072021
	714	0.35029	0.348211	0.420634				0.619	0.6234	0.582				0.575267	0.644752	0.557516				0.7194	0.7067	0.7179				0.327372	0.176787	0.0798299				0.314679	0.241118	0.143534				0.155459	0.0808093	0.0833243				0.174795	0.0910228	0.0738944
	712	0.357767	0.353501	0.425554				0.6189	0.6232	0.5819				0.59352	0.667819	0.581777				0.7191	0.7067	0.7177				0.332233	0.183353	0.0835292				0.315676	0.242616	0.149173				0.157279	0.0825434	0.0860933				0.175866	0.0917428	0.0758727
	710	0.365622	0.358998	0.430779				0.6186	0.6231	0.5815				0.612429	0.691986	0.6074				0.7188	0.7063	0.7174				0.337202	0.190198	0.0873823				0.316537	0.244167	0.155073				0.159101	0.0843234	0.0889656				0.176935	0.0923398	0.0778793
	708	0.373713	0.364904	0.436134				0.6184	0.6226	0.5813				0.631746	0.716735	0.633988				0.7185	0.7061	0.7171				0.342243	0.197383	0.0914078				0.317494	0.245744	0.161225				0.161115	0.0861497	0.0919511				0.177919	0.0929382	0.0798646
	706	0.382255	0.370968	0.441783				0.6183	0.6226	0.5813				0.651405	0.74193	0.661431				0.7185	0.706	0.7173				0.347493	0.204967	0.0956564				0.318512	0.247481	0.16762				0.163212	0.0880382	0.0951138				0.178949	0.0936085	0.0819294
	704	0.391241	0.377207	0.447593				0.6183	0.6228	0.5813				0.670789	0.767278	0.689336				0.7186	0.7061	0.7175				0.3528	0.212778	0.100053				0.31962	0.249207	0.174133				0.165442	0.0900364	0.0983481				0.18006	0.094358	0.0840829
	702	0.400286	0.383651	0.453474				0.6183	0.6228	0.5815				0.689847	0.792341	0.717379				0.7187	0.7062	0.7177				0.35789	0.220574	0.104449				0.320722	0.250954	0.180628				0.167611	0.0919815	0.101602				0.181113	0.0951497	0.0862506
	700	0.409738	0.390299	0.459624				0.6186	0.6229	0.5817				0.708939	0.817465	0.74626				0.7192	0.7066	0.7182				0.36317	0.228618	0.108944				0.322028	0.252662	0.187324				0.169828	0.0940757	0.104978				0.182262	0.0960777	0.0885594
	698	0.419563	0.39731	0.466003				0.6189	0.623	0.582				0.728263	0.842917	0.776156				0.7195	0.7068	0.7188				0.369102	0.237081	0.113649				0.32328	0.254362	0.194264				0.17212	0.0962257	0.108434				0.183499	0.0970947	0.0908766
	696	0.429718	0.404487	0.472448				0.6192	0.6235	0.5826				0.747205	0.868254	0.806333				0.7201	0.7074	0.7194				0.3752	0.245699	0.118491				0.324535	0.256149	0.201199				0.17446	0.0983605	0.111952				0.184747	0.0980879	0.0932372
	694	0.439966	0.411709	0.478989				0.62	0.6239	0.5831				0.765115	0.892426	0.835901				0.7209	0.7081	0.7202				0.381173	0.254359	0.123283				0.325808	0.25801	0.208182				0.176869	0.100542	0.115549				0.185928	0.0990864	0.0955798
	692	0.450188	0.418818	0.485512				0.6204	0.6243	0.5837				0.782326	0.915745	0.865159				0.7218	0.7088	0.7214				0.386921	0.263095	0.128084				0.327042	0.259846	0.215167				0.179292	0.10274	0.119108				0.187118	0.10012	0.0978904
	690	0.460396	0.425889	0.492034				0.6211	0.625	0.5846				0.798762	0.938495	0.894211				0.7228	0.7097	0.7226				0.392691	0.27184	0.132991				0.328359	0.26157	0.222138				0.18167	0.104878	0.122667				0.188376	0.101006	0.10041
	688	0.470718	0.433008	0.498557				0.6219	0.6256	0.5854				0.81451	0.960326	0.922867				0.7237	0.7106	0.7237				0.398503	0.28051	0.13787				0.329616	0.263306	0.228997				0.183954	0.10699	0.126161				0.189449	0.101892	0.102837
	686	0.480981	0.440182	0.505053				0.6228	0.6262	0.5864				0.829208	0.980861	0.950865				0.7247	0.7116	0.7251				0.404269	0.289135	0.1427				0.330769	0.264954	0.235789				0.186215	0.109088	0.129677				0.190393	0.102771	0.105266
	684	0.491149	0.447408	0.511459				0.6235	0.627	0.5874				0.842923	1.0002	0.97783				0.7262	0.7125	0.7265				0.409955	0.297711	0.14745				0.331917	0.266567	0.242454				0.188366	0.111156	0.133098				0.191595	0.103634	0.107532
	682	0.501211	0.454432	0.517721				0.6246	0.6278	0.5885				0.855624	1.01814	1.0036				0.7277	0.7138	0.7284				0.415567	0.306107	0.152061				0.333008	0.268024	0.248931				0.190498	0.113231	0.136393				0.19289	0.104599	0.10989
	680	0.511123	0.461277	0.523929				0.6259	0.629	0.5898				0.867125	1.03471	1.02811				0.7294	0.7153	0.7302				0.421185	0.31433	0.156627				0.334136	0.269332	0.255287				0.192613	0.115309	0.139687				0.19411	0.105555	0.112211
	678	0.520793	0.467971	0.529871				0.6271	0.6303	0.5912				0.87765	1.04994	1.05136				0.7312	0.7168	0.7323				0.426528	0.322262	0.161015				0.335172	0.270593	0.261393				0.194609	0.117247	0.142848				0.195178	0.106512	0.114357
	676	0.530063	0.474261	0.53554				0.6285	0.6316	0.593				0.887208	1.06375	1.07314				0.7332	0.7185	0.7347				0.431693	0.329827	0.165185				0.336188	0.271938	0.267261				0.196502	0.119114	0.145825				0.196258	0.107426	0.116378
	674	0.538837	0.480227	0.540806				0.63	0.6329	0.5947				0.895483	1.07593	1.09299				0.7353	0.7202	0.7371				0.436522	0.336959	0.169097				0.337299	0.273079	0.272735				0.198342	0.120829	0.148543				0.197282	0.108253	0.118267
	672	0.54673	0.485745	0.545669				0.6316	0.6346	0.5964				0.90265	1.0865	1.11051				0.7376	0.7221	0.7396				0.440937	0.343483	0.172659				0.338319	0.274058	0.277797				0.199942	0.122343	0.150995				0.19803	0.108991	0.120004
	670	0.554142	0.49098	0.550262				0.6333	0.6361	0.5981				0.908847	1.09586	1.12658				0.7399	0.724	0.7421				0.445183	0.349555	0.175916				0.339223	0.275095	0.282586				0.201409	0.123829	0.1533				0.198763	0.109666	0.121662
	668	0.561401	0.49589	0.554582				0.6349	0.6378	0.6002				0.914189	1.10409	1.14109				0.7425	0.7261	0.7451				0.449347	0.355281	0.178978				0.34013	0.275955	0.287111				0.202866	0.125239	0.155445				0.199462	0.110185	0.123185
	666	0.568187	0.500448	0.558515				0.637	0.6398	0.6025				0.918564	1.11084	1.15366				0.7453	0.7286	0.7483				0.453187	0.360508	0.181786				0.340928	0.276942	0.291266				0.20423	0.126539	0.157361				0.199996	0.110714	0.124548
	664	0.574006	0.504442	0.561963				0.6389	0.6417	0.6046				0.921945	1.11622	1.164				0.748	0.7309	0.7513				0.456645	0.365063	0.184205				0.341506	0.27775	0.294976				0.205489	0.127671	0.158975				0.200533	0.111212	0.125733
	662	0.578991	0.507701	0.564871				0.641	0.6438	0.6072				0.924625	1.1202	1.17192				0.7511	0.7334	0.7547				0.459808	0.368941	0.186274				0.341953	0.278422	0.298306				0.206486	0.128598	0.160322				0.201067	0.111633	0.126769
	660	0.583208	0.510478	0.567278				0.6433	0.6458	0.6095				0.92621	1.1231	1.17776				0.7542	0.7358	0.7582				0.46253	0.372144	0.187959				0.342354	0.279044	0.301495				0.207399	0.129385	0.161423				0.201453	0.112001	0.127546
	658	0.58672	0.512777	0.569239				0.6459	0.6483	0.6124				0.927	1.12484	1.18164				0.7578	0.7389	0.7623				0.464824	0.374745	0.189237				0.342595	0.279535	0.304147				0.208209	0.130019	0.162242				0.201826	0.112357	0.128097
	656	0.589461	0.514578	0.570692				0.6485	0.6509	0.6152				0.926984	1.12528	1.18344				0.7614	0.7418	0.7663				0.46679	0.376745	0.190201				0.342822	0.279914	0.306318				0.208855	0.130543	0.162878				0.202149	0.112655	0.128494
	654	0.591422	0.51598	0.5717				0.6509	0.6534	0.6183				0.926233	1.1247	1.18356				0.7651	0.7449	0.7704				0.468367	0.378107	0.190815				0.342969	0.280115	0.307994				0.209393	0.130924	0.163263				0.202408	0.112924	0.128759
	652	0.592607	0.516738	0.572181				0.6537	0.656	0.6213				0.924779	1.12306	1.18163				0.7689	0.748	0.7746				0.469421	0.378803	0.191067				0.343154	0.280246	0.309214				0.209782	0.131155	0.163381				0.202563	0.113211	0.128854
	650	0.593147	0.516911	0.572179				0.6567	0.6586	0.6244				0.922538	1.12041	1.17762				0.773	0.7514	0.7792				0.470013	0.37892	0.191002				0.343241	0.280216	0.310037				0.210056	0.131309	0.163268				0.202558	0.11331	0.128816
	648	0.59283	0.51658	0.571757				0.6597	0.6615	0.628				0.919444	1.11669	1.17192				0.7772	0.7551	0.784				0.470169	0.378367	0.190565				0.343181	0.279974	0.310362				0.210166	0.131292	0.162825				0.202343	0.113334	0.128569
	646	0.591813	0.515698	0.571023				0.6627	0.6645	0.6312				0.915798	1.11198	1.16456				0.7815	0.7586	0.7887				0.469971	0.377204	0.189791				0.343085	0.279663	0.310328				0.210092	0.131142	0.162158				0.202068	0.113309	0.128175
	644	0.590094	0.514354	0.569701				0.6659	0.6673	0.6349				0.911442	1.10636	1.15561				0.7859	0.7625	0.7937				0.469497	0.375467	0.188702				0.342927	0.279295	0.309952				0.209954	0.13093	0.161253				0.201844	0.113179	0.127521
	642	0.587688	0.51267	0.567889				0.6692	0.6704	0.6384				0.906349	1.09969	1.14501				0.7905	0.766	0.7989				0.468683	0.373248	0.187329				0.342662	0.278786	0.309153				0.209667	0.130634	0.16022				0.201619	0.113043	0.12672
	640	0.584656	0.510464	0.565861				0.6725	0.6736	0.6422				0.900568	1.09213	1.13297				0.7951	0.7701	0.8044				0.467675	0.370504	0.185735				0.342443	0.278329	0.308065				0.209267	0.130188	0.159023				0.201441	0.112913	0.125827
	638	0.58094	0.5078	0.563461				0.676	0.6771	0.6462				0.894149	1.08352	1.11929				0.8004	0.7744	0.8098				0.466392	0.367132	0.183823				0.34214	0.277813	0.306632				0.208699	0.129623	0.157584				0.201166	0.112753	0.124831
	636	0.576775	0.504645	0.560627				0.6797	0.6806	0.6503				0.887006	1.07383	1.10406				0.8056	0.7787	0.8157				0.464631	0.363208	0.181517				0.341784	0.277081	0.304852				0.207928	0.128842	0.155946				0.200708	0.112448	0.123697
	634	0.572101	0.5012	0.557396				0.6836	0.6841	0.6545				0.879276	1.06352	1.08778				0.811	0.7832	0.8218				0.462467	0.358832	0.178939				0.341332	0.2763	0.302759				0.207078	0.12791	0.154168				0.200316	0.112035	0.122458
	632	0.566902	0.497452	0.553933				0.6875	0.6877	0.6588				0.871109	1.05247	1.07081				0.8162	0.7877	0.8277				0.460006	0.354036	0.176177				0.340732	0.275393	0.3004				0.206083	0.126881	0.152226				0.199856	0.111569	0.121074
	630	0.561234	0.493406	0.550221				0.6915	0.6913	0.6634				0.862238	1.04048	1.05266				0.8218	0.7925	0.8342				0.457303	0.348906	0.173271				0.340078	0.274484	0.297806				0.204969	0.12574	0.150108				0.199382	0.111012	0.119621
	628	0.555153	0.488939	0.54621				0.6955	0.6951	0.668				0.852509	1.02749	1.0332				0.8278	0.7974	0.8406				0.454349	0.343245	0.170006				0.339312	0.273445	0.294868				0.203667	0.12446	0.147761				0.198712	0.110272	0.118053
	626	0.548688	0.484136	0.541973				0.6998	0.699	0.6727				0.84222	1.01345	1.01267				0.8338	0.8025	0.8473				0.451311	0.337152	0.166481				0.338494	0.272329	0.291667				0.202137	0.123027	0.145272				0.197917	0.109389	0.116391
	624	0.541945	0.479199	0.537566				0.704	0.7028	0.6774				0.831423	0.998818	0.991611				0.8396	0.8075	0.8539				0.448178	0.330812	0.162868				0.33766	0.271101	0.288267				0.200491	0.121514	0.14276				0.197152	0.108596	0.114709
	622	0.534943	0.474037	0.532869				0.7083	0.7067	0.6822				0.819966	0.983347	0.969964				0.8457	0.8126	0.8607				0.444842	0.324201	0.159095				0.336868	0.270023	0.284653				0.198938	0.119919	0.140143				0.196332	0.107842	0.112955
	620	0.527586	0.468722	0.527996				0.7129	0.7107	0.6872				0.807898	0.967085	0.947554				0.8521	0.8181	0.8674				0.44138	0.317388	0.15525				0.336126	0.268956	0.280865				0.197269	0.118318	0.137441				0.195434	0.107028	0.111172
	618	0.519978	0.463239	0.523083				0.7176	0.7147	0.6923				0.795468	0.950173	0.924666				0.8585	0.8236	0.8749				0.437818	0.310352	0.151314				0.335296	0.267854	0.276858				0.195493	0.116627	0.134704				0.194525	0.106176	0.109316
	616	0.512289	0.457699	0.518185				0.7222	0.7189	0.6976				0.782768	0.933013	0.901969				0.8651	0.829	0.8823				0.43419	0.303236	0.147305				0.334513	0.266611	0.272662				0.193659	0.114884	0.13189				0.1936	0.105244	0.107447
	614	0.504588	0.452224	0.513268				0.727	0.7233	0.703				0.769764	0.915367	0.87917				0.8719	0.8347	0.8898				0.43067	0.296122	0.143331				0.3337	0.265443	0.268479				0.191831	0.113177	0.129124				0.192619	0.104423	0.105623
	612	0.496935	0.446581	0.508271				0.7318	0.7276	0.7084				0.756271	0.897112	0.855925				0.8787	0.8407	0.8976				0.427161	0.288999	0.139403				0.332874	0.264308	0.264222				0.190018	0.11155	0.126449				0.191781	0.103659	0.103801
	610	0.488992	0.440824	0.503159				0.7369	0.7321	0.7139				0.741847	0.877995	0.831976				0.8857	0.8467	0.9054				0.423465	0.281688	0.135335				0.332086	0.263057	0.259765				0.188205	0.109876	0.12368				0.190878	0.10284	0.101998
	608	0.480912	0.43512	0.497947				0.742	0.7365	0.7197				0.727038	0.858474	0.807918				0.8928	0.8528	0.9135				0.419675	0.274323	0.131232				0.331321	0.261842	0.255172				0.18646	0.108189	0.120833				0.190059	0.101944	0.100098
	606	0.472855	0.429429	0.49269				0.747	0.7411	0.7254				0.712158	0.838739	0.784046				0.8999	0.859	0.9214				0.415868	0.266961	0.127192				0.330544	0.260743	0.250519				0.184644	0.106519	0.118052				0.189166	0.10111	0.0981634
	604	0.46484	0.423619	0.487496				0.7521	0.7456	0.7309				0.697192	0.818848	0.760346				0.9067	0.865	0.9294				0.412092	0.259663	0.123184				0.329747	0.259609	0.245877				0.182745	0.104873	0.115263				0.18831	0.100386	0.0963007
	602	0.456937	0.41802	0.482422				0.7572	0.75	0.7367				0.682162	0.799006	0.737172				0.9139	0.8712	0.9375				0.408306	0.252517	0.119239				0.328979	0.258438	0.241302				0.181023	0.103257	0.112621				0.187475	0.0997103	0.0944657
	600	0.449213	0.412421	0.47742				0.7625	0.7546	0.7425				0.666977	0.779177	0.714248				0.9211	0.8773	0.9458				0.404477	0.24551	0.115378				0.328156	0.257323	0.236817				0.179329	0.101691	0.109968				0.186673	0.0990332	0.0926504
	598	0.441523	0.406959	0.472496				0.7679	0.7594	0.7485				0.65162	0.759135	0.69137				0.9284	0.8837	0.9543				0.400607	0.238657	0.111593				0.327496	0.256262	0.232387				0.177801	0.100148	0.10739				0.185993	0.0984039	0.0909749
	596	0.433742	0.401499	0.467578				0.7732	0.7639	0.7545				0.636002	0.738773	0.668537				0.936	0.8902	0.9628				0.39671	0.231798	0.107792				0.326743	0.255268	0.227951				0.176279	0.0985494	0.104785				0.18533	0.0977898	0.0892975
	594	0.426045	0.396032	0.462627				0.7788	0.7688	0.7606				0.620247	0.71842	0.645854				0.9437	0.8969	0.9714				0.392939	0.224984	0.10401				0.325883	0.254349	0.22346				0.174653	0.0969919	0.102232				0.184577	0.0971277	0.0876568
	592	0.418371	0.390602	0.457726				0.7843	0.7734	0.7668				0.604342	0.697811	0.623184				0.9514	0.9034	0.98				0.389117	0.218183	0.100344				0.325172	0.253434	0.218888				0.173051	0.0954733	0.0997075				0.183796	0.0964685	0.086068
	590	0.410778	0.385255	0.452849				0.7896	0.7777	0.7728				0.588343	0.677135	0.600873				0.959	0.91	0.9887				0.385352	0.211479	0.0966621				0.324419	0.252539	0.21434				0.17149	0.0940409	0.0971647				0.183011	0.0957808	0.0844061
	588	0.403307	0.380011	0.44807				0.795	0.7821	0.7788				0.572448	0.656746	0.579128				0.9667	0.9163	0.9975				0.381732	0.204928	0.0930162				0.323672	0.251644	0.209818				0.169941	0.0926474	0.0946682				0.18222	0.0950427	0.0827679
	586	0.396095	0.374914	0.443383				0.8002	0.7868	0.7847				0.556726	0.636738	0.557888				0.974	0.9227	1.0058				0.378208	0.19852	0.0894411				0.32305	0.25074	0.205391				0.168536	0.091199	0.0923151				0.181421	0.0943016	0.0811737
	584	0.389093	0.369972	0.438895				0.8056	0.7914	0.7906				0.541416	0.617181	0.537303				0.9816	0.929	1.0142				0.3747	0.192353	0.0860465				0.322427	0.249816	0.201043				0.16724	0.0898329	0.0900401				0.180652	0.0934529	0.0796324
	582	0.382233	0.365125	0.434486				0.8109	0.7957	0.7964				0.526441	0.598213	0.517517				0.9889	0.9353	1.0227				0.371349	0.186323	0.0827266				0.321894	0.249063	0.196803				0.165891	0.0884816	0.0878034				0.179925	0.0927098	0.0781569
	580	0.375516	0.360517	0.430178				0.8161	0.8001	0.8019				0.511533	0.57942	0.49803				0.9962	0.9417	1.031				0.368199	0.180453	0.0794774				0.321505	0.248478	0.192681				0.164564	0.0872066	0.0856619				0.17931	0.0921812	0.0767875
	578	0.368941	0.35589	0.425998				0.8214	0.8046	0.8078				0.496731	0.560687	0.478855				1.0037	0.9481	1.0393				0.365136	0.174712	0.0763734				0.321056	0.247988	0.188566				0.163298	0.0858902	0.0835237				0.178705	0.0916683	0.0753811
	576	0.362645	0.351463	0.421998				0.8267	0.8091	0.8137				0.482425	0.542594	0.460467				1.0112	0.9546	1.0477				0.362099	0.169139	0.0733902				0.320536	0.247473	0.184508				0.162161	0.0846378	0.0814782				0.178243	0.0911483	0.0739886
	574	0.356676	0.347215	0.41804				0.8318	0.8133	0.8195				0.468561	0.52534	0.442958				1.0184	0.961	1.0559				0.359148	0.163817	0.0704635				0.320017	0.246878	0.180722				0.160956	0.0834491	0.0794853				0.177703	0.0905665	0.0726649
	572	0.351015	0.343107	0.41431				0.837	0.8177	0.8253				0.455296	0.508795	0.426273				1.0256	0.9673	1.0642				0.356336	0.158757	0.0677887				0.319517	0.246371	0.177102				0.15987	0.0823434	0.0776797				0.177231	0.0901204	0.0715243
	570	0.345514	0.339264	0.410779				0.8421	0.822	0.8309				0.442354	0.492735	0.410162				1.0328	0.9736	1.0725				0.353658	0.153894	0.0651757				0.319114	0.245934	0.173603				0.158962	0.0813502	0.0759149				0.176858	0.0896611	0.07053
	568	0.340223	0.335573	0.407395				0.8471	0.8262	0.8366				0.429839	0.477324	0.394679				1.04	0.9797	1.0806				0.351089	0.149224	0.0626785				0.318733	0.245449	0.170312				0.158145	0.0804522	0.0742197				0.176408	0.0892339	0.0694917
	566	0.335124	0.332013	0.404162				0.8522	0.8303	0.8422				0.417789	0.462435	0.379883				1.0469	0.9859	1.0885				0.348658	0.144706	0.0602621				0.318372	0.244866	0.167064				0.157316	0.0795529	0.0725893				0.175976	0.0886952	0.0684521
	564	0.330236	0.328594	0.400998				0.8569	0.8342	0.8473				0.406069	0.447924	0.365585				1.0536	0.9919	1.096				0.346416	0.140336	0.0579315				0.318008	0.24431	0.163845				0.156476	0.0786546	0.0709979				0.175609	0.0882805	0.0674116
	562	0.325536	0.325222	0.398054				0.8614	0.8381	0.8525				0.394841	0.434143	0.352022				1.0601	0.9976	1.1036				0.344217	0.136166	0.0556927				0.317651	0.243773	0.160816				0.155682	0.0777601	0.0695087				0.175238	0.0878668	0.066409
	560	0.321117	0.3221	0.395237				0.8661	0.842	0.858				0.384193	0.421115	0.339184				1.0667	1.0034	1.1114				0.342194	0.132205	0.0536113				0.317314	0.243332	0.157958				0.154973	0.0769944	0.0681284				0.175005	0.0875283	0.0655021
	558	0.316958	0.319146	0.392424				0.8706	0.8457	0.8631				0.374046	0.408716	0.32703				1.0731	1.009	1.1185				0.340322	0.128495	0.0516189				0.316944	0.243044	0.1553				0.15435	0.0763223	0.0668662				0.174773	0.0872499	0.0647439
	556	0.313043	0.316365	0.389945				0.8751	0.8494	0.8679				0.36434	0.39684	0.315457				1.0792	1.0144	1.1257				0.33857	0.125025	0.0497554				0.316661	0.242739	0.152775				0.153769	0.0756072	0.0656521				0.174496	0.0870271	0.0639981
	554	0.309354	0.313651	0.387531				0.879	0.8528	0.8725				0.355002	0.385491	0.304459				1.0851	1.0197	1.1324				0.336959	0.121645	0.0479518				0.316438	0.242369	0.150398				0.153152	0.0749272	0.064459				0.17419	0.086817	0.0631738
	552	0.305694	0.311004	0.38524				0.8829	0.8562	0.8772				0.346049	0.374576	0.293858				1.0909	1.0249	1.1387				0.335413	0.118334	0.0462676				0.316167	0.242139	0.148104				0.152559	0.074267	0.0633365				0.173891	0.0866094	0.0624162
	550	0.302312	0.3086	0.383129				0.8868	0.8593	0.8818				0.337385	0.364	0.283631				1.0965	1.03	1.1451				0.334033	0.115199	0.0446857				0.315909	0.24188	0.145948				0.152004	0.0737505	0.0622758				0.173656	0.0863866	0.061902
	548	0.299089	0.306421	0.381139				0.8904	0.8623	0.886				0.329151	0.353953	0.273976				1.1018	1.0347	1.1511				0.332801	0.112279	0.04318				0.315827	0.241741	0.143986				0.151631	0.0733982	0.061308				0.173483	0.0861529	0.0613608
	546	0.295886	0.304207	0.379063				0.8939	0.8653	0.8898				0.321493	0.34473	0.264916				1.1069	1.0391	1.1571				0.331532	0.1094	0.0415971				0.315715	0.241582	0.142061				0.151149	0.0727845	0.0602722				0.17315	0.0858022	0.0606373
	544	0.292963	0.302165	0.377232				0.8973	0.8681	0.8936				0.31423	0.335897	0.256407				1.1117	1.0435	1.1627				0.330386	0.106691	0.0401288				0.315584	0.2414	0.140345				0.150664	0.0722052	0.0593688				0.172797	0.0855437	0.0600071
	542	0.290241	0.300231	0.375513				0.9004	0.8705	0.8972				0.307325	0.327539	0.248477				1.1161	1.0475	1.1679				0.329344	0.104205	0.0387757				0.315508	0.241324	0.138733				0.150333	0.0718383	0.0585511				0.172433	0.0854008	0.0594758
	540	0.287622	0.298352	0.373874				0.9034	0.8729	0.9005				0.300682	0.319615	0.240829				1.1203	1.0514	1.1729				0.328283	0.101842	0.0374714				0.315466	0.241249	0.137192				0.150016	0.0714482	0.0577428				0.172111	0.0852606	0.058995
	538	0.285239	0.296702	0.372442				0.9063	0.8754	0.9039				0.294382	0.312025	0.233557				1.1244	1.0553	1.1777				0.327329	0.0995929	0.0363601				0.315558	0.241146	0.135852				0.149743	0.0710918	0.0570158				0.171768	0.0851373	0.0587202
	536	0.283074	0.295297	0.370997				0.9091	0.8776	0.9071				0.288499	0.304837	0.226732				1.1283	1.0587	1.1825				0.326467	0.0975511	0.0353568				0.315653	0.241128	0.134665				0.149453	0.0707801	0.0563864				0.171561	0.0849803	0.0584974
	534	0.280938	0.293882	0.369651				0.9115	0.8794	0.9098				0.282955	0.29816	0.220327				1.1318	1.0619	1.1866				0.325743	0.0955784	0.0343627				0.315686	0.241129	0.133464				0.149194	0.0704713	0.0557913				0.171446	0.0848966	0.0581615
	532	0.278933	0.292507	0.368455				0.9135	0.8811	0.9122				0.277732	0.291904	0.214385				1.135	1.0651	1.1903				0.325251	0.0936621	0.0334366				0.315784	0.241181	0.132433				0.149073	0.0702305	0.0552119				0.171368	0.0847846	0.057857
	530	0.27692	0.291324	0.367268				0.9156	0.8829	0.9145				0.272708	0.285938	0.208652				1.138	1.068	1.194				0.324762	0.0918891	0.0325568				0.315843	0.241272	0.131622				0.149093	0.0700448	0.0546842				0.171287	0.0847306	0.0575934
	528	0.275144	0.290219	0.366186				0.9174	0.8842	0.9166				0.267953	0.280206	0.203217				1.1405	1.0703	1.1971				0.324475	0.0902251	0.0317728				0.315921	0.241394	0.130888				0.149129	0.0698683	0.0541815				0.171306	0.0847908	0.0573314
	526	0.273472	0.289216	0.365147				0.9189	0.8856	0.9185				0.263454	0.274806	0.19805				1.1431	1.0727	1.2				0.32419	0.0886928	0.0310374				0.315999	0.241502	0.130271				0.149138	0.0696212	0.0537312				0.171291	0.0848589	0.0571365
	524	0.271865	0.2882	0.364115				0.9203	0.8867	0.92				0.259161	0.269674	0.193187				1.1451	1.0748	1.2026				0.323879	0.0872141	0.0303061				0.31595	0.241513	0.129681				0.149045	0.0693835	0.0532753				0.171277	0.0848592	0.0569727
	522	0.270408	0.287361	0.36322				0.9216	0.8877	0.9212				0.255103	0.264868	0.188679				1.1469	1.0764	1.2048				0.323875	0.0859016	0.0296868				0.316066	0.241603	0.12927				0.149013	0.0692343	0.0529629				0.171504	0.0849725	0.0569713
	520	0.269005	0.286468	0.362404				0.9226	0.8886	0.9225				0.251373	0.260354	0.18445				1.1484	1.0778	1.2068				0.323879	0.0846687	0.0290957				0.316009	0.241633	0.128939				0.149088	0.0691709	0.0527173				0.171715	0.0851549	0.0570367
	518	0.267839	0.285734	0.361633				0.9231	0.889	0.9233				0.247884	0.256135	0.180451				1.1496	1.0791	1.2083				0.323879	0.0834743	0.0285628				0.315953	0.241585	0.12868				0.149214	0.0691055	0.0524913				0.171767	0.0853558	0.0570322
	516	0.26673	0.28514	0.360906				0.9235	0.8894	0.9239				0.244538	0.252079	0.176613				1.1505	1.0802	1.2095				0.324064	0.0823829	0.0281479				0.315942	0.241729	0.128569				0.149238	0.0690787	0.0523111				0.171787	0.0855771	0.0570889
	514	0.26567	0.284572	0.360292				0.9238	0.8896	0.9242				0.24137	0.248386	0.173069				1.151	1.0807	1.2103				0.324285	0.0813999	0.0277791				0.316025	0.242028	0.128566				0.149367	0.0690768	0.0521772				0.171981	0.0857377	0.0571601
	512	0.264699	0.284088	0.359773				0.9239	0.8899	0.9245				0.238424	0.244881	0.169793				1.1514	1.0812	1.211				0.324523	0.0804214	0.0274133				0.316073	0.242287	0.128601				0.149434	0.0691009	0.0520453				0.17216	0.0858861	0.0572286
	510	0.263791	0.283534	0.359244				0.9238	0.8898	0.9245				0.235614	0.241531	0.166646				1.1514	1.0815	1.2113				0.324762	0.0794685	0.0270345				0.316067	0.242319	0.128644				0.14952	0.0691534	0.0519257				0.172341	0.0860285	0.057321
	508	0.262905	0.283056	0.358739				0.9235	0.8893	0.924				0.232956	0.23839	0.163724				1.1509	1.0815	1.2108				0.3251	0.0786219	0.0266174				0.315996	0.242467	0.128753				0.149603	0.0691786	0.0518252				0.172526	0.086193	0.0573557
	506	0.262107	0.282768	0.358359				0.9229	0.889	0.9235				0.230479	0.235461	0.160968				1.1505	1.0812	1.2105				0.325477	0.0778852	0.0263273				0.315988	0.242641	0.129038				0.149787	0.0692438	0.051777				0.172713	0.0864093	0.0574111
	504	0.261389	0.282489	0.358037				0.9221	0.8887	0.9229				0.228201	0.23282	0.158382				1.1498	1.0806	1.2099				0.325971	0.0771786	0.0260593				0.315983	0.242778	0.129424				0.150081	0.0693042	0.051794				0.172962	0.0867299	0.0574726
	502	0.2608	0.282256	0.357751				0.921	0.8879	0.9218				0.226046	0.230281	0.156007				1.1486	1.0797	1.2087				0.326647	0.0765335	0.0258256				0.316041	0.242908	0.129846				0.150374	0.0693949	0.0518469				0.173184	0.087125	0.057642
	500	0.259648	0.280916	0.356685				0.9199	0.887	0.9206				0.22328	0.227026	0.153208				1.1473	1.0786	1.2074				0.326481	0.0756329	0.0251229				0.313561	0.241493	0.134642				0.149774	0.069439	0.0516411				0.173199	0.0872685	0.057261
	498	0.259102	0.280751	0.356484				0.9187	0.8862	0.9193				0.221481	0.224888	0.151183				1.1458	1.0773	1.2059				0.327271	0.0751112	0.0249778				0.313729	0.241647	0.13523				0.149957	0.0696191	0.0516765				0.173552	0.0875659	0.0574338
	496	0.258592	0.28067	0.356308				0.917	0.8849	0.9177				0.21985	0.222893	0.149376				1.1438	1.0758	1.2037				0.328104	0.074614	0.0248874				0.313865	0.241807	0.135803				0.150326	0.0698275	0.0517861				0.17376	0.0877813	0.0575652
	494	0.258137	0.280725	0.356124				0.9153	0.8835	0.9157				0.218324	0.221165	0.147725				1.1415	1.0741	1.2014				0.328933	0.0741299	0.024767				0.313981	0.241924	0.136471				0.15072	0.0699989	0.0518752				0.174082	0.0879246	0.0577599
	492	0.257897	0.280927	0.356086				0.9137	0.8821	0.9138				0.21689	0.219559	0.14625				1.1392	1.0722	1.199				0.329927	0.0738125	0.0247463				0.314278	0.242211	0.137347				0.151171	0.0702367	0.0520752				0.174505	0.0882321	0.0580992
	490	0.25769	0.280956	0.356086				0.9115	0.8806	0.9117				0.215641	0.218118	0.14499				1.1367	1.0701	1.1962				0.330899	0.0735143	0.0247697				0.314467	0.242437	0.13832				0.15159	0.0705143	0.052272				0.174833	0.0886416	0.0584436
	488	0.257621	0.281152	0.356126				0.9092	0.8787	0.9092				0.214619	0.216914	0.143872				1.1337	1.0675	1.193				0.332016	0.073336	0.0248814				0.314722	0.242729	0.139334				0.152046	0.0709292	0.0525876				0.175273	0.0890897	0.0588349
	486	0.257579	0.281534	0.356214				0.9071	0.8769	0.9068				0.213881	0.216003	0.143051				1.1308	1.0651	1.1896				0.333239	0.0732868	0.0250422				0.31495	0.243024	0.140314				0.152593	0.0713171	0.0529283				0.175721	0.0895794	0.0592393
	484	0.257687	0.281939	0.356433				0.9048	0.875	0.9042				0.213362	0.215458	0.142609				1.1277	1.0623	1.1864				0.334536	0.0733563	0.0253111				0.315223	0.243387	0.141485				0.153186	0.071772	0.0534006				0.176295	0.0900784	0.0597544
	482	0.257934	0.28231	0.356649				0.9021	0.8728	0.9012				0.213301	0.215269	0.142661				1.1239	1.0593	1.1824				0.335853	0.0734983	0.0256047				0.315526	0.243776	0.142754				0.153918	0.0722481	0.0539152				0.17688	0.0906001	0.0603667
	480	0.258405	0.283001	0.357016				0.8991	0.8705	0.8981				0.213744	0.215738	0.143183				1.1201	1.0563	1.178				0.337357	0.0738585	0.0260568				0.315879	0.244217	0.144223				0.154694	0.0728578	0.0545175				0.177485	0.0911947	0.0610117
	478	0.259052	0.283848	0.357534				0.8962	0.8682	0.8948				0.214903	0.216915	0.144429				1.1162	1.0529	1.1738				0.339075	0.0743805	0.0266321				0.31623	0.244768	0.145835				0.155568	0.0735035	0.0552672				0.178099	0.0917881	0.0616796
	476	0.259744	0.284749	0.358217				0.8935	0.8658	0.8916				0.216987	0.219141	0.146807				1.1123	1.0495	1.1696				0.340914	0.0750697	0.0273828				0.316691	0.24528	0.147554				0.156483	0.0742855	0.0561737				0.178868	0.0924002	0.0624707
	474	0.260769	0.285875	0.359045				0.8905	0.8633	0.8882				0.220525	0.222861	0.15066				1.1082	1.0457	1.1649				0.34299	0.0760735	0.0283527				0.317226	0.245918	0.14952				0.157581	0.0753193	0.0573179				0.17972	0.0932789	0.0635079
	472	0.262289	0.287301	0.360177				0.8873	0.8608	0.8846				0.225821	0.228318	0.156307				1.1038	1.042	1.1599				0.345355	0.0775133	0.0296223				0.317777	0.246831	0.15189				0.158989	0.0765438	0.0587456				0.180801	0.0942812	0.0648071
	470	0.264258	0.289012	0.361602				0.884	0.8581	0.8809				0.232964	0.235842	0.164072				1.0994	1.0382	1.1549				0.348053	0.0793966	0.0311575				0.318577	0.247986	0.15467				0.160722	0.078043	0.0604957				0.182106	0.0955551	0.0663054
	468	0.266619	0.29109	0.363403				0.8805	0.8552	0.8769				0.241555	0.245104	0.173684				1.0947	1.0342	1.1497				0.351176	0.0817599	0.0330788				0.319649	0.249368	0.157728				0.162664	0.0798458	0.0626446				0.183512	0.0968664	0.0680037
	466	0.269186	0.293474	0.365406				0.8769	0.8523	0.8729				0.250672	0.25494	0.183947				1.0896	1.0301	1.1445				0.354509	0.0843972	0.03519				0.320855	0.250861	0.161071				0.164825	0.0817751	0.0650032				0.185008	0.0983676	0.0699217
	464	0.271772	0.296052	0.367418				0.8732	0.8492	0.8689				0.258685	0.263777	0.193126				1.0846	1.0257	1.1391				0.357955	0.0871326	0.0374172				0.322071	0.252425	0.164522				0.167065	0.0838126	0.0673773				0.18646	0.0999571	0.0719046
	462	0.274125	0.298356	0.369308				0.8696	0.8463	0.8648				0.264243	0.270174	0.199729				1.0797	1.0213	1.1335				0.361265	0.0895484	0.0394498				0.323274	0.253998	0.167765				0.169372	0.0857034	0.0695688				0.187806	0.101437	0.0737133
	460	0.276046	0.30041	0.370907				0.8658	0.8433	0.8608				0.267127	0.273736	0.203509				1.0747	1.017	1.1279				0.3643	0.0914934	0.0410655				0.324403	0.255399	0.170703				0.171375	0.0872788	0.0714563				0.189008	0.102608	0.0751829
	458	0.27758	0.302198	0.37215				0.8618	0.84	0.8565				0.267707	0.274865	0.20475				1.0693	1.0122	1.1219				0.36706	0.092893	0.0422758				0.325437	0.25673	0.173312				0.172985	0.0886364	0.0729021				0.190117	0.103542	0.0763765
	456	0.278629	0.303492	0.37295				0.858	0.8368	0.8521				0.267121	0.274745	0.204632				1.0639	1.0075	1.1158				0.369418	0.0937278	0.0430662				0.326221	0.257769	0.175562				0.174241	0.0895571	0.0739046				0.19094	0.104179	0.0773828
	454	0.2793	0.304367	0.373465				0.8539	0.8334	0.8476				0.266199	0.273976	0.203896				1.0584	1.0028	1.1094				0.371457	0.0942506	0.0435922				0.326627	0.258372	0.177444				0.175213	0.0902338	0.0746325				0.191558	0.104767	0.0781422
	452	0.279864	0.304934	0.373893				0.8497	0.8299	0.8428				0.265482	0.273255	0.203198				1.0526	0.9978	1.1029				0.373329	0.0946753	0.0441413				0.326927	0.258778	0.179178				0.175841	0.0907968	0.0753068				0.192235	0.105425	0.0788757
	450	0.280364	0.305377	0.374221				0.8455	0.8264	0.8382				0.265126	0.272855	0.202873				1.0468	0.9928	1.0963				0.375226	0.0950197	0.0446702				0.32726	0.259222	0.180906				0.176373	0.0912734	0.0759141				0.192916	0.106121	0.0795829
	448	0.280762	0.305793	0.374514				0.8414	0.823	0.8337				0.265088	0.272873	0.2029				1.0412	0.9878	1.09				0.377179	0.0952894	0.0451445				0.327495	0.259522	0.182636				0.176944	0.091744	0.0765057				0.193528	0.106719	0.0802524
	446	0.281141	0.306163	0.374726				0.8374	0.8197	0.8291				0.265087	0.273098	0.203142				1.0355	0.9829	1.0836				0.379184	0.09548	0.0454504				0.327618	0.25973	0.184432				0.177524	0.0922925	0.0770308				0.194103	0.107211	0.0808127
	444	0.281528	0.30655	0.374981				0.8333	0.8162	0.8245				0.264971	0.273159	0.203273				1.0298	0.978	1.0769				0.381357	0.0956835	0.0456894				0.327607	0.259912	0.186228				0.178033	0.0927244	0.0774471				0.194579	0.107716	0.0812706
	442	0.281874	0.306916	0.375249				0.8291	0.8126	0.8198				0.264661	0.273038	0.203264				1.0239	0.9728	1.0703				0.383732	0.0958553	0.0458388				0.327577	0.260134	0.188131				0.178415	0.0931392	0.0778623				0.195066	0.108146	0.0816996
	440	0.282362	0.30736	0.375502				0.8247	0.8089	0.8152				0.264552	0.273341	0.203533				1.0179	0.9676	1.0633				0.386233	0.096091	0.0460106				0.327615	0.260446	0.190172				0.178891	0.0936102	0.0783109				0.19556	0.108413	0.082028
	438	0.283209	0.307987	0.375999				0.8204	0.8053	0.8105				0.265319	0.274688	0.204694				1.0121	0.9624	1.0565				0.388869	0.0966156	0.0463629				0.327856	0.260795	0.192433				0.179402	0.0940672	0.0787911				0.196167	0.108816	0.0825722
	436	0.284339	0.308944	0.376584				0.816	0.8016	0.8055				0.267592	0.277593	0.207535				1.006	0.957	1.0496				0.392012	0.0974353	0.0469552				0.328062	0.261234	0.195033				0.180028	0.0946436	0.079371				0.196671	0.10922	0.0831155
	434	0.285997	0.310263	0.377573				0.8118	0.7984	0.801				0.271889	0.282847	0.212696				1.0001	0.9518	1.0428				0.395606	0.0987961	0.0478593				0.328348	0.261757	0.198211				0.180832	0.0953124	0.0802679				0.197278	0.109701	0.083842
	432	0.288449	0.312125	0.379105				0.8076	0.7948	0.7961				0.278593	0.290919	0.220655				0.9939	0.9465	1.0357				0.399854	0.10085	0.0492264				0.328838	0.262436	0.201961				0.181863	0.0963272	0.0815821				0.198062	0.110345	0.084927
	430	0.291743	0.314508	0.381138				0.8031	0.7909	0.7911				0.287807	0.302003	0.231686				0.9877	0.941	1.0286				0.404809	0.103626	0.0509485				0.329433	0.263286	0.206461				0.183183	0.0974507	0.0831741				0.199041	0.111113	0.0862213
	428	0.295912	0.317559	0.383698				0.7988	0.7873	0.7864				0.298992	0.315544	0.245174				0.9816	0.9361	1.0216				0.410445	0.107192	0.0530848				0.33017	0.264277	0.211685				0.184636	0.0988733	0.0850641				0.20016	0.111999	0.0876345
	426	0.300841	0.321188	0.386734				0.7945	0.7837	0.7814				0.311855	0.331316	0.260701				0.9755	0.9309	1.0147				0.416644	0.111513	0.0555988				0.330973	0.26523	0.217555				0.186277	0.100369	0.0871768				0.201252	0.112739	0.0890885
	424	0.306736	0.325442	0.390391				0.7902	0.78	0.7767				0.326784	0.349842	0.278917				0.9696	0.9257	1.0079				0.423529	0.116593	0.0584173				0.331772	0.26622	0.224204				0.187888	0.10189	0.089547				0.202262	0.113463	0.0906321
	422	0.313854	0.330413	0.394814				0.7859	0.7762	0.7718				0.344673	0.372153	0.300994				0.9635	0.9204	1.0009				0.431447	0.122761	0.0618247				0.332579	0.267494	0.231924				0.189649	0.103637	0.0921815				0.203345	0.114305	0.0923795
	420	0.322312	0.336182	0.399968				0.7815	0.7724	0.7668				0.366517	0.399311	0.32809				0.9573	0.9149	0.9937				0.440085	0.130018	0.0657763				0.333367	0.26885	0.240686				0.191654	0.105565	0.0950943				0.204366	0.115059	0.0943253
	418	0.332361	0.342948	0.406092				0.7772	0.7686	0.762				0.392433	0.431666	0.360789				0.9512	0.9095	0.9866				0.44959	0.138661	0.0703179				0.334292	0.27028	0.250747				0.19384	0.107787	0.0985794				0.205389	0.115819	0.0964552
	416	0.344394	0.35102	0.413367				0.7728	0.7646	0.7571				0.423015	0.470023	0.399927				0.945	0.9042	0.9797				0.460321	0.148939	0.0757134				0.335368	0.271931	0.262379				0.196384	0.110481	0.102761				0.206538	0.116875	0.0989149
	414	0.358704	0.360425	0.421937				0.7688	0.7609	0.7523				0.458552	0.514793	0.446316				0.9389	0.8991	0.9726				0.472211	0.1611	0.0820888				0.336607	0.273921	0.275878				0.19943	0.113577	0.107637				0.207893	0.11801	0.101701
	412	0.37525	0.371425	0.432046				0.7644	0.7571	0.7473				0.498392	0.565246	0.499565				0.9328	0.8936	0.9654				0.485632	0.175285	0.0894409				0.338218	0.276399	0.291225				0.202949	0.117067	0.113214				0.209579	0.119222	0.104928
	410	0.393943	0.38389	0.443521				0.7601	0.7534	0.7426				0.541537	0.620393	0.559269				0.9271	0.8883	0.9587				0.500603	0.191162	0.0975234				0.340165	0.279211	0.308204				0.206821	0.120933	0.119417				0.211179	0.120317	0.108294
	408	0.414466	0.397724	0.45638				0.7559	0.7497	0.7379				0.586457	0.678483	0.624048				0.9214	0.8832	0.9519				0.516781	0.208673	0.106268				0.342587	0.282533	0.326871				0.211143	0.125146	0.126096				0.212557	0.121368	0.111671
	406	0.436906	0.413077	0.47065				0.7518	0.746	0.7331				0.632081	0.738666	0.693638				0.9152	0.878	0.9448				0.533829	0.22765	0.115652				0.345545	0.286523	0.347253				0.216008	0.129823	0.133462				0.213812	0.122339	0.115152
	404	0.461347	0.429929	0.486153				0.7476	0.7422	0.7281				0.677003	0.799362	0.767565				0.9091	0.8726	0.9379				0.551673	0.248209	0.125821				0.3492	0.291351	0.369222				0.221723	0.135116	0.141403				0.215306	0.123417	0.11909
	402	0.487043	0.447811	0.50226				0.7434	0.7384	0.7234				0.718835	0.856905	0.842768				0.9033	0.8674	0.9311				0.57005	0.270026	0.136767				0.35332	0.296739	0.392001				0.228069	0.140755	0.14986				0.217387	0.12484	0.123777
	400	0.513197	0.466262	0.517536				0.7391	0.7348	0.7188				0.752563	0.908621	0.921701				0.8973	0.8624	0.9243				0.605344	0.292214	0.148771				0.35897	0.303534	0.426326				0.235495	0.147185	0.159068				0.219682	0.12664	0.12943
	398	0.540501	0.485135	0.532296				0.7351	0.7311	0.7142				0.780826	0.950969	0.993236				0.8913	0.8573	0.9174				0.621013	0.315286	0.162136				0.36294	0.309282	0.448547				0.242671	0.153312	0.16874				0.224213	0.130308	0.137429
	396	0.56823	0.504046	0.54585				0.7311	0.7275	0.7096				0.802229	0.985242	1.06125				0.8857	0.8522	0.9108				0.635143	0.338862	0.177147				0.366765	0.314876	0.469811				0.250169	0.159594	0.179044				0.230525	0.13545	0.147694
	394	0.595912	0.522752	0.558328				0.727	0.7238	0.7048				0.817647	1.0125	1.12516				0.8801	0.847	0.9042				0.647917	0.362331	0.193073				0.370279	0.320331	0.490304				0.25768	0.166008	0.189565				0.238075	0.141821	0.159622
	392	0.623181	0.541294	0.570513				0.723	0.7203	0.7005				0.829526	1.03446	1.18547				0.874	0.8421	0.8974				0.660797	0.385499	0.209095				0.373877	0.325725	0.51063				0.265066	0.172337	0.199971				0.245795	0.14873	0.17198
	390	0.649767	0.559209	0.582793				0.7192	0.7168	0.696				0.839829	1.05324	1.24153				0.8684	0.8371	0.891				0.675705	0.40811	0.224098				0.377468	0.330979	0.531002				0.272282	0.178584	0.209862				0.252715	0.154711	0.183235
	388	0.674268	0.57549	0.594852				0.7152	0.7131	0.6915				0.849119	1.06914	1.29111				0.8628	0.8321	0.8849				0.690792	0.428877	0.237088				0.381006	0.335877	0.550542				0.278784	0.184431	0.218792				0.258089	0.15895	0.191989
	386	0.697674	0.591087	0.606925				0.7113	0.7097	0.6871				0.858174	1.084	1.33676				0.8573	0.8273	0.8784				0.704796	0.448577	0.248335				0.384189	0.340383	0.569815				0.284637	0.189733	0.226958				0.261676	0.161681	0.198366
	384	0.721198	0.606507	0.619297				0.7075	0.7061	0.6827				0.866988	1.09735	1.37938				0.8515	0.8224	0.8719				0.719658	0.468264	0.258831				0.387486	0.344828	0.589311				0.290307	0.195112	0.23505				0.264366	0.164128	0.203627
	382	0.744405	0.621385	0.631564				0.7039	0.7026	0.6786				0.874814	1.1089	1.41913				0.8462	0.8178	0.8657				0.734689	0.48757	0.268714				0.390655	0.349191	0.608628				0.295726	0.200119	0.242807				0.266721	0.165928	0.20824
	380	0.766424	0.635514	0.642905				0.7	0.6992	0.6743				0.88137	1.11837	1.4543				0.8409	0.8129	0.8594				0.748287	0.505845	0.278019				0.393618	0.353102	0.62719				0.300755	0.204833	0.250024				0.268839	0.167435	0.212505
	378	0.787586	0.649028	0.653623				0.6963	0.6958	0.6699				0.886231	1.12564	1.48377				0.8355	0.8083	0.8532				0.762095	0.523314	0.287037				0.3967	0.356926	0.64503				0.305671	0.209468	0.256951				0.271103	0.169182	0.216921
	376	0.806655	0.660998	0.662534				0.6928	0.6926	0.666				0.889833	1.13089	1.50856				0.8302	0.8039	0.8472				0.775396	0.538668	0.295031				0.399566	0.360581	0.660931				0.310173	0.21365	0.263281				0.273306	0.170892	0.220933
	374	0.822734	0.670785	0.6704				0.689	0.6891	0.6618				0.893789	1.13657	1.53022				0.8245	0.7992	0.8411				0.785687	0.551073	0.301369				0.402147	0.363675	0.674996				0.313862	0.217327	0.268577				0.275338	0.172748	0.22423
	372	0.834944	0.678341	0.676682				0.6854	0.6857	0.6576				0.898374	1.1431	1.54641				0.8193	0.7947	0.8351				0.794204	0.560104	0.30574				0.404576	0.366145	0.686875				0.316778	0.220262	0.272401				0.276844	0.174121	0.226374
	370	0.839819	0.680914	0.681897				0.682	0.6825	0.6536				0.908449	1.15154	1.56134				0.8143	0.7902	0.8291				0.805633	0.564633	0.305071				0.405126	0.367237	0.719741				0.317738	0.221365	0.272756				0.276037	0.171794	0.223984
	368	0.839185	0.680216	0.682105				0.6784	0.6792	0.6496				0.910015	1.154	1.55743				0.809	0.7857	0.8234				0.806661	0.562034	0.302733				0.405655	0.367353	0.722885				0.317216	0.22068	0.2712				0.275201	0.17065	0.22253
	366	0.83128	0.67477	0.678122				0.6747	0.6758	0.6456				0.907936	1.15132	1.54094				0.804	0.7813	0.8175				0.803852	0.553303	0.297005				0.405632	0.366329	0.720008				0.31493	0.218463	0.267526				0.273581	0.168993	0.219611
	364	0.815517	0.664152	0.670138				0.6715	0.673	0.6417				0.902633	1.14486	1.51021				0.7991	0.7773	0.8119				0.797856	0.538374	0.288377				0.405098	0.364439	0.711204				0.311393	0.214976	0.261559				0.271269	0.166995	0.215363
	362	0.793124	0.649422	0.658553				0.6683	0.6699	0.6379				0.89335	1.13319	1.46469				0.7942	0.7731	0.8063				0.789045	0.518253	0.277436				0.404138	0.361965	0.69736				0.307175	0.21069	0.254021				0.269116	0.165301	0.210623
	360	0.766292	0.631991	0.644515				0.6648	0.6665	0.6342				0.88086	1.11636	1.40667				0.7895	0.7688	0.8006				0.77857	0.494717	0.26506				0.403051	0.359051	0.679262				0.302339	0.205698	0.245553				0.267778	0.163902	0.205746
	358	0.737773	0.613298	0.629451				0.6617	0.6637	0.6306				0.865349	1.09494	1.33964				0.7849	0.7649	0.7953				0.766733	0.469973	0.252202				0.402016	0.356043	0.659767				0.297166	0.200791	0.236796				0.266163	0.162561	0.200762
	356	0.707004	0.593305	0.613241				0.6586	0.6609	0.6271				0.846234	1.06706	1.26476				0.7803	0.761	0.7902				0.754186	0.44331	0.238498				0.400817	0.352928	0.637705				0.292116	0.195774	0.227733				0.26454	0.161575	0.195691
	354	0.67472	0.572627	0.596216				0.6557	0.6579	0.6237				0.822845	1.03303	1.18428				0.7759	0.757	0.785				0.741552	0.416069	0.224607				0.400091	0.350181	0.614967				0.287473	0.19107	0.218828				0.263409	0.160882	0.190932
	352	0.64298	0.552271	0.579282				0.6524	0.6549	0.62				0.795724	0.99382	1.10241				0.7713	0.753	0.7797				0.72922	0.389379	0.21113				0.400078	0.347641	0.591556				0.283064	0.186851	0.210269				0.262845	0.160839	0.186574
	350	0.613088	0.532935	0.563379				0.6494	0.6522	0.6166				0.765903	0.951087	1.02293				0.7668	0.7495	0.7747				0.718178	0.364283	0.198766				0.400499	0.345544	0.569322				0.279592	0.183395	0.202986				0.263117	0.161803	0.183333
	348	0.586137	0.51563	0.549035				0.6464	0.6494	0.6131				0.73573	0.907187	0.950197				0.7624	0.7455	0.7697				0.708638	0.342197	0.188199				0.40165	0.344543	0.549368				0.277129	0.181054	0.197173				0.264901	0.16377	0.181579
	346	0.56216	0.500461	0.536438				0.6435	0.6468	0.6097				0.706044	0.863238	0.883878				0.7581	0.7419	0.7649				0.701047	0.32276	0.179333				0.403556	0.344328	0.531327				0.27629	0.179708	0.193099				0.268527	0.167452	0.181711
	344	0.541286	0.487371	0.52555				0.6407	0.6442	0.6067				0.677367	0.822344	0.825278				0.7541	0.7384	0.7601				0.695227	0.306178	0.172345				0.406654	0.345247	0.515982				0.277428	0.180898	0.191056				0.27425	0.173232	0.184258
	342	0.523749	0.476533	0.516834				0.6379	0.6416	0.6036				0.651842	0.784717	0.775245				0.75	0.7349	0.7556				0.691956	0.292892	0.167849				0.411561	0.347858	0.503421				0.280584	0.184224	0.191196				0.282585	0.181963	0.189608
	340	0.513143	0.454897	0.509949				0.6356	0.6393	0.6006				0.653116	0.766718	0.732375				0.7462	0.7317	0.7512				0.695053	0.283492	0.166646				0.405085	0.334075	0.467992				0.267526	0.181291	0.190538				0.299493	0.196029	0.201611
	338	0.503272	0.449916	0.505881				0.6326	0.6366	0.5974				0.636654	0.740338	0.702973				0.7421	0.7279	0.7463				0.696978	0.277469	0.16745				0.414974	0.340881	0.46217				0.277077	0.191221	0.197518				0.317189	0.213896	0.216052
	336	0.498329	0.448482	0.505404				0.6302	0.6341	0.5945				0.628304	0.723176	0.686151				0.7384	0.7248	0.7421				0.701929	0.276821	0.172128				0.428987	0.352249	0.460545				0.291652	0.205876	0.209117				0.342137	0.238887	0.237448
	334	0.497508	0.450491	0.508039				0.6277	0.6318	0.5917				0.629413	0.716979	0.682971				0.7346	0.7216	0.738				0.710514	0.280966	0.180916				0.447432	0.367521	0.461621				0.31203	0.225933	0.226194				0.375869	0.272702	0.266814
	332	0.501539	0.45644	0.513895				0.6253	0.6293	0.5888				0.641218	0.723131	0.695154				0.7309	0.7184	0.7337				0.724212	0.291349	0.194869				0.47196	0.388137	0.467126				0.34022	0.254166	0.250756				0.421535	0.318634	0.306734
	330	0.511097	0.466879	0.524437				0.623	0.6272	0.5861				0.663701	0.741297	0.724053				0.7275	0.7155	0.7296				0.742532	0.308191	0.214277				0.503367	0.415023	0.478136				0.377499	0.291278	0.283594				0.480919	0.377926	0.359461
	328	0.526126	0.482583	0.539753				0.6205	0.6247	0.5835				0.697772	0.773372	0.772233				0.7239	0.7125	0.7255				0.767729	0.332388	0.24055				0.542168	0.449086	0.494311				0.425072	0.339045	0.326167				0.556344	0.453825	0.427361
	326	0.547742	0.504318	0.559499				0.6185	0.6228	0.581				0.741636	0.818073	0.840809				0.7208	0.7098	0.7219				0.799626	0.364692	0.274911				0.590068	0.491728	0.516888				0.484721	0.399865	0.380352				0.651629	0.549396	0.512675
	324	0.577344	0.532346	0.58582				0.6164	0.6208	0.5784				0.792198	0.875321	0.932263				0.7173	0.7067	0.718				0.839997	0.407684	0.318953				0.648317	0.545133	0.536316				0.560285	0.476555	0.448666				0.771431	0.669257	0.619247
	322	0.614643	0.567853	0.618691				0.6148	0.6185	0.5756				0.847337	0.944808	1.048				0.7139	0.7038	0.7141				0.888319	0.462299	0.373516				0.715989	0.609155	0.5642				0.651854	0.570544	0.532572				0.916492	0.81482	0.750042
	320	0.661206	0.610195	0.656907				0.6128	0.6165	0.5732				0.899255	1.01976	1.18383				0.7109	0.7011	0.7105				0.944813	0.528755	0.439179				0.792071	0.684041	0.603448				0.759741	0.683068	0.633317				1.08716	0.985522	0.905086
	318	0.716281	0.659899	0.700539				0.6108	0.6145	0.5708				0.942018	1.0898	1.3289				0.7077	0.6984	0.7069				1.0111	0.606236	0.514864				0.87145	0.76759	0.646448				0.881744	0.811119	0.748666				1.28068	1.18382	1.08002
	316	0.781655	0.717112	0.749561				0.609	0.6127	0.5686				0.973889	1.15036	1.4743				0.7048	0.6959	0.7034				1.08606	0.695223	0.601934				0.951972	0.858012	0.694015				1.01674	0.956717	0.880337				1.49156	1.40562	1.27712
	314	0.857343	0.7826	0.803292				0.607	0.6107	0.5663				0.995098	1.20096	1.61805				0.7016	0.6933	0.6999				1.17132	0.797993	0.700868				1.0316	0.954728	0.741697				1.1637	1.12234	1.03146				1.72188	1.65114	1.49738
	312	0.943559	0.855291	0.861259				0.6051	0.6089	0.5642				1.0075	1.23563	1.73385				0.699	0.6909	0.6968				1.26131	0.914011	0.811998				1.10333	1.05466	0.78486				1.3161	1.3065	1.20133				1.97068	1.92661	1.72924
	310	1.04014	0.93449	0.919996				0.6033	0.6073	0.562				1.01552	1.25726	1.81556				0.6963	0.6886	0.6936				1.35676	1.04133	0.93266				1.16314	1.14895	0.82014				1.46499	1.51304	1.38339				2.21154	2.21627	1.96653
	308	1.14828	1.01824	0.979865				0.6016	0.6054	0.5599				1.02067	1.27035	1.86882				0.6933	0.6862	0.6904				1.4605	1.18089	1.06381				1.2118	1.23713	0.84761				1.60871	1.72952	1.5821				2.38972	2.50254	2.18504
	306	1.26693	1.10604	1.0356				0.6	0.604	0.558				1.02403	1.27861	1.88929				0.6911	0.6839	0.6875				1.56919	1.32932	1.20773				1.24289	1.31498	0.86651				1.73345	1.97109	1.80033				2.45622	2.73246	2.35229
	304	1.39919	1.19317	1.08743				0.5986	0.6026	0.5562				1.02448	1.28165	1.89576				0.6887	0.682	0.6848				1.67882	1.48102	1.3604				1.26364	1.37888	0.87576				1.83173	2.2589	2.03703				2.44671	3.02371	2.439
	302	1.53387	1.27289	1.13375				0.597	0.6009	0.5544				1.02356	1.28299	1.89915				0.6861	0.6799	0.6818				1.78227	1.6218	1.50708				1.27364	1.42558	0.87155				1.89618	2.57928	2.29419				2.45976	3.13494	2.48557
	300	1.66718	1.34413	1.16952				0.5953	0.5993	0.5524				1.0229	1.27627	1.88163				0.6836	0.6777	0.679				1.87634	1.74115	1.64698				1.27731	1.46367	0.85801				1.94001	7	2.69283				2.37893	3.20702	2.45482
	298	1.8163	1.40205	1.20056				0.5937	0.5977	0.5505				1.01564	1.26113	1.83908				0.6812	0.6758	0.6762				1.93692	1.84859	1.75703				1.27591	1.49579	0.83196				1.94643	7	7				2.26547	2.90501	2.34944
	296	2.03924	1.44703	1.22832				0.5925	0.5964	0.5489				0.997967	1.21798	1.74374				0.679	0.6739	0.6737				1.95814	1.83281	1.80009				1.26098	1.52739	0.78857				1.93465	7	7				2.06558	2.73245	2.06936
	294	7	1.44412	1.27603				0.591	0.595	0.5471				0.935902	1.07803	1.46559				0.6768	0.6718	0.6712				2.11277	1.55746	1.71172				1.18939	1.69106	0.715243				1.83173	7	7				1.6258	2.26325	1.70604
	292	7	1.41287	1.49864				0.5897	0.5937	0.5457				0.811657	0.863971	1.13496				0.6746	0.6701	0.6687				7	1.18843	1.56527				1.06312	3.11488	0.62594				1.64889	7	7				1.19263	1.99838	1.37344
	290	7	1.51526	1.52969				0.5884	0.5925	0.5441				0.795752	0.849016	1.13925				0.6726	0.6683	0.6663				7	1.17138	1.59854				1.05968	-2.00235	0.600281				1.72741	7	7				1.15499	1.96105	1.29786
	288	7	1.45834	1.76723				0.5872	0.5913	0.5425				0.703214	0.717354	0.960845				0.6706	0.6665	0.6638				7	0.941978	1.52131				0.979491	-2.34525	0.493375				1.53317	7	7				0.929805	1.70794	1.09875
	286	7	1.7967	7				0.586	0.59	0.5411				0.417958	0.29597	0.555702				0.6685	0.665	0.6616				7	0.418496	1.20337				0.649031	-2.71455	0.151002				0.977404	7	7				0.389234	1.18826	0.575433
	284	7	7	7				0.5848	0.589	0.5397				-0.17015	-0.325144	-0.139035				0.6667	0.6634	0.6594				7	-0.371538	7				-0.00257546	-3.53125	-0.624853				0.107307	7	7				-0.391368	0.449031	-0.199045
	282	7	7	7				0.5833	0.5876	0.5381				-0.961126	-1.13884	-0.997365				0.6647	0.6616	0.6572				7	-0.899364	7				-0.432177	-4.20778	-1.11275				-0.172034	7	7				-0.82262	-0.187949	-0.710495
	280	7	7	7				0.5824	0.5864	0.5368				-1.81912	-2.02902	-1.81018				0.6631	0.6602	0.6551				7	-0.718988	7				-0.0599648	-3.99087	-0.8053				0.196225	7	7				-0.641026	0.331455	-0.46553
	278	7	7	7				0.5814	0.5856	0.5356				7	7	7				0.6614	0.6587	0.6531				7	-0.82493	7				-0.108906	-4.0869	-0.798178				-0.079922	7	7				-0.710147	0.753272	-0.541221
	276	7	7	7				0.5802	0.5845	0.5342				7	7	7				0.6594	0.6571	0.651				7	-0.809159	7				-0.0584273	-4.14929	-0.80641				-0.0588768	7	7				-0.786937	0.238842	-0.582375
	274	7	7	7				0.5792	0.5837	0.5331				7	7	7				0.6581	0.6558	0.6491				7	-0.846099	7				-0.0391311	-4.21096	-0.828137				0.00485974	7	7				-0.814514	0.041265	-0.59559
	272	7	7	7				0.5781	0.5826	0.5317				7	7	7				0.6564	0.6543	0.6472				7	-0.76666	7				0.319727	-4.13642	-0.683974				0.0229823	7	7				-0.587253	0.442178	-0.433405
	270	7	7	7				0.5773	0.5818	0.5307				7	7	7				0.6548	0.6531	0.6454				7	-0.903414	7				-0.00117253	-4.2726	-0.694255				0.0857906	7	7				-0.584168	7	-0.502711
	268	7	7	7				0.5764	0.5809	0.5295				-1.35311	-1.52164	-1.41633				0.6532	0.6517	0.6436				7	-0.812922	7				-0.116351	-4.22233	-0.589742				-0.0111454	7	7				-0.534966	0.343105	-0.431143
	266	7	7	7				0.5753	0.5799	0.5284				-1.43192	-1.58416	-1.49396				0.6517	0.6506	0.6419				7	-0.548832	7				0.139402	-3.91256	-0.223782				0.480161	7	7				-0.34472	0.496433	-0.270836
	264	7	7	7				0.5746	0.5791	0.5275				-1.3484	-1.4869	-1.377				0.6505	0.6494	0.6403				7	-0.32946	7				0.448482	-2.28378	-0.053483				0.516685	7	7				-0.152115	0.687045	-0.117863
	262	7	7	7				0.5737	0.5783	0.5264				-1.26937	-1.36069	-1.27328				0.6489	0.6482	0.6385				7	-0.346421	7				0.741399	7	-0.214225				0.275439	7	7				-0.0846046	0.634456	-0.186367
	260	7	7	7				0.5728	0.5776	0.5254				-1.04519	-1.10543	-1.05564				0.6475	0.647	0.6369				1.08804	-0.324923	7				7	7	-0.364606				0.292993	7	7				0.0529468	1.75989	-0.112691
	258	7	7	7				0.572	0.5767	0.5244				-0.867667	-0.935895	-0.874037				0.6463	0.646	0.6355				0.577863	-0.165747	7				7	7	-0.105921				0.775328	7	7				0.355872	1.40061	0.0641648
	256	7	7	7				0.5713	0.5762	0.5235				-0.568832	-0.683458	-0.622551				0.6452	0.645	0.6341				0.651165	-0.135747	7				7	7	-0.007984				0.687027	7	7				0.381759	1.13737	0.0430174
	254	7	7	7				0.5708	0.5755	0.5229				-0.575682	-0.717104	-0.689358				0.6439	0.6441	0.6327				0.282866	-0.0804909	7				7	7	0.028234				0.444696	7	7				0.471188	7	0.0173591
	252	7	7	7				0.5699	0.5748	0.5219				-0.564555	-0.686037	-0.667662				0.6426	0.6429	0.6312				0.0586348	-0.0651505	7				7	7	0.1039				0.526155	7	7				0.971879	7	0.00728638
	250	7	7	7				0.5691	0.5743	0.5212				-0.53265	-0.609495	-0.550969				0.6418	0.642	0.6301				0.111644	-0.053264	7				7	7	0.315733				0.532296	7	7				7	2.04191	0.0883774
	248	7	7	7				0.5685	0.5735	0.5203				-0.402106	-0.504438	-0.449637				0.6405	0.641	0.6287				0.0591152	0.0780691	7				7	7	0.32312				0.694018	7	7				7	2.27261	0.12305
	246	7	7	7				0.5681	0.5731	0.5196				-0.233266	-0.427812	-0.356912				0.6396	0.6401	0.6275				-0.00944145	0.288366	7				7	-0.743205	0.234244				1.32464	7	7				7	7	0.038187
	244	7	7	7				0.5673	0.5726	0.5189				-0.148404	-0.298145	-0.235454				0.6384	0.6392	0.6263				-0.0446296	0.390892	7				7	-3.69805	0.457081				7	7	7				7	7	0.10018
	242	2.01728	7	7				0.5668	0.5722	0.5184				-0.0544374	-0.267672	-0.194384				0.6377	0.6386	0.6255				-0.0793751	0.593311	7				7	-3.7918	0.684722				7	7	7				7	7	0.125119
	240	0.982257	7	7				0.5662	0.5716	0.5177				0.0144908	-0.288279	-0.178937				0.6368	0.6377	0.6243				0.00910054	0.649685	7				7	-3.74372	1.31034				7	7	7				7	7	0.178814
	238	1.17403	7	7				0.5658	0.5713	0.5173				-0.0459194	-0.267544	-0.129274				0.6359	0.637	0.6232				-0.015838	0.659111	7				7	-3.75674	6.75				7	7	7				7	7	0.142592
	236	0.786243	7	7				0.5652	0.5708	0.5165				0.0184238	-0.211968	-0.0310678				0.635	0.636	0.6221				0.0523699	0.644098	7				7	-3.71701	6.75				7	7	7				7	7	0.163683
	234	0.746289	7	7				0.5648	0.5703	0.5161				0.131401	-0.199383	0.0270795				0.6342	0.6356	0.6213				0.0476843	0.957102	7				7	-3.67805	6.75				7	7	7				7	7	0.206827
	232	0.506841	7	7				0.5641	0.5698	0.5158				0.0183091	-0.248961	-0.106792				0.6334	0.6348	0.6203				-0.0503998	7	7				7	-3.71721	6.75				7	7	7				7	7	0.165808
	230	0.243638	7	7				0.5638	0.5696	0.5155				0.0180799	-0.1974	-0.0768908				0.6328	0.6342	0.6196				-0.108619	7	7				7	-3.75012	6.75				7	7	7				7	7	0.132322
	228	0.247331	7	7				0.5633	0.5694	0.515				-0.0254017	-0.162618	-0.120217				0.6322	0.6332	0.6188				-0.115326	7	7				7	-3.78138	6.75				7	7	7				7	7	0.0814484
	226	0.247854	7	7				0.563	0.569	0.5147				0.0265715	-0.136325	-0.112108				0.6316	0.6327	0.6183				-0.125034	7	7				7	-3.78489	6.75				7	7	7				7	7	-0.0334748
	224	0.267388	7	7				0.5625	0.5685	0.5144				-0.0337798	-0.188334	-0.175147				0.6309	0.6321	0.6174				-0.141562	7	7				7	-3.76248	6.75				7	7	7				7	7	0.00940513
	222	0.410849	7	7				0.5622	0.5683	0.5142				-0.0747832	-0.230974	-0.212444				0.6305	0.6316	0.6168				-0.0859545	7	1.33968				7	-3.71198	6.75				7	-3.48039	1.81769				7	7	0.0679532
	220	0.433235	7	7				0.562	0.5678	0.5141				-0.0811058	-0.275186	-0.263211				0.63	0.6311	0.6163				0.0654294	7	0.805696				7	-3.62476	6.75				7	-3.58321	1.4192				7	7	0.169758
	218	0.358155	7	7				0.5616	0.5675	0.5139				0.0300989	-0.162923	-0.189367				0.6296	0.6306	0.6157				0.123894	7	0.615981				7	-3.59391	6.75				7	-3.58573	1.72396				7	7	0.131734
	216	0.313727	7	7				0.5613	0.567	0.5137				0.0798161	-0.197507	-0.301638				0.629	0.6301	0.615				0.233875	7	0.574118				7	-3.59911	6.75				7	-3.59914	1.27207				7	7	0.114885
	214	0.258446	7	7				0.5609	0.5668	0.5138				0.0246182	-0.290804	-0.371202				0.6286	0.6298	0.6145				0.261943	7	0.690505				7	-3.57975	6.75				7	-3.57977	1.27963				7	7	0.11547
	212	0.303132	7	7				0.5606	0.5663	0.5135				0.0247965	-0.24465	-0.377182				0.628	0.6293	0.6139				0.216333	7	0.639016				7	-3.55053	6.75				7	-3.55055	1.15784				7	7	0.104069
	210	0.185735	7	7				0.5604	0.566	0.5132				-0.0403839	-0.259686	-0.426791				0.6277	0.6287	0.6135				0.239303	7	0.649636				7	-3.56282	6.75				7	-3.56284	1.033				7	2.44319	0.0556082
	208	0.170747	7	7				0.56	0.5654	0.5131				-0.0583941	-0.250601	-0.443163				0.627	0.6283	0.6127				0.196856	7	0.462223				7	-3.5706	6.75				7	-3.57061	0.638964				7	1.67177	0.0379184
	206	0.139942	7	7				0.5601	0.5654	0.513				-0.0556839	-0.303138	-0.502458				0.6268	0.6281	0.6125				0.304648	7	0.392672				7	-3.54735	6.75				7	-3.54737	0.451143				7	1.2792	0.0554355
	204	0.157372	7	7				0.5599	0.565	0.5128				-0.272269	-0.439073	-0.629913				0.6263	0.6277	0.6119				0.489043	7	0.221031				7	-3.54183	6.75				7	-3.54184	0.312117				7	7	0.055901
	202	0.0309802	7	7				0.5598	0.5648	0.5126				-0.315263	-0.465936	-0.670341				0.6259	0.6275	0.6116				0.443937	7	0.0839482				7	-3.58837	6.75				7	-3.58838	0.143921				7	7	0.0235798
	200	-0.0112773	7	7				0.5596	0.5647	0.5122				-0.529955	-0.696982	-0.913463				0.6254	0.6269	0.6109				0.652976	7	0.102019				7	-3.55297	6.75				7	-3.55298	0.0671791				0.931741	7	-0.00628038
								0.5594	0.5646	0.5121										0.6248	0.6267	0.6105
								0.5592	0.5645	0.5118										0.6246	0.6264	0.6099
								0.5592	0.5641	0.5113										0.6238	0.6261	0.6094
								0.5588	0.5643	0.5112										0.6234	0.6259	0.6086
								0.5587	0.5642	0.5107										0.6228	0.6254	0.608
								0.5586	0.5641	0.5103										0.6223	0.625	0.6074
								0.5587	0.5639	0.5102										0.6219	0.625	0.6072
								0.5587	0.5642	0.5101										0.6217	0.6249	0.6069
								0.5584	0.5643	0.5097										0.6211	0.6245	0.6063
								0.5588	0.5641	0.5094										0.6207	0.6245	0.606
								0.5586	0.5643	0.5094										0.6205	0.6245	0.6055
								0.5585	0.5644	0.5092										0.6201	0.6242	0.6053
								0.5585	0.5646	0.5092										0.6199	0.6241	0.6049
								0.5588	0.5648	0.5089										0.6196	0.6242	0.6047
								0.5589	0.5648	0.5089										0.6193	0.6242	0.6046
								0.559	0.5651	0.5087										0.6192	0.6242	0.6044
								0.5595	0.5656	0.5088										0.6192	0.6245	0.6046
								0.56	0.5659	0.509										0.6192	0.6246	0.6045
								0.5603	0.5663	0.5092										0.6192	0.6249	0.6048
								0.5606	0.5666	0.5094										0.6193	0.6249	0.6049
								0.5612	0.5675	0.51										0.6198	0.6251	0.6052
								0.5618	0.568	0.5104										0.6202	0.6257	0.6057
								0.5626	0.5689	0.5114										0.6208	0.6262	0.6064
								0.5638	0.5702	0.5125										0.6217	0.6272	0.6075
								0.5649	0.571	0.5133										0.6225	0.6278	0.6083
								0.5667	0.5727	0.5149										0.6241	0.6291	0.6097
								0.5684	0.5743	0.5166										0.6255	0.6302	0.6114
								0.5705	0.5762	0.5185										0.6275	0.6317	0.6132
								0.573	0.5784	0.5206										0.6295	0.6337	0.6154
								0.5757	0.5806	0.5229										0.6318	0.6355	0.6177
								0.5788	0.5833	0.5259										0.6345	0.6378	0.6204
								0.5815	0.5858	0.5283										0.6371	0.6399	0.6231
								0.585	0.5883	0.5313										0.64	0.6425	0.6263
								0.5879	0.5907	0.5339										0.6426	0.6449	0.6289
								0.5907	0.593	0.5366										0.6451	0.6472	0.6317
								0.5932	0.5952	0.5391										0.6478	0.6495	0.6342
								0.5951	0.5968	0.5407										0.6491	0.6509	0.6361
								0.5969	0.5981	0.5423										0.6507	0.6528	0.6383
								0.598	0.5993	0.5435										0.652	0.6541	0.6397
								0.5988	0.6001	0.5443										0.6526	0.6551	0.6407
								0.5991	0.6004	0.5448										0.6531	0.6557	0.6413
								0.5996	0.6007	0.545										0.6531	0.6561	0.642
								0.5995	0.6008	0.5451										0.6531	0.6565	0.6422
								0.5996	0.6009	0.5452										0.653	0.6565	0.6423
								0.5996	0.6008	0.5451										0.6528	0.6567	0.6423
								0.5996	0.6008	0.545										0.6527	0.6569	0.6425
								0.5996	0.6013	0.5452										0.6528	0.657	0.6425
								0.5995	0.6011	0.545										0.6525	0.657	0.6423
								0.5995	0.6013	0.5452										0.6525	0.6573	0.6424
								0.5992	0.6014	0.545										0.6524	0.6573	0.6423
								0.5998	0.6016	0.5454										0.6524	0.6576	0.6426
								0.6001	0.602	0.5456										0.6527	0.6578	0.6428
								0.6	0.6023	0.5457										0.6528	0.6578	0.6428
								0.6002	0.6023	0.5461										0.6527	0.6581	0.6432
								0.6004	0.6026	0.5459										0.6527	0.6581	0.6431
								0.6004	0.6026	0.546										0.6528	0.6583	0.6432
								0.6002	0.6026	0.546										0.6528	0.6584	0.6433
								0.6001	0.6026	0.5458										0.6528	0.6582	0.6433
								0.5999	0.6026	0.5458										0.6528	0.6584	0.6433
								0.5999	0.6029	0.546										0.6529	0.6586	0.6436
								0.5998	0.603	0.5461										0.6532	0.6591	0.6439
								0.6001	0.6032	0.5465										0.6536	0.6593	0.6443
								0.6005	0.6039	0.5471										0.6545	0.6599	0.6452
								0.6011	0.6046	0.5477										0.6553	0.6607	0.6462
								0.6022	0.6054	0.5491										0.6566	0.6618	0.6478
								0.6033	0.6065	0.5503										0.6581	0.6629	0.6495
								0.6049	0.608	0.5519										0.6601	0.6646	0.6515
								0.6066	0.6099	0.5539										0.6624	0.6666	0.6541
								0.6088	0.6119	0.5561										0.6651	0.6689	0.6571
								0.611	0.614	0.5587										0.6682	0.6713	0.6606
								0.6135	0.6164	0.5612										0.6716	0.6739	0.6643
								0.6162	0.6191	0.5642										0.6752	0.6773	0.6682
								0.6189	0.6216	0.567										0.679	0.6805	0.6725
								0.6215	0.6243	0.5705										0.6832	0.6839	0.6773
								0.6242	0.6272	0.5739										0.6876	0.6878	0.6824
								0.6273	0.6301	0.5773										0.6922	0.6917	0.6877
								0.6307	0.6337	0.5814										0.6975	0.6962	0.6937
								0.6342	0.6373	0.5857										0.7035	0.7009	0.7002
								0.6381	0.6414	0.5905										0.7097	0.7061	0.7074
								0.6428	0.6459	0.596										0.7168	0.7122	0.7155
								0.6481	0.6511	0.6023										0.7247	0.7188	0.7246
								0.6539	0.6568	0.6093										0.7335	0.7262	0.7346
								0.6603	0.663	0.6165										0.7431	0.734	0.7452
								0.6675	0.6699	0.6248										0.7536	0.7428	0.757
								0.6751	0.6774	0.6335										0.7651	0.7525	0.7698
								0.6832	0.6851	0.6429										0.7772	0.7623	0.7835
								0.6922	0.6935	0.653										0.7901	0.7731	0.7981
								0.7014	0.7024	0.6637										0.8039	0.7848	0.8134
								0.7113	0.7118	0.6751										0.8187	0.7973	0.8298
								0.7219	0.7216	0.6874										0.8342	0.8103	0.8475
								0.7331	0.7321	0.7										0.8505	0.824	0.8658
								0.7445	0.7428	0.7133										0.8673	0.8384	0.8847
								0.7564	0.7538	0.7271										0.8847	0.8534	0.9043
								0.7688	0.7654	0.7413										0.9031	0.8687	0.9248
								0.7818	0.777	0.7561										0.9218	0.8847	0.946
								0.7948	0.7886	0.771										0.9404	0.9008	0.9674
								0.8079	0.8004	0.7859										0.9597	0.9173	0.9892
								0.8215	0.8123	0.8015										0.9792	0.9342	1.0113
								0.8354	0.8244	0.8168										0.9991	0.951	1.0338
								0.8492	0.8365	0.8321										1.0188	0.9682	1.0566
								0.8629	0.8486	0.8479										1.0387	0.9855	1.0791
								0.8765	0.8605	0.8636										1.0586	1.0025	1.1018
								0.8901	0.8722	0.8789										1.0781	1.0198	1.1244
								0.9034	0.8836	0.8943										1.0973	1.0367	1.1463
								0.9161	0.8945	0.9091										1.1159	1.0533	1.1675
								0.9291	0.9053	0.9236										1.1341	1.0696	1.1887
								0.9414	0.9156	0.9377										1.1518	1.0856	1.2094
								0.9535	0.9256	0.9514										1.1691	1.1011	1.2294
								0.9656	0.9355	0.9652										1.186	1.1163	1.2495
								0.9775	0.9454	0.9786										1.2025	1.1317	1.2691
								0.9891	0.9549	0.9918										1.219	1.1466	1.2882
								1.0005	0.964	1.0047										1.2349	1.1611	1.3071
								1.0117	0.9733	1.0175										1.2508	1.1753	1.3257
								1.0229	0.9825	1.0301										1.2667	1.1899	1.344
								1.0338	0.9915	1.0422										1.2819	1.2037	1.3621
								1.0446	1.0006	1.0544										1.297	1.2171	1.3799
								1.0551	1.0094	1.0666										1.3118	1.2306	1.3973
								1.0655	1.0184	1.0781										1.3263	1.244	1.4146
								1.0756	1.0275	1.0893										1.3409	1.2571	1.4315
								1.0855	1.0366	1.1007										1.3551	1.2699	1.4479
								1.0948	1.0454	1.1113										1.3684	1.2821	1.4631
								1.104	1.0546	1.1217										1.382	1.2943	1.4787
								1.1128	1.0644	1.132										1.3955	1.3064	1.4951
								1.1197	1.074	1.1407										1.4074	1.3162	1.5087
								1.1255	1.0833	1.148										1.4174	1.3242	1.5195
								1.13	1.0931	1.1541										1.4258	1.3307	1.5289
								1.1332	1.1034	1.1588										1.4331	1.3355	1.5364
								1.1349	1.1137	1.1626										1.4391	1.3387	1.5418
								1.1348	1.1231	1.1642										1.4433	1.3399	1.5447
								1.1326	1.1308	1.1638										1.4448	1.3386	1.545
								1.1283	1.136	1.161										1.4433	1.3348	1.5419
								1.122	1.1385	1.1558										1.4386	1.3287	1.5354
								1.1139	1.1382	1.1486										1.4311	1.3204	1.5258
								1.1039	1.1355	1.139										1.4204	1.3097	1.5131
								1.0924	1.1302	1.1272										1.4067	1.2968	1.4975
								1.0797	1.1227	1.114										1.3912	1.2822	1.4794
								1.0658	1.1134	1.0991										1.3733	1.2658	1.4589
								1.0506	1.1024	1.083										1.3535	1.2482	1.4363
								1.0348	1.09	1.0662										1.3322	1.2295	1.4122
								1.0183	1.0764	1.0478										1.3094	1.21	1.3864
								1.0016	1.0622	1.0291										1.286	1.1898	1.359
								0.9844	1.0473	1.0097										1.2619	1.1688	1.3313
								0.9674	1.0317	0.9902										1.2374	1.1475	1.3033
								0.9506	1.0161	0.9711										1.213	1.1265	1.2754
								0.9342	1.0005	0.9522										1.1892	1.1057	1.2477
								0.9184	0.985	0.9339										1.1661	1.0854	1.2209
								0.9034	0.9703	0.9162										1.1433	1.0659	1.1947
								0.8889	0.9559	0.8989										1.1208	1.047	1.1689
								0.875	0.942	0.8826										1.0996	1.0287	1.1445
								0.8617	0.9287	0.8669										1.079	1.0112	1.121
								0.8491	0.9159	0.8519										1.0593	0.9942	1.0981
								0.8377	0.9043	0.8381										1.0407	0.9784	1.0769
								0.8273	0.8936	0.8255										1.0233	0.9638	1.0568
								0.818	0.8837	0.814										1.0071	0.9502	1.0377
								0.8099	0.8751	0.8032										0.9919	0.9379	1.0203
								0.8032	0.8676	0.7938										0.9782	0.9268	1.0044
								0.798	0.8617	0.786										0.9662	0.917	0.9901
								0.7942	0.8571	0.7792										0.9555	0.9083	0.9774
								0.7922	0.8539	0.7741										0.9461	0.901	0.9665
								0.7924	0.8527	0.7706										0.9383	0.8953	0.9574
								0.7947	0.8534	0.7689										0.9324	0.8913	0.9502
								0.7994	0.8563	0.7693										0.9284	0.8889	0.945
								0.8066	0.8613	0.7716										0.926	0.8884	0.9417
								0.8171	0.8691	0.7765										0.9257	0.89	0.9408
								0.8308	0.8798	0.7839										0.9277	0.8936	0.9425
								0.8482	0.8935	0.794										0.9318	0.8996	0.9463
								0.8693	0.9102	0.8071										0.938	0.9077	0.9527
								0.8945	0.9307	0.8228										0.947	0.9182	0.9618
								0.9249	0.9551	0.8423										0.9588	0.9315	0.9739
								0.9605	0.9836	0.8656										0.9734	0.9475	0.9889
								1.0022	1.0167	0.8933										0.9911	0.9668	1.0073
								1.0503	1.0539	0.9254										1.0122	0.9894	1.0293
								1.105	1.0963	0.9621										1.0371	1.0163	1.0554
								1.167	1.1447	1.0043										1.066	1.0471	1.0853
								1.2364	1.1975	1.0519										1.0987	1.0812	1.1193
								1.3128	1.2549	1.1043										1.1354	1.1195	1.1576
								1.397	1.3172	1.1622										1.1758	1.1626	1.1994
								1.4902	1.3833	1.2265										1.2206	1.2099	1.2467
								1.5917	1.4533	1.297										1.2706	1.2619	1.2995
								1.7015	1.5266	1.3732										1.3253	1.3188	1.3564
								1.82	1.6014	1.4554										1.3848	1.3811	1.419
								1.9373	1.6738	1.5374										1.4437	1.4414	1.4809
								2.0617	1.7442	1.6242										1.5069	1.5065	1.5469
								2.2038	1.813	1.7233										1.579	1.582	1.623
								2.3527	1.877	1.8269										1.6546	1.662	1.704
								2.5085	1.9336	1.9352										1.7344	1.7463	1.7887
								2.6695	1.9806	2.048										1.8181	1.8355	1.8782
								2.8411	2.0215	2.1634										1.9052	1.9306	1.972
								3.0132	2.054	2.286										1.9972	2.0292	2.0704
								3.1834	2.0807	2.4086										2.0925	2.1321	2.1725
								3.3695	2.1013	2.5303										2.1894	2.2395	2.2767
								3.5191	2.1157	2.653										2.2893	2.348	2.385
								3.6797	2.1273	2.7702										2.3919	2.4615	2.4969
								3.7664	2.1348	2.8824										2.4949	2.5747	2.6052
								3.8498	2.1407	2.9874										2.5947	2.6883	2.7163
								3.9313	2.1433	3.0833										2.6919	2.8034	2.8162
								3.9151	2.1406	3.1717										2.7929	2.9089	2.9179
								3.8568	2.1341	3.2386										2.8786	3.008	3.0167
								3.8187	2.1209	3.2805										2.9586	3.0982	3.0893
								3.7467	2.099	3.3067										3.0318	3.1669	3.157
								3.6474	2.0629	3.2651										3.0662	3.2271	3.1746
								3.4864	2.0007	3.2073										3.0803	3.2204	3.1582
								3.3277	1.9082	3.0974										3.0341	3.175	3.1146
								3.1831	1.7765	2.9548										2.9476	3.1013	2.9973
								3.0217	1.5982	2.8169										2.8245	2.9882	2.8704
								2.8904	1.383	2.6552										2.6746	2.8823	2.7418
								2.8195	1.1746	2.5466										2.5618	2.8201	2.6427
								2.9169	1.0568	2.5612										2.5706	2.9141	2.6736
								3.2604	1.0385	2.6807										2.698	3.2012	2.8184
								3.4794	1.039	2.7366										2.7718	3.3769	2.8868
								3.2026	0.9805	2.6106										2.6319	3.1471	2.7601
								2.912	0.8358	2.4199										2.4231	2.8968	2.5567
								2.6885	0.6168	2.2047										2.1921	2.689	2.341
								2.5092	0.3108	1.954										1.9163	2.5156	2.0964
								2.3839	-0.0346	1.6618										1.5998	2.3467	1.8133
								2.1144	-0.391	1.3103										1.2989	2.0648	1.4834
								1.809	-0.738	0.9641										0.9819	1.7434	1.133
								1.5006	-1.0887	0.6242										0.6478	1.4238	0.7929
								1.2044	-1.4096	0.3075										0.3362	1.1217	0.4813
								0.9913	-1.6217	0.0877										0.1452	0.9306	0.255
								0.8784	-1.739	-0.0274										-0.0024	0.8363	0.1418
								0.8264	-1.8219	-0.0965										-0.0743	0.7708	0.0646
								0.775	-1.8947	-0.1686										-0.138	0.7284	0.0233
								0.7391	-1.9586	-0.225										-0.1754	0.6895	-0.0497
								0.7	-2.0085	-0.2771										-0.261	0.6593	-0.0934
								0.6576	-2.052	-0.3127										-0.2905	0.6202	-0.1323
								0.6313	-2.0816	-0.3337										-0.3242	0.5915	-0.1795
								0.5941	-2.1317	-0.3789										-0.318	0.5785	-0.1874
								0.5629	-2.1426	-0.406										-0.3515	0.5634	-0.2343
								0.5765	-2.1362	-0.4005										-0.3599	0.5181	-0.2439
								0.5538	-2.1535	-0.4183										-0.3833	0.5312	-0.2477
								0.5462	-2.1435	-0.4065										-0.3363	0.5303	-0.2231
								0.5546	-2.1478	-0.4097										-0.3995	0.5404	-0.2289
								0.5551	-2.1417	-0.4224										-0.4092	0.5342	-0.2458
								0.5388	-2.1382	-0.4244										-0.4191	0.5281	-0.2485
								0.5661	-2.1446	-0.4185										-0.3825	0.5175	-0.2573
								0.5309	-2.1481	-0.4069										-0.3988	0.5325	-0.2576
								0.5477	-2.1517	-0.4307										-0.417	0.5309	-0.2651
								0.5516	-2.1294	-0.4219										-0.4163	0.5205	-0.2682
								0.5447	-2.1156	-0.4182										-0.378	0.5349	-0.257
								0.5605	-2.1171	-0.431										-0.3814	0.537	-0.2386
								0.561	-2.1203	-0.4213										-0.3836	0.5357	-0.2632
								0.5667	-2.1154	-0.4273										-0.3787	0.5445	-0.2401
								0.5564	-2.1184	-0.4213										-0.4065	0.5196	-0.2506
								0.5705	-2.1078	-0.4196										-0.365	0.5246	-0.2585
								0.5605	-2.1078	-0.4224										-0.3723	0.5285	-0.2606
								0.5532	-2.1064	-0.4308										-0.3939	0.5243	-0.2604
								0.5646	-2.1055	-0.4286										-0.4013	0.5486	-0.2585
								0.56	-2.1092	-0.4287										-0.3844	0.534	-0.2367
								0.54	-2.1085	-0.4352										-0.3652	0.5332	-0.2535
