# Supplementary material for: High surface area nitrogen-functionalized Ni nanozymes for efficient peroxidase-like catalytic activity
Source: PLoS One. 2021 Oct 12;16(10):e0257777. doi: 10.1371/journal.pone.0257777 (PMC8509884; doi:10.1371/journal.pone.0257777)
Supplement: S1 Data — (ZIP) [file pone.0257777.s006.zip › Data Files/Figure S3.xlsx]

## Sheet: 0.5 cm2
		300 nm						400 nm						500 nm					600 nm					700 nm
	Wavelength (nm)	Absorbance (a.u.)	Absorbance (a.u.)	Absorbance (a.u.)				Absorbance (a.u.)	Absorbance (a.u.)	Absorbance (a.u.)				Absorbance (a.u.)	Absorbance (a.u.)	Absorbance (a.u.)			Absorbance (a.u.)	Absorbance (a.u.)	Absorbance (a.u.)			Absorbance (a.u.)	Absorbance (a.u.)	Absorbance (a.u.)
	800	-0.0093	0.0423	0.025				-0.1832	-0.0125	0.0363				-0.0156	0.0492	-0.0018			-0.192	0.0242	0.032			-0.0473	0.0504	0.238
	799	-0.011	0.0412	0.0234				-0.1865	-0.0139	0.0343				-0.0185	0.047	-0.0051			-0.1975	0.0206	0.0284			-0.0513	0.0468	0.2358
	798	-0.0127	0.0404	0.0219				-0.1897	-0.015	0.0324				-0.0211	0.0447	-0.0078			-0.2028	0.0173	0.0252			-0.0555	0.0435	0.2339
	797	-0.0147	0.0388	0.0199				-0.1929	-0.0168	0.0303				-0.0241	0.042	-0.0113			-0.2085	0.0139	0.0219			-0.0599	0.0401	0.2314
	796	-0.0165	0.0382	0.0186				-0.1961	-0.0184	0.0282				-0.0268	0.0398	-0.014			-0.2141	0.0107	0.0184			-0.0642	0.0366	0.2291
	795	-0.0184	0.0369	0.0167				-0.1994	-0.02	0.0264				-0.0297	0.0373	-0.0174			-0.2195	0.0072	0.0149			-0.0687	0.0334	0.2268
	794	-0.0204	0.0357	0.0149				-0.2021	-0.021	0.0246				-0.0321	0.0352	-0.0206			-0.2247	0.004	0.0116			-0.0727	0.0304	0.225
	793	-0.0219	0.0349	0.0137				-0.2053	-0.0225	0.0224				-0.0349	0.033	-0.0232			-0.2298	0.0006	0.0085			-0.0769	0.027	0.2229
	792	-0.0239	0.0335	0.012				-0.2081	-0.0237	0.0208				-0.0374	0.0309	-0.0264			-0.2349	-0.0024	0.0053			-0.0808	0.024	0.221
	791	-0.0253	0.0326	0.0104				-0.211	-0.0253	0.0189				-0.0401	0.0284	-0.0293			-0.2402	-0.0057	0.002			-0.0848	0.0206	0.2189
	790	-0.027	0.0317	0.0088				-0.2142	-0.0267	0.0171				-0.0427	0.0264	-0.0321			-0.2449	-0.0086	-0.0011			-0.0889	0.0176	0.2166
	789	-0.0288	0.0309	0.0075				-0.2172	-0.0281	0.0153				-0.0452	0.0243	-0.0349			-0.2501	-0.0118	-0.004			-0.0928	0.0145	0.2145
	788	-0.0304	0.0299	0.0058				-0.22	-0.0297	0.013				-0.048	0.0219	-0.0379			-0.255	-0.0153	-0.0073			-0.0969	0.0112	0.2125
	787	-0.0322	0.0286	0.0043				-0.2229	-0.031	0.0114				-0.0504	0.0195	-0.0408			-0.26	-0.018	-0.0106			-0.1009	0.0082	0.2105
	786	-0.034	0.0276	0.0028				-0.2258	-0.0321	0.0096				-0.0532	0.0177	-0.0434			-0.2647	-0.021	-0.0136			-0.1045	0.0051	0.2084
	785	-0.0356	0.0267	0.0013				-0.2284	-0.0332	0.008				-0.0551	0.0156	-0.046			-0.2694	-0.0241	-0.0163			-0.1083	0.0023	0.2067
	784	-0.0377	0.0256	-0.0003				-0.2313	-0.0347	0.0061				-0.0578	0.0134	-0.0492			-0.2741	-0.027	-0.0194			-0.1122	-0.0005	0.2047
	783	-0.0389	0.0248	-0.0016				-0.234	-0.0359	0.0045				-0.06	0.0115	-0.0515			-0.2786	-0.03	-0.0222			-0.1157	-0.0034	0.2028
	782	-0.0403	0.0241	-0.0029				-0.2368	-0.0373	0.0029				-0.0624	0.0097	-0.054			-0.2831	-0.0327	-0.0252			-0.1194	-0.0064	0.201
	781	-0.0422	0.0227	-0.0045				-0.2395	-0.0386	0.001				-0.0649	0.0074	-0.0569			-0.2878	-0.0356	-0.0279			-0.123	-0.0091	0.1989
	780	-0.0439	0.0215	-0.0063				-0.2421	-0.0398	-0.0003				-0.0668	0.0055	-0.0593			-0.292	-0.0382	-0.0307			-0.1263	-0.0117	0.1973
	779	-0.0452	0.021	-0.0073				-0.2445	-0.041	-0.0019				-0.0692	0.0037	-0.0617			-0.2962	-0.0409	-0.0335			-0.1298	-0.0143	0.1953
	778	-0.0468	0.0198	-0.0087				-0.247	-0.0421	-0.0037				-0.0714	0.0019	-0.0641			-0.3003	-0.0435	-0.0358			-0.133	-0.017	0.1938
	777	-0.0485	0.0187	-0.0103				-0.2494	-0.0433	-0.0055				-0.0735	-0.0001	-0.0668			-0.3044	-0.046	-0.0386			-0.1361	-0.0198	0.1921
	776	-0.0498	0.018	-0.0116				-0.2517	-0.0444	-0.0069				-0.0756	-0.0019	-0.069			-0.3083	-0.0486	-0.0409			-0.1394	-0.0219	0.1904
	775	-0.0509	0.0174	-0.0126				-0.2543	-0.0457	-0.0087				-0.0777	-0.0038	-0.0711			-0.3122	-0.051	-0.0436			-0.1425	-0.0246	0.1886
	774	-0.0526	0.0163	-0.0141				-0.2565	-0.0466	-0.0099				-0.0796	-0.0054	-0.0735			-0.3157	-0.0534	-0.046			-0.1456	-0.027	0.187
	773	-0.0539	0.0155	-0.0153				-0.2585	-0.0478	-0.0114				-0.0815	-0.007	-0.0756			-0.3192	-0.0556	-0.0481			-0.1482	-0.0292	0.1855
	772	-0.0549	0.0148	-0.0164				-0.2606	-0.0487	-0.0122				-0.0832	-0.0086	-0.0773			-0.3224	-0.0577	-0.0502			-0.1508	-0.0311	0.184
	771	-0.0564	0.0139	-0.0174				-0.2625	-0.0495	-0.0136				-0.0851	-0.0099	-0.0793			-0.3257	-0.0596	-0.0522			-0.1533	-0.0331	0.1827
	770	-0.0577	0.0131	-0.0187				-0.2644	-0.0504	-0.0149				-0.0866	-0.0115	-0.0814			-0.3287	-0.0617	-0.0543			-0.1559	-0.0354	0.1815
	769	-0.0586	0.0124	-0.0196				-0.2662	-0.0514	-0.0159				-0.0881	-0.013	-0.083			-0.3317	-0.0636	-0.0561			-0.1583	-0.0371	0.1802
	768	-0.0595	0.0118	-0.0205				-0.268	-0.0522	-0.0171				-0.0898	-0.0141	-0.0847			-0.3345	-0.0655	-0.0579			-0.1608	-0.0389	0.1788
	767	-0.0608	0.0112	-0.0217				-0.2695	-0.053	-0.0181				-0.0912	-0.0155	-0.0865			-0.3372	-0.0672	-0.0596			-0.1627	-0.0405	0.1777
	766	-0.0617	0.0107	-0.0225				-0.271	-0.0537	-0.019				-0.0924	-0.0166	-0.0878			-0.3395	-0.0686	-0.0612			-0.1647	-0.042	0.1768
	765	-0.0624	0.0101	-0.0232				-0.2724	-0.0545	-0.0201				-0.0936	-0.0177	-0.0891			-0.3418	-0.07	-0.0628			-0.1666	-0.0434	0.1755
	764	-0.0634	0.0095	-0.0239				-0.2735	-0.055	-0.0208				-0.0946	-0.0185	-0.0901			-0.3436	-0.0713	-0.0638			-0.1681	-0.0447	0.1749
	763	-0.0643	0.0088	-0.0248				-0.275	-0.0556	-0.0217				-0.096	-0.0197	-0.0918			-0.3457	-0.0727	-0.0654			-0.1699	-0.0461	0.1738
	762	-0.065	0.0085	-0.0254				-0.276	-0.0563	-0.0224				-0.0968	-0.0204	-0.0928			-0.3474	-0.0737	-0.0664			-0.1713	-0.0472	0.173
	761	-0.0657	0.0079	-0.0263				-0.2771	-0.057	-0.0231				-0.0977	-0.0212	-0.0938			-0.3487	-0.075	-0.0678			-0.1726	-0.0484	0.1722
	760	-0.0662	0.0075	-0.0267				-0.278	-0.0573	-0.0238				-0.0987	-0.0221	-0.0948			-0.3505	-0.076	-0.0685			-0.1738	-0.0493	0.1714
	759	-0.0668	0.0072	-0.0271				-0.2788	-0.0576	-0.0242				-0.0992	-0.0226	-0.0954			-0.3515	-0.0765	-0.0692			-0.1746	-0.05	0.171
	758	-0.0674	0.0069	-0.0278				-0.2792	-0.0578	-0.0245				-0.0996	-0.0232	-0.0958			-0.3521	-0.077	-0.0699			-0.1754	-0.0505	0.1709
	757	-0.0676	0.0069	-0.028				-0.2797	-0.0581	-0.0248				-0.1	-0.0233	-0.0962			-0.3528	-0.0777	-0.0701			-0.1759	-0.0511	0.1704
	756	-0.0682	0.0063	-0.0286				-0.2803	-0.0585	-0.0252				-0.1005	-0.0236	-0.0969			-0.3536	-0.0781	-0.0707			-0.1765	-0.0516	0.1699
	755	-0.0682	0.0064	-0.0286				-0.2802	-0.0586	-0.0255				-0.1006	-0.0241	-0.0973			-0.3537	-0.0782	-0.0709			-0.1766	-0.0518	0.1699
	754	-0.0684	0.0061	-0.0289				-0.2807	-0.0586	-0.0256				-0.101	-0.0241	-0.0974			-0.3537	-0.0786	-0.0712			-0.1769	-0.0519	0.1695
	753	-0.0687	0.0059	-0.029				-0.2805	-0.0587	-0.0257				-0.101	-0.0242	-0.0975			-0.3536	-0.0784	-0.0711			-0.1768	-0.0519	0.1696
	752	-0.0688	0.0058	-0.0293				-0.2803	-0.0587	-0.0256				-0.1008	-0.0239	-0.0971			-0.3532	-0.0781	-0.0708			-0.1762	-0.0516	0.1699
	751	-0.0685	0.0059	-0.0289				-0.2798	-0.0585	-0.0255				-0.1006	-0.0238	-0.097			-0.3524	-0.0778	-0.0707			-0.176	-0.0514	0.17
	750	-0.0681	0.0062	-0.0287				-0.2795	-0.0582	-0.0251				-0.1001	-0.0234	-0.0962			-0.3515	-0.0772	-0.07			-0.1753	-0.0508	0.1701
	749	-0.0682	0.0061	-0.0286				-0.2791	-0.0581	-0.0249				-0.0997	-0.0231	-0.0959			-0.3506	-0.0769	-0.0694			-0.1745	-0.0504	0.1704
	748	-0.0678	0.0062	-0.0282				-0.2782	-0.0578	-0.0245				-0.0991	-0.0226	-0.0953			-0.349	-0.0759	-0.0686			-0.1733	-0.0495	0.1712
	747	-0.0674	0.0062	-0.0279				-0.2774	-0.0576	-0.024				-0.0983	-0.022	-0.0947			-0.3476	-0.075	-0.0677			-0.1722	-0.0485	0.1714
	746	-0.067	0.0067	-0.0275				-0.2766	-0.0572	-0.0235				-0.0975	-0.0215	-0.0937			-0.3456	-0.074	-0.0668			-0.1709	-0.0477	0.1721
	745	-0.0663	0.007	-0.027				-0.275	-0.0564	-0.0227				-0.096	-0.0204	-0.0922			-0.3431	-0.0724	-0.0653			-0.169	-0.0461	0.1734
	744	-0.0655	0.0073	-0.0262				-0.2736	-0.0558	-0.0219				-0.095	-0.0194	-0.091			-0.3408	-0.0711	-0.0636			-0.1671	-0.0447	0.1741
	743	-0.0647	0.0079	-0.0255				-0.2723	-0.0551	-0.0209				-0.0937	-0.0182	-0.0896			-0.338	-0.0694	-0.0619			-0.165	-0.0431	0.175
	742	-0.0639	0.0084	-0.0247				-0.2705	-0.0543	-0.02				-0.092	-0.017	-0.0879			-0.3352	-0.0676	-0.0602			-0.1627	-0.0413	0.1763
	741	-0.0631	0.0088	-0.0241				-0.2686	-0.0536	-0.019				-0.0906	-0.0158	-0.0862			-0.332	-0.0658	-0.0583			-0.1602	-0.0395	0.1774
	740	-0.0622	0.0092	-0.0233				-0.2667	-0.0528	-0.0178				-0.0891	-0.0144	-0.0844			-0.3284	-0.0636	-0.0565			-0.1575	-0.0373	0.1787
	739	-0.0607	0.0101	-0.022				-0.2645	-0.0517	-0.0166				-0.0872	-0.0129	-0.0823			-0.3245	-0.0613	-0.0541			-0.1545	-0.0352	0.1804
	738	-0.0597	0.0107	-0.021				-0.2621	-0.0505	-0.0148				-0.0849	-0.011	-0.08			-0.3202	-0.0588	-0.0515			-0.1512	-0.0325	0.1822
	737	-0.0584	0.0114	-0.0198				-0.2598	-0.0496	-0.0136				-0.083	-0.0093	-0.0777			-0.316	-0.0562	-0.0489			-0.1478	-0.0301	0.1836
	736	-0.0568	0.0122	-0.0183				-0.2569	-0.0483	-0.0118				-0.0805	-0.0071	-0.0751			-0.311	-0.0533	-0.0459			-0.1439	-0.0271	0.1856
	735	-0.0552	0.0133	-0.0168				-0.254	-0.047	-0.01				-0.0778	-0.0048	-0.0722			-0.3058	-0.0501	-0.0427			-0.14	-0.024	0.1878
	734	-0.0534	0.0144	-0.0153				-0.2508	-0.0456	-0.0082				-0.0752	-0.0026	-0.0692			-0.3005	-0.0469	-0.0393			-0.1358	-0.0207	0.1898
	733	-0.0514	0.0155	-0.0134				-0.2474	-0.0441	-0.0062				-0.0723	-0.0002	-0.0659			-0.2946	-0.0432	-0.0357			-0.1313	-0.0173	0.1921
	732	-0.0497	0.0163	-0.0119				-0.2441	-0.0422	-0.0039				-0.0692	0.0023	-0.0626			-0.2886	-0.0395	-0.0321			-0.1265	-0.0136	0.1946
	731	-0.0477	0.0176	-0.0101				-0.2405	-0.0405	-0.0017				-0.066	0.005	-0.0592			-0.2824	-0.0356	-0.0284			-0.1215	-0.0098	0.197
	730	-0.0456	0.0187	-0.0081				-0.2367	-0.039	0.0005				-0.0626	0.0079	-0.0553			-0.2758	-0.0316	-0.0241			-0.1164	-0.0058	0.1995
	729	-0.0433	0.02	-0.0061				-0.2323	-0.0367	0.003				-0.0591	0.011	-0.0514			-0.2687	-0.0272	-0.0197			-0.1108	-0.0014	0.2025
	728	-0.041	0.0215	-0.0039				-0.2283	-0.0349	0.0056				-0.0556	0.0139	-0.0477			-0.2615	-0.0228	-0.0153			-0.1051	0.0028	0.2053
	727	-0.0385	0.023	-0.0018				-0.2238	-0.0326	0.0086				-0.0518	0.0173	-0.0433			-0.2537	-0.018	-0.0106			-0.0992	0.0076	0.2085
	726	-0.0358	0.0245	0.0006				-0.2193	-0.0305	0.0113				-0.0477	0.0207	-0.0388			-0.246	-0.0132	-0.0057			-0.093	0.0124	0.2116
	725	-0.0332	0.0259	0.0029				-0.2146	-0.0284	0.0144				-0.0436	0.0241	-0.0342			-0.2376	-0.008	-0.0005			-0.0865	0.0174	0.215
	724	-0.0303	0.0276	0.0057				-0.2096	-0.0261	0.0174				-0.0392	0.0277	-0.0295			-0.229	-0.0026	0.0047			-0.0797	0.0228	0.2184
	723	-0.0275	0.0292	0.0081				-0.2045	-0.0238	0.0204				-0.0348	0.0315	-0.0244			-0.2204	0.0025	0.0103			-0.0728	0.028	0.2218
	722	-0.0246	0.031	0.0107				-0.1991	-0.0212	0.0239				-0.03	0.0356	-0.0193			-0.2111	0.0084	0.0159			-0.0656	0.0339	0.2257
	721	-0.0216	0.0326	0.0135				-0.1937	-0.0186	0.027				-0.0253	0.0397	-0.014			-0.2017	0.0143	0.0219			-0.058	0.0396	0.2295
	720	-0.0185	0.0345	0.0163				-0.1879	-0.0159	0.0306				-0.0203	0.0441	-0.0083			-0.192	0.0204	0.0281			-0.0502	0.0456	0.2335
	719	-0.0151	0.0364	0.0193				-0.1819	-0.0131	0.0342				-0.015	0.0485	-0.0025			-0.1819	0.0267	0.0346			-0.0422	0.0516	0.2376
	718	-0.0117	0.0383	0.0223				-0.1758	-0.0102	0.038				-0.0097	0.053	0.0034			-0.1715	0.0333	0.041			-0.034	0.0581	0.2418
	717	-0.0081	0.0405	0.0257				-0.1695	-0.0073	0.042				-0.0041	0.0576	0.0094			-0.1607	0.04	0.0479			-0.0253	0.0647	0.2463
	716	-0.0045	0.0427	0.0289				-0.163	-0.0043	0.0459				0.0014	0.0624	0.0157			-0.15	0.0469	0.0548			-0.0166	0.0715	0.2507
	715	-0.0006	0.0448	0.0323				-0.1565	-0.0013	0.0499				0.0071	0.0672	0.022			-0.1387	0.054	0.0618			-0.0076	0.0785	0.255
	714	0.0029	0.0469	0.0356				-0.1497	0.0019	0.054				0.0131	0.0724	0.0286			-0.127	0.0612	0.069			0.0016	0.0857	0.2598
	713	0.007	0.0494	0.0393				-0.1427	0.0051	0.0582				0.0194	0.0776	0.0352			-0.1156	0.0686	0.0765			0.011	0.0929	0.2648
	712	0.0108	0.0516	0.0427				-0.1356	0.0085	0.0627				0.0255	0.0828	0.0421			-0.1039	0.0761	0.0842			0.0207	0.1003	0.2696
	711	0.0148	0.0539	0.0463				-0.1283	0.0121	0.0672				0.032	0.0884	0.0494			-0.0915	0.0841	0.0921			0.0306	0.1082	0.2749
	710	0.0191	0.0565	0.0503				-0.121	0.0157	0.0717				0.0386	0.0938	0.0566			-0.0791	0.092	0.1002			0.0408	0.1157	0.2802
	709	0.0232	0.059	0.0542				-0.1135	0.0191	0.0764				0.0453	0.0994	0.0639			-0.0666	0.1001	0.1082			0.051	0.1237	0.2854
	708	0.0276	0.0615	0.0582				-0.1057	0.0226	0.0811				0.052	0.105	0.0714			-0.0539	0.1084	0.1164			0.0614	0.1317	0.2905
	707	0.032	0.0643	0.0621				-0.0977	0.0265	0.0859				0.0589	0.111	0.0792			-0.0405	0.1168	0.1251			0.0722	0.1401	0.2961
	706	0.0366	0.0671	0.0662				-0.0894	0.0304	0.0909				0.0663	0.117	0.0871			-0.0269	0.1259	0.1339			0.0833	0.149	0.302
	705	0.0412	0.0696	0.0703				-0.0813	0.0342	0.0959				0.0733	0.1233	0.0951			-0.0136	0.1345	0.1428			0.0944	0.1574	0.3075
	704	0.0456	0.0723	0.0745				-0.073	0.0382	0.1012				0.0805	0.1296	0.1033			0.0001	0.1434	0.1518			0.1057	0.1661	0.3134
	703	0.0503	0.0751	0.0789				-0.0645	0.0422	0.1062				0.088	0.1358	0.1114			0.0139	0.1524	0.1609			0.1171	0.1748	0.3193
	702	0.055	0.0778	0.083				-0.0562	0.046	0.1112				0.0953	0.1421	0.1195			0.0273	0.1613	0.1698			0.1284	0.1835	0.3251
	701	0.0599	0.0807	0.0873				-0.0478	0.0499	0.1164				0.1026	0.1484	0.1277			0.0411	0.1705	0.1789			0.1398	0.1924	0.3311
	700	0.0645	0.0835	0.0918				-0.0391	0.0541	0.1218				0.1101	0.1547	0.1361			0.0549	0.1797	0.1881			0.1514	0.2016	0.3369
	699	0.0693	0.0866	0.0963				-0.0303	0.0584	0.1272				0.1182	0.1614	0.1448			0.0692	0.1892	0.1979			0.1634	0.211	0.3432
	698	0.0742	0.0892	0.1006				-0.0216	0.0624	0.1324				0.1257	0.168	0.1532			0.0832	0.1986	0.2072			0.1752	0.2198	0.3491
	697	0.0793	0.0922	0.1052				-0.0125	0.0667	0.1378				0.1334	0.1745	0.1619			0.0972	0.2081	0.2167			0.1872	0.2291	0.3553
	696	0.0844	0.0953	0.1097				-0.0036	0.071	0.1432				0.1415	0.1812	0.1707			0.1116	0.2177	0.2265			0.1992	0.2386	0.3618
	695	0.0892	0.0983	0.1142				0.0051	0.0752	0.1487				0.1493	0.1879	0.1793			0.1256	0.2272	0.2362			0.2115	0.2479	0.368
	694	0.0941	0.1013	0.1189				0.0138	0.0791	0.1539				0.1569	0.1942	0.1879			0.1392	0.2365	0.2456			0.2232	0.2568	0.3738
	693	0.0991	0.1044	0.1235				0.0225	0.0833	0.1595				0.1648	0.2008	0.1965			0.153	0.2462	0.2551			0.2349	0.2662	0.3798
	692	0.104	0.1073	0.1277				0.0316	0.0876	0.1648				0.1728	0.2074	0.2051			0.1667	0.2558	0.2647			0.247	0.2755	0.3861
	691	0.1086	0.11	0.1322				0.0402	0.0918	0.1703				0.1803	0.2143	0.2136			0.1803	0.265	0.2742			0.2589	0.2845	0.3922
	690	0.1135	0.1129	0.1367				0.0485	0.0957	0.1753				0.1878	0.2205	0.2219			0.1933	0.2743	0.2835			0.2703	0.2935	0.3982
	689	0.1182	0.1158	0.141				0.0571	0.0997	0.1802				0.1953	0.2265	0.2301			0.2061	0.2836	0.2926			0.2819	0.3022	0.4039
	688	0.1231	0.1188	0.1454				0.0657	0.1038	0.1856				0.203	0.2331	0.2387			0.2193	0.2929	0.3021			0.2936	0.3112	0.41
	687	0.1277	0.1215	0.1496				0.0741	0.1077	0.1908				0.2104	0.2393	0.2471			0.2322	0.3021	0.3114			0.305	0.3202	0.4159
	686	0.1324	0.1244	0.1539				0.0826	0.1119	0.1959				0.2179	0.2457	0.2553			0.2446	0.3112	0.3205			0.3163	0.3289	0.4218
	685	0.1373	0.1273	0.1583				0.0911	0.1159	0.2011				0.2253	0.252	0.2637			0.2575	0.3202	0.3298			0.3278	0.3376	0.4279
	684	0.1418	0.1302	0.1624				0.0994	0.1198	0.2062				0.2326	0.2582	0.2716			0.2696	0.3292	0.3387			0.3388	0.3462	0.4336
	683	0.1459	0.1327	0.1664				0.1072	0.1234	0.211				0.2397	0.264	0.2793			0.2809	0.3377	0.3471			0.3494	0.3544	0.4389
	682	0.1504	0.1353	0.1704				0.1147	0.1271	0.2158				0.2465	0.2698	0.2869			0.2926	0.346	0.3554			0.3599	0.3623	0.4443
	681	0.1547	0.1378	0.1741				0.1223	0.1308	0.2202				0.2532	0.2756	0.2944			0.3036	0.3543	0.3638			0.3701	0.3703	0.4497
	680	0.1588	0.1405	0.1779				0.13	0.1345	0.2249				0.26	0.2813	0.3018			0.3146	0.3625	0.3723			0.3802	0.3781	0.455
	679	0.1629	0.143	0.1818				0.1372	0.1379	0.2293				0.2665	0.2869	0.309			0.3252	0.3705	0.3802			0.39	0.3858	0.4601
	678	0.167	0.1455	0.1856				0.1444	0.1414	0.2336				0.273	0.2924	0.3161			0.3354	0.3783	0.3883			0.3998	0.3931	0.4652
	677	0.1706	0.1477	0.1889				0.1512	0.1446	0.2379				0.2789	0.2975	0.3229			0.3452	0.3858	0.3959			0.4091	0.4005	0.47
	676	0.1742	0.1499	0.1922				0.1576	0.1477	0.2417				0.2847	0.3023	0.3293			0.3543	0.3929	0.4031			0.4181	0.4073	0.4745
	675	0.178	0.1521	0.1955				0.1639	0.1509	0.2455				0.2906	0.3073	0.3356			0.3635	0.3996	0.41			0.4266	0.4137	0.479
	674	0.1811	0.1541	0.1985				0.1698	0.1537	0.2492				0.296	0.3117	0.3413			0.3719	0.4063	0.4164			0.4345	0.42	0.4833
	673	0.184	0.156	0.2014				0.1756	0.1564	0.2526				0.3009	0.3159	0.347			0.3796	0.4125	0.4227			0.4424	0.4259	0.4872
	672	0.1871	0.158	0.2042				0.1811	0.159	0.2561				0.3058	0.3202	0.3525			0.3872	0.4186	0.4287			0.4497	0.4317	0.4911
	671	0.19	0.1598	0.207				0.1863	0.1616	0.2594				0.3104	0.3242	0.3577			0.3946	0.4242	0.4344			0.4566	0.4372	0.4949
	670	0.1925	0.1612	0.2093				0.1911	0.1638	0.2623				0.3147	0.3277	0.3624			0.4013	0.4295	0.4398			0.4631	0.4423	0.4982
	669	0.195	0.1628	0.2116				0.1956	0.1658	0.2651				0.3188	0.3311	0.3668			0.4074	0.4346	0.4448			0.4691	0.4469	0.5013
	668	0.1976	0.1645	0.2139				0.1999	0.1679	0.2676				0.3228	0.3345	0.3711			0.4132	0.4393	0.4497			0.4752	0.4515	0.5044
	667	0.1998	0.1659	0.216				0.2038	0.1698	0.2699				0.3263	0.3374	0.3753			0.4184	0.4436	0.4543			0.4804	0.4556	0.5073
	666	0.2017	0.167	0.2177				0.2071	0.1715	0.2721				0.3294	0.34	0.3786			0.423	0.4475	0.4582			0.4849	0.4593	0.5097
	665	0.2033	0.1681	0.2191				0.2103	0.1732	0.2741				0.3324	0.3424	0.3819			0.4273	0.4511	0.4617			0.4893	0.4627	0.5118
	664	0.2049	0.169	0.2206				0.2131	0.1747	0.276				0.335	0.3448	0.3849			0.4316	0.4543	0.4649			0.4933	0.4656	0.5139
	663	0.2063	0.1698	0.2219				0.2158	0.1758	0.2776				0.3373	0.3468	0.3873			0.4348	0.457	0.4678			0.4967	0.4682	0.5159
	662	0.2075	0.1706	0.2229				0.218	0.1768	0.279				0.3393	0.3485	0.3895			0.4377	0.4593	0.4705			0.4996	0.4706	0.5175
	661	0.2087	0.1715	0.224				0.2197	0.1778	0.2801				0.3409	0.3499	0.3915			0.4402	0.4617	0.4726			0.5019	0.4727	0.5188
	660	0.2095	0.172	0.2248				0.2212	0.1786	0.281				0.3422	0.3509	0.3929			0.4422	0.4634	0.4744			0.5039	0.4742	0.5198
	659	0.21	0.1723	0.2252				0.2222	0.179	0.2817				0.3434	0.3518	0.394			0.4436	0.4647	0.4757			0.5053	0.4753	0.5207
	658	0.2102	0.1724	0.2255				0.2228	0.1793	0.2822				0.3442	0.3523	0.3949			0.4441	0.4656	0.4766			0.5062	0.4762	0.5212
	657	0.2103	0.1725	0.2259				0.2231	0.1795	0.2824				0.3445	0.3526	0.3954			0.4445	0.4661	0.4771			0.5067	0.4766	0.5214
	656	0.2105	0.1726	0.2259				0.2233	0.1797	0.2825				0.3449	0.3528	0.3957			0.4452	0.4665	0.4774			0.5071	0.4768	0.5217
	655	0.2103	0.1727	0.2256				0.223	0.1795	0.2823				0.3446	0.3526	0.3955			0.4447	0.4662	0.4774			0.5069	0.4767	0.5215
	654	0.2098	0.1724	0.2251				0.2221	0.1792	0.2819				0.3441	0.3522	0.395			0.4437	0.4658	0.477			0.506	0.4761	0.521
	653	0.2096	0.1722	0.2248				0.2213	0.179	0.2816				0.3436	0.3516	0.3942			0.443	0.4651	0.4762			0.5047	0.4754	0.5204
	652	0.209	0.1718	0.2243				0.2202	0.1783	0.2808				0.3425	0.3508	0.393			0.441	0.4636	0.475			0.5031	0.4742	0.5197
	651	0.208	0.1712	0.2234				0.2185	0.1773	0.2798				0.3412	0.3496	0.3916			0.439	0.4621	0.4734			0.5009	0.4723	0.5185
	650	0.2068	0.1706	0.2223				0.2164	0.1765	0.2787				0.3396	0.3481	0.3898			0.4364	0.4603	0.4714			0.4984	0.4705	0.5172
	649	0.2055	0.17	0.2211				0.2144	0.1756	0.2775				0.3379	0.3467	0.3877			0.4335	0.4579	0.4692			0.4955	0.4684	0.5159
	648	0.2041	0.1691	0.2199				0.2119	0.1743	0.276				0.3357	0.3448	0.3852			0.4303	0.4552	0.4664			0.4919	0.466	0.5142
	647	0.2024	0.168	0.2182				0.2088	0.1727	0.2742				0.333	0.3426	0.3824			0.4261	0.4523	0.4636			0.4881	0.4632	0.512
	646	0.2007	0.167	0.2165				0.2057	0.1714	0.2726				0.3306	0.3405	0.3796			0.4223	0.4491	0.4605			0.484	0.4601	0.5101
	645	0.1989	0.166	0.2149				0.2024	0.17	0.2705				0.3277	0.3379	0.3764			0.4178	0.4456	0.4569			0.4794	0.4567	0.5079
	644	0.1968	0.1648	0.2132				0.1988	0.1681	0.2682				0.3244	0.3351	0.3729			0.4129	0.4417	0.453			0.4747	0.4528	0.5053
	643	0.1945	0.1634	0.2112				0.1947	0.1663	0.266				0.3211	0.3323	0.3692			0.4079	0.4378	0.449			0.4693	0.449	0.5026
	642	0.1923	0.1621	0.2091				0.1907	0.1645	0.2636				0.3175	0.3293	0.3651			0.402	0.4336	0.4447			0.4639	0.4449	0.4998
	641	0.1899	0.1607	0.2068				0.1863	0.1622	0.2609				0.3137	0.326	0.3609			0.3961	0.4289	0.4401			0.458	0.4404	0.4968
	640	0.1874	0.1589	0.2042				0.1815	0.1599	0.2581				0.3096	0.3225	0.3565			0.3898	0.4241	0.4353			0.4515	0.4357	0.4935
	639	0.1847	0.1572	0.2017				0.1768	0.1578	0.2553				0.3056	0.3191	0.3521			0.3828	0.4191	0.4304			0.4451	0.4309	0.4902
	638	0.1818	0.1557	0.1992				0.1719	0.1555	0.2524				0.3014	0.3155	0.3472			0.3763	0.4138	0.4252			0.4386	0.4259	0.4868
	637	0.179	0.154	0.1966				0.1668	0.153	0.2492				0.2968	0.3116	0.342			0.3692	0.4081	0.4196			0.4316	0.4206	0.4832
	636	0.176	0.1523	0.1938				0.1614	0.1505	0.246				0.2921	0.3076	0.3369			0.3614	0.4024	0.4138			0.4242	0.415	0.4796
	635	0.1728	0.1505	0.1909				0.1558	0.1479	0.2427				0.2876	0.3036	0.3316			0.3536	0.3968	0.4078			0.4169	0.4096	0.4759
	634	0.1696	0.1485	0.1879				0.15	0.1451	0.2391				0.2825	0.2992	0.326			0.3453	0.3908	0.4017			0.4093	0.4038	0.4719
	633	0.1665	0.1464	0.1849				0.1441	0.1422	0.2356				0.2771	0.2948	0.3203			0.3372	0.3843	0.3956			0.4013	0.3977	0.4677
	632	0.163	0.1443	0.1818				0.1382	0.1395	0.2322				0.2721	0.2905	0.3147			0.3289	0.3781	0.3893			0.3932	0.3917	0.4637
	631	0.1595	0.1423	0.1787				0.1322	0.1367	0.2285				0.2669	0.286	0.3089			0.32	0.3718	0.3827			0.3851	0.3856	0.4595
	630	0.1561	0.1404	0.1756				0.126	0.1336	0.2247				0.2613	0.2814	0.3027			0.3109	0.3652	0.3759			0.3767	0.379	0.4553
	629	0.1526	0.1382	0.1724				0.1197	0.1306	0.2209				0.2557	0.2767	0.2966			0.3016	0.3583	0.3692			0.3681	0.3723	0.4508
	628	0.1489	0.1359	0.1691				0.1132	0.1278	0.2171				0.2503	0.2719	0.2904			0.2922	0.3512	0.3623			0.3594	0.3656	0.4463
	627	0.1453	0.1337	0.1658				0.1067	0.1246	0.213				0.2444	0.267	0.2839			0.2825	0.3442	0.3552			0.3504	0.3588	0.4418
	626	0.1415	0.1314	0.1621				0.0998	0.1211	0.2089				0.2383	0.2619	0.2772			0.2725	0.337	0.3481			0.3414	0.3519	0.437
	625	0.1376	0.1289	0.1586				0.0929	0.1179	0.2049				0.2324	0.2568	0.2708			0.2625	0.3299	0.3408			0.3321	0.345	0.4323
	624	0.1337	0.1267	0.1552				0.0864	0.1149	0.2008				0.2268	0.2518	0.2643			0.2525	0.3227	0.3334			0.323	0.3381	0.4277
	623	0.13	0.1247	0.1519				0.0799	0.1118	0.1968				0.221	0.2468	0.2579			0.2423	0.3155	0.3263			0.314	0.3311	0.4232
	622	0.1264	0.1224	0.1484				0.0731	0.1085	0.193				0.215	0.2419	0.2513			0.2322	0.3084	0.3192			0.3048	0.3241	0.4186
	621	0.1225	0.1201	0.1447				0.0662	0.1054	0.1888				0.209	0.2368	0.2444			0.2217	0.3011	0.3117			0.2954	0.3168	0.4138
	620	0.1184	0.1177	0.1411				0.0592	0.102	0.1845				0.2029	0.2316	0.2377			0.2113	0.2935	0.3043			0.286	0.3095	0.4089
	619	0.1147	0.1154	0.1377				0.0523	0.0986	0.1803				0.1969	0.2264	0.2309			0.2006	0.2861	0.2968			0.2766	0.3025	0.4042
	618	0.1106	0.1128	0.1339				0.0452	0.0951	0.1759				0.1905	0.2211	0.2241			0.1893	0.2784	0.2891			0.2668	0.295	0.3991
	617	0.1066	0.1105	0.1302				0.0381	0.092	0.1716				0.1843	0.216	0.2171			0.1786	0.2707	0.2813			0.2573	0.2874	0.3944
	616	0.1026	0.1082	0.1266				0.0311	0.0885	0.1673				0.178	0.2105	0.2101			0.1675	0.263	0.2737			0.2477	0.28	0.3895
	615	0.0983	0.1055	0.1228				0.0239	0.0849	0.163				0.1717	0.205	0.203			0.1561	0.2552	0.2659			0.2379	0.2726	0.3845
	614	0.0944	0.1032	0.1193				0.0167	0.0817	0.1586				0.1655	0.1999	0.1961			0.1448	0.2478	0.2583			0.2284	0.2653	0.3795
	613	0.0905	0.1008	0.1157				0.0098	0.0784	0.1543				0.1593	0.1947	0.1894			0.1339	0.2402	0.2508			0.2188	0.2578	0.3747
	612	0.0868	0.0985	0.1123				0.003	0.0753	0.1502				0.1535	0.1895	0.1827			0.1231	0.2329	0.2434			0.2093	0.2506	0.3701
	611	0.0827	0.0961	0.1086				-0.0042	0.0719	0.1458				0.1471	0.1841	0.1756			0.1117	0.2253	0.2356			0.1996	0.2431	0.365
	610	0.0787	0.0936	0.1049				-0.0112	0.0686	0.1415				0.1408	0.179	0.1687			0.1003	0.2174	0.228			0.1901	0.2355	0.36
	609	0.0747	0.0912	0.1013				-0.0183	0.0653	0.1373				0.1346	0.1737	0.1619			0.0891	0.21	0.2204			0.1807	0.2281	0.3553
	608	0.0705	0.0888	0.0977				-0.0253	0.0618	0.1329				0.1283	0.1682	0.1548			0.0776	0.2024	0.2126			0.171	0.2209	0.3504
	607	0.0667	0.0865	0.0941				-0.0324	0.0584	0.1286				0.1223	0.163	0.148			0.0661	0.1949	0.2049			0.1615	0.2134	0.3455
	606	0.0626	0.084	0.0904				-0.0395	0.0551	0.1244				0.1162	0.1579	0.1413			0.0548	0.1873	0.1973			0.1519	0.2059	0.3405
	605	0.0588	0.0819	0.087				-0.0465	0.0519	0.1201				0.1101	0.1527	0.1345			0.0435	0.1798	0.1898			0.1423	0.1987	0.3358
	604	0.0549	0.0797	0.0834				-0.0534	0.0487	0.1159				0.1039	0.1476	0.1276			0.0322	0.1723	0.1823			0.133	0.1914	0.3309
	603	0.051	0.0772	0.0798				-0.0601	0.0454	0.1118				0.0979	0.1425	0.1209			0.0209	0.1649	0.1748			0.1238	0.1842	0.3263
	602	0.0471	0.0747	0.0764				-0.0668	0.0421	0.1075				0.0919	0.1375	0.1144			0.0098	0.1575	0.1674			0.1145	0.1768	0.3215
	601	0.0434	0.0724	0.0729				-0.0736	0.039	0.1033				0.0861	0.1324	0.1075			-0.0015	0.1502	0.1601			0.105	0.1695	0.3167
	600	0.0395	0.0702	0.0695				-0.0803	0.0358	0.0992				0.0801	0.1273	0.101			-0.0127	0.143	0.1529			0.0958	0.1625	0.3121
	599	0.0357	0.0679	0.0661				-0.0872	0.0325	0.0952				0.0741	0.1223	0.0945			-0.0238	0.1356	0.1455			0.0866	0.1554	0.3075
	598	0.0321	0.0656	0.0628				-0.0936	0.0295	0.0912				0.0684	0.1174	0.088			-0.0347	0.1286	0.1382			0.0776	0.1484	0.303
	597	0.0282	0.0634	0.0594				-0.0999	0.0263	0.0872				0.0625	0.1124	0.0815			-0.0459	0.1214	0.1311			0.0687	0.1415	0.2983
	596	0.0246	0.0614	0.0561				-0.1067	0.0231	0.0831				0.0566	0.1074	0.0749			-0.0569	0.1143	0.124			0.0597	0.1345	0.2938
	595	0.0208	0.059	0.0524				-0.1134	0.02	0.079				0.0507	0.1024	0.0685			-0.0679	0.107	0.1168			0.0507	0.1274	0.2891
	594	0.0174	0.0569	0.0493				-0.1195	0.0172	0.0753				0.0455	0.0979	0.0623			-0.0785	0.1003	0.11			0.0419	0.1208	0.285
	593	0.0138	0.0549	0.0462				-0.1257	0.0141	0.0714				0.0399	0.0932	0.0562			-0.0891	0.0935	0.1029			0.0333	0.114	0.2805
	592	0.0101	0.0526	0.0428				-0.1321	0.011	0.0673				0.0341	0.0885	0.05			-0.0997	0.0866	0.0961			0.0248	0.1074	0.2758
	591	0.0066	0.0505	0.0395				-0.1384	0.008	0.0637				0.0289	0.0838	0.0439			-0.1102	0.0799	0.0895			0.0163	0.101	0.2718
	590	0.0031	0.0485	0.0364				-0.1444	0.0053	0.06				0.0235	0.0792	0.0377			-0.1205	0.0733	0.0828			0.008	0.0945	0.2675
	589	-0.0002	0.0465	0.0336				-0.1505	0.0023	0.0563				0.0181	0.0745	0.0317			-0.1307	0.0668	0.0761			-0.0001	0.0878	0.2632
	588	-0.0036	0.0444	0.0304				-0.1567	-0.0007	0.0525				0.0126	0.0699	0.0257			-0.1411	0.0602	0.0696			-0.0085	0.0812	0.2592
	587	-0.0069	0.0424	0.0273				-0.1625	-0.0034	0.0486				0.0073	0.0657	0.02			-0.1513	0.0538	0.0631			-0.0167	0.0751	0.2551
	586	-0.0103	0.0404	0.0243				-0.1683	-0.0061	0.0452				0.0021	0.0614	0.0143			-0.1613	0.0474	0.0568			-0.0246	0.0689	0.2508
	585	-0.0138	0.0383	0.0212				-0.1743	-0.009	0.0415				-0.003	0.0568	0.0084			-0.1714	0.0411	0.0505			-0.0326	0.0626	0.2468
	584	-0.017	0.0363	0.0182				-0.1799	-0.012	0.0378				-0.0082	0.0524	0.0029			-0.1812	0.0349	0.0443			-0.0405	0.0564	0.2429
	583	-0.0201	0.0345	0.0155				-0.1855	-0.0145	0.0345				-0.0129	0.0484	-0.0025			-0.1906	0.0288	0.0382			-0.048	0.0507	0.2392
	582	-0.0232	0.0326	0.0129				-0.1907	-0.017	0.0313				-0.0177	0.0442	-0.0079			-0.1998	0.0229	0.0322			-0.0553	0.0448	0.2354
	581	-0.0263	0.0307	0.01				-0.1963	-0.0196	0.0278				-0.0227	0.0402	-0.0132			-0.2092	0.017	0.0261			-0.0627	0.0388	0.2314
	580	-0.0292	0.0291	0.0072				-0.2018	-0.0222	0.0244				-0.0272	0.0363	-0.0184			-0.2186	0.0114	0.0204			-0.07	0.0332	0.2277
	579	-0.0321	0.0274	0.0046				-0.2068	-0.0246	0.0212				-0.0318	0.0324	-0.0237			-0.2274	0.0055	0.0149			-0.0771	0.0276	0.2241
	578	-0.0352	0.0255	0.002				-0.212	-0.0272	0.018				-0.0363	0.0285	-0.0287			-0.2363	-0.0002	0.0091			-0.0841	0.022	0.2206
	577	-0.0382	0.0237	-0.0008				-0.2173	-0.0297	0.0148				-0.0412	0.0246	-0.0338			-0.2452	-0.0058	0.0034			-0.0914	0.0164	0.2168
	576	-0.041	0.0219	-0.0034				-0.2222	-0.0322	0.0117				-0.0457	0.0209	-0.0388			-0.254	-0.0113	-0.002			-0.0981	0.011	0.2132
	575	-0.0437	0.0203	-0.0058				-0.2269	-0.0343	0.0087				-0.0499	0.0174	-0.0436			-0.2621	-0.0165	-0.0073			-0.1045	0.0059	0.2101
	574	-0.0465	0.0186	-0.0084				-0.2316	-0.0365	0.0058				-0.0538	0.0137	-0.0482			-0.2704	-0.0216	-0.0125			-0.1111	0.001	0.2069
	573	-0.0491	0.0171	-0.0106				-0.2362	-0.0389	0.0029				-0.0578	0.0101	-0.0527			-0.2787	-0.0265	-0.0176			-0.1174	-0.004	0.2038
	572	-0.0518	0.0154	-0.013				-0.2408	-0.0412	0				-0.062	0.0067	-0.0575			-0.2865	-0.0316	-0.0226			-0.1237	-0.009	0.2006
	571	-0.0542	0.014	-0.0154				-0.2451	-0.0432	-0.0028				-0.066	0.0034	-0.0617			-0.2943	-0.0363	-0.0275			-0.1298	-0.0137	0.1975
	570	-0.0568	0.0124	-0.0175				-0.2497	-0.0455	-0.0055				-0.0699	0	-0.0659			-0.302	-0.0414	-0.0323			-0.1358	-0.0186	0.1943
	569	-0.0595	0.0108	-0.0199				-0.2542	-0.0477	-0.0083				-0.0739	-0.0034	-0.0705			-0.3097	-0.0461	-0.0372			-0.1419	-0.0234	0.1911
	568	-0.0617	0.0094	-0.0219				-0.2582	-0.0496	-0.0108				-0.0775	-0.0063	-0.0745			-0.3167	-0.0506	-0.0415			-0.1474	-0.0278	0.1884
	567	-0.0638	0.0083	-0.0238				-0.2621	-0.0514	-0.0132				-0.0809	-0.0093	-0.0785			-0.3237	-0.0548	-0.046			-0.1529	-0.0319	0.1859
	566	-0.0663	0.0067	-0.0261				-0.2661	-0.0535	-0.0158				-0.0848	-0.0123	-0.0824			-0.331	-0.0594	-0.0505			-0.1585	-0.0364	0.1828
	565	-0.0685	0.0054	-0.028				-0.2701	-0.0554	-0.0182				-0.0881	-0.0153	-0.0863			-0.3378	-0.0637	-0.0547			-0.1638	-0.0406	0.1802
	564	-0.0708	0.0039	-0.03				-0.2738	-0.0571	-0.0205				-0.0913	-0.0182	-0.0898			-0.3444	-0.0678	-0.0588			-0.1688	-0.0447	0.1777
	563	-0.0728	0.0027	-0.0318				-0.2774	-0.0588	-0.0227				-0.0945	-0.0209	-0.0935			-0.3509	-0.0718	-0.0629			-0.1738	-0.0486	0.1751
	562	-0.075	0.0014	-0.0338				-0.2811	-0.0608	-0.0251				-0.098	-0.0238	-0.0972			-0.3574	-0.0759	-0.0669			-0.1788	-0.0527	0.1725
	561	-0.0772	-0.0001	-0.036				-0.2855	-0.0632	-0.028				-0.1019	-0.0271	-0.1014			-0.3642	-0.0806	-0.0715			-0.1846	-0.0572	0.1692
	560	-0.0792	-0.0013	-0.0379				-0.289	-0.0649	-0.0302				-0.1052	-0.0298	-0.1049			-0.3704	-0.0845	-0.0754			-0.1894	-0.0609	0.1668
	559	-0.0813	-0.0025	-0.0397				-0.2924	-0.0667	-0.0323				-0.1084	-0.0325	-0.1083			-0.3765	-0.0881	-0.0791			-0.1938	-0.0646	0.1643
	558	-0.0832	-0.0037	-0.0413				-0.2956	-0.0682	-0.0343				-0.1111	-0.0349	-0.1116			-0.3823	-0.0917	-0.0827			-0.1984	-0.0682	0.1619
	557	-0.0849	-0.0047	-0.043				-0.2989	-0.07	-0.0365				-0.1143	-0.0374	-0.1149			-0.3881	-0.0956	-0.0863			-0.203	-0.0718	0.1595
	556	-0.0868	-0.0058	-0.0446				-0.3017	-0.0712	-0.0383				-0.1169	-0.0396	-0.1178			-0.3932	-0.0989	-0.0898			-0.207	-0.0751	0.1576
	555	-0.0886	-0.0068	-0.046				-0.3048	-0.0727	-0.0404				-0.1197	-0.0422	-0.121			-0.3987	-0.1021	-0.0932			-0.2111	-0.0784	0.1554
	554	-0.0904	-0.0081	-0.0478				-0.3078	-0.0742	-0.0421				-0.1223	-0.0443	-0.124			-0.4039	-0.1054	-0.0964			-0.2151	-0.0818	0.1533
	553	-0.0919	-0.009	-0.0491				-0.3107	-0.0758	-0.044				-0.125	-0.0466	-0.1267			-0.4091	-0.1086	-0.0998			-0.2192	-0.0849	0.1513
	552	-0.0933	-0.0099	-0.0505				-0.3134	-0.0773	-0.046				-0.1275	-0.0489	-0.1295			-0.4141	-0.1119	-0.1029			-0.2231	-0.0881	0.1494
	551	-0.095	-0.0109	-0.0519				-0.316	-0.0783	-0.0475				-0.1295	-0.0507	-0.1323			-0.4187	-0.1146	-0.1057			-0.2266	-0.0909	0.1476
	550	-0.0968	-0.0121	-0.0535				-0.3186	-0.0797	-0.0492				-0.1319	-0.0528	-0.1348			-0.4232	-0.1175	-0.1088			-0.2304	-0.0939	0.1457
	549	-0.0982	-0.013	-0.0549				-0.3212	-0.081	-0.0509				-0.1346	-0.0547	-0.1377			-0.4279	-0.1206	-0.1116			-0.2339	-0.0966	0.1438
	548	-0.0997	-0.0139	-0.0561				-0.3238	-0.0823	-0.0526				-0.137	-0.0568	-0.1402			-0.4324	-0.1232	-0.1145			-0.2373	-0.0994	0.142
	547	-0.101	-0.0148	-0.0575				-0.326	-0.0832	-0.054				-0.1388	-0.0584	-0.1426			-0.4365	-0.1258	-0.1172			-0.2405	-0.1021	0.1405
	546	-0.1023	-0.0155	-0.0585				-0.3286	-0.0846	-0.0557				-0.1414	-0.0603	-0.1452			-0.4412	-0.1289	-0.1199			-0.2439	-0.1047	0.1384
	545	-0.1038	-0.0164	-0.0599				-0.331	-0.086	-0.0573				-0.1436	-0.0622	-0.1476			-0.4454	-0.1316	-0.1226			-0.2473	-0.1075	0.1368
	544	-0.105	-0.0171	-0.0609				-0.333	-0.0869	-0.0586				-0.1455	-0.0639	-0.1497			-0.4492	-0.1339	-0.1248			-0.25	-0.1097	0.1355
	543	-0.1065	-0.0181	-0.0621				-0.3351	-0.0878	-0.0598				-0.1474	-0.0655	-0.1519			-0.4529	-0.1363	-0.1272			-0.2528	-0.1121	0.1339
	542	-0.1075	-0.019	-0.0633				-0.3373	-0.0889	-0.0612				-0.1493	-0.0671	-0.1541			-0.4567	-0.1387	-0.1297			-0.2559	-0.1145	0.1325
	541	-0.1088	-0.0194	-0.0641				-0.339	-0.0899	-0.0624				-0.151	-0.0685	-0.156			-0.4602	-0.1411	-0.1318			-0.2586	-0.1169	0.131
	540	-0.1099	-0.0204	-0.0653				-0.3412	-0.091	-0.0639				-0.153	-0.0702	-0.1583			-0.4639	-0.1433	-0.1342			-0.2615	-0.119	0.1296
	539	-0.111	-0.0208	-0.0663				-0.3432	-0.0921	-0.0651				-0.1548	-0.0718	-0.1602			-0.4676	-0.1453	-0.1365			-0.2641	-0.1211	0.1282
	538	-0.112	-0.0217	-0.0673				-0.3451	-0.093	-0.0665				-0.1568	-0.0733	-0.1621			-0.4709	-0.1477	-0.1387			-0.2667	-0.1234	0.1266
	537	-0.1131	-0.0222	-0.0682				-0.3466	-0.0938	-0.0676				-0.1583	-0.0746	-0.1639			-0.474	-0.1497	-0.1404			-0.2691	-0.1253	0.1254
	536	-0.1142	-0.0231	-0.0693				-0.3485	-0.0948	-0.0688				-0.1599	-0.0762	-0.166			-0.4774	-0.1519	-0.1426			-0.2716	-0.1276	0.1239
	535	-0.1151	-0.0236	-0.07				-0.3504	-0.0957	-0.07				-0.1616	-0.0775	-0.168			-0.4807	-0.1538	-0.1448			-0.2741	-0.1295	0.1228
	534	-0.1161	-0.0242	-0.071				-0.352	-0.0966	-0.071				-0.1633	-0.0789	-0.1694			-0.4836	-0.1557	-0.1466			-0.2762	-0.1312	0.1217
	533	-0.1174	-0.025	-0.0719				-0.3536	-0.0973	-0.0721				-0.1647	-0.0801	-0.1711			-0.4865	-0.1575	-0.1483			-0.2784	-0.133	0.1207
	532	-0.1179	-0.0254	-0.0725				-0.3549	-0.0979	-0.0728				-0.166	-0.0812	-0.1727			-0.4892	-0.1592	-0.1501			-0.2805	-0.1348	0.1196
	531	-0.119	-0.0262	-0.0736				-0.3565	-0.0988	-0.0739				-0.1677	-0.0824	-0.1742			-0.4919	-0.1611	-0.1518			-0.2826	-0.1365	0.1184
	530	-0.1196	-0.0267	-0.0743				-0.358	-0.0997	-0.075				-0.1692	-0.0836	-0.1758			-0.4946	-0.1627	-0.1537			-0.2848	-0.1381	0.1175
	529	-0.1205	-0.0273	-0.075				-0.3593	-0.1003	-0.0759				-0.1705	-0.0848	-0.1774			-0.4972	-0.1644	-0.1554			-0.2868	-0.1398	0.1164
	528	-0.1214	-0.0279	-0.0757				-0.3606	-0.1012	-0.0769				-0.1718	-0.0859	-0.1787			-0.4997	-0.1661	-0.157			-0.2886	-0.1414	0.1153
	527	-0.1221	-0.0284	-0.0763				-0.3619	-0.1016	-0.0775				-0.1732	-0.0868	-0.1801			-0.5021	-0.1677	-0.1586			-0.2904	-0.1429	0.1141
	526	-0.1229	-0.0287	-0.0771				-0.3631	-0.1023	-0.0785				-0.1743	-0.0879	-0.1815			-0.5044	-0.1691	-0.16			-0.2921	-0.1443	0.1134
	525	-0.1235	-0.029	-0.0776				-0.3643	-0.1027	-0.0793				-0.1754	-0.0888	-0.183			-0.5065	-0.1707	-0.1616			-0.2938	-0.1458	0.1126
	524	-0.1243	-0.0298	-0.0784				-0.3654	-0.1033	-0.0798				-0.1765	-0.0894	-0.1842			-0.5088	-0.1719	-0.1629			-0.2955	-0.147	0.1117
	523	-0.125	-0.03	-0.0787				-0.3665	-0.104	-0.0805				-0.1779	-0.0905	-0.1854			-0.5107	-0.1733	-0.164			-0.2968	-0.1483	0.1106
	522	-0.1255	-0.0305	-0.0793				-0.3674	-0.1043	-0.0812				-0.1787	-0.0915	-0.1867			-0.5129	-0.1748	-0.1654			-0.2984	-0.1495	0.1099
	521	-0.1261	-0.031	-0.0801				-0.3684	-0.1048	-0.082				-0.1797	-0.0923	-0.1878			-0.5149	-0.1761	-0.1668			-0.2999	-0.1507	0.1091
	520	-0.1268	-0.0312	-0.0804				-0.3693	-0.1053	-0.0825				-0.1809	-0.093	-0.1889			-0.5167	-0.1775	-0.168			-0.3012	-0.1521	0.1084
	519	-0.1272	-0.0317	-0.0809				-0.3703	-0.1059	-0.0831				-0.1821	-0.0939	-0.19			-0.5186	-0.1786	-0.1693			-0.3026	-0.153	0.1077
	518	-0.1274	-0.0319	-0.0811				-0.371	-0.106	-0.0835				-0.1829	-0.0945	-0.1911			-0.5202	-0.1797	-0.1703			-0.3038	-0.154	0.107
	517	-0.1281	-0.0323	-0.0817				-0.3717	-0.1064	-0.0838				-0.1836	-0.095	-0.1921			-0.5219	-0.1807	-0.1715			-0.305	-0.1549	0.1065
	516	-0.1285	-0.0327	-0.0821				-0.3725	-0.1068	-0.0843				-0.1846	-0.0955	-0.1931			-0.5233	-0.1817	-0.1724			-0.306	-0.1558	0.106
	515	-0.1289	-0.0331	-0.0825				-0.373	-0.1067	-0.0847				-0.1852	-0.096	-0.1939			-0.5247	-0.1827	-0.1734			-0.3071	-0.1565	0.1055
	514	-0.1292	-0.0333	-0.0828				-0.3732	-0.1067	-0.085				-0.1857	-0.0961	-0.1946			-0.5257	-0.1833	-0.1741			-0.308	-0.1571	0.1052
	513	-0.1295	-0.0336	-0.083				-0.3737	-0.1066	-0.0849				-0.1865	-0.0965	-0.1955			-0.5271	-0.1841	-0.1752			-0.3089	-0.1577	0.1048
	512	-0.1298	-0.0338	-0.0832				-0.3743	-0.107	-0.0852				-0.1873	-0.0971	-0.1963			-0.5285	-0.1852	-0.176			-0.3098	-0.1585	0.1043
	511	-0.1299	-0.0341	-0.0834				-0.3745	-0.1067	-0.0853				-0.1878	-0.0972	-0.1972			-0.5294	-0.1858	-0.1768			-0.3106	-0.1588	0.104
	510	-0.1303	-0.0342	-0.0836				-0.3746	-0.1065	-0.0853				-0.1881	-0.0972	-0.1977			-0.5305	-0.1862	-0.1771			-0.311	-0.1592	0.104
	509	-0.1304	-0.0343	-0.0839				-0.3747	-0.1063	-0.0852				-0.1884	-0.0971	-0.1982			-0.5313	-0.1867	-0.1775			-0.3116	-0.1595	0.1037
	508	-0.1306	-0.0345	-0.0838				-0.3748	-0.1062	-0.0849				-0.1886	-0.0971	-0.1988			-0.5321	-0.1872	-0.178			-0.3118	-0.1598	0.104
	507	-0.1307	-0.0346	-0.0837				-0.3747	-0.1057	-0.0846				-0.1887	-0.0967	-0.1989			-0.5329	-0.1875	-0.1782			-0.3119	-0.1598	0.1042
	506	-0.1305	-0.0346	-0.0835				-0.3747	-0.1055	-0.0844				-0.1886	-0.0968	-0.1994			-0.5337	-0.1877	-0.1785			-0.3126	-0.1601	0.1045
	505	-0.1309	-0.0348	-0.0837				-0.3745	-0.1052	-0.0844				-0.1889	-0.0967	-0.1997			-0.5343	-0.1881	-0.1787			-0.3129	-0.1604	0.1043
	504	-0.1309	-0.0347	-0.0835				-0.3743	-0.1049	-0.0841				-0.1891	-0.0963	-0.2001			-0.5349	-0.1883	-0.1786			-0.3128	-0.1606	0.1048
	503	-0.1309	-0.0347	-0.0834				-0.374	-0.1044	-0.0838				-0.1889	-0.0963	-0.2002			-0.5354	-0.1884	-0.1788			-0.3131	-0.1605	0.105
	502	-0.131	-0.0346	-0.0832				-0.374	-0.1041	-0.0837				-0.1888	-0.096	-0.2004			-0.5362	-0.1885	-0.179			-0.3133	-0.1608	0.1051
	501	-0.131	-0.0347	-0.0832				-0.3735	-0.1035	-0.0831				-0.1886	-0.0958	-0.2001			-0.5364	-0.1884	-0.1786			-0.3132	-0.1606	0.1056
	500	-0.1309	-0.0343	-0.083				-0.3732	-0.1032	-0.0831				-0.1887	-0.0958	-0.2004			-0.5369	-0.1885	-0.1788			-0.3133	-0.1608	0.1055
	499	-0.1311	-0.0345	-0.083				-0.3735	-0.1033	-0.0832				-0.1888	-0.0957	-0.2008			-0.5376	-0.1888	-0.1791			-0.3134	-0.1613	0.1057
	498	-0.1311	-0.0346	-0.0831				-0.3734	-0.1031	-0.083				-0.1888	-0.0956	-0.2008			-0.5379	-0.1891	-0.1793			-0.3136	-0.1615	0.1058
	497	-0.1308	-0.0341	-0.0829				-0.3735	-0.1031	-0.0833				-0.1889	-0.096	-0.2012			-0.5387	-0.1896	-0.1796			-0.3141	-0.1617	0.1056
	496	-0.1308	-0.0341	-0.0826				-0.3733	-0.1031	-0.0831				-0.1893	-0.096	-0.2013			-0.5392	-0.19	-0.1797			-0.3141	-0.1621	0.1056
	495	-0.1308	-0.0341	-0.0827				-0.3734	-0.1031	-0.0832				-0.1893	-0.0961	-0.2016			-0.5397	-0.19	-0.1801			-0.3143	-0.1625	0.1058
	494	-0.1308	-0.0339	-0.0826				-0.3733	-0.1029	-0.0834				-0.1897	-0.0963	-0.2015			-0.5403	-0.1905	-0.1804			-0.3146	-0.1628	0.1057
	493	-0.1305	-0.0338	-0.0825				-0.3737	-0.1032	-0.0837				-0.1899	-0.0965	-0.2021			-0.5404	-0.1911	-0.1807			-0.315	-0.1633	0.1056
	492	-0.1306	-0.0338	-0.0826				-0.3735	-0.1031	-0.0838				-0.1903	-0.0966	-0.2021			-0.5412	-0.1912	-0.1812			-0.315	-0.1635	0.1056
	491	-0.1305	-0.0335	-0.0823				-0.3734	-0.1031	-0.0836				-0.1903	-0.0966	-0.202			-0.5414	-0.1916	-0.1811			-0.3151	-0.1637	0.1056
	490	-0.1304	-0.0336	-0.0825				-0.3734	-0.103	-0.0836				-0.1903	-0.0968	-0.2023			-0.5415	-0.1915	-0.1813			-0.3153	-0.1638	0.1057
	489	-0.1305	-0.0334	-0.0821				-0.3732	-0.1029	-0.0836				-0.1906	-0.0968	-0.2023			-0.542	-0.1919	-0.1814			-0.3151	-0.1639	0.1054
	488	-0.1302	-0.0334	-0.082				-0.3734	-0.1032	-0.0838				-0.1909	-0.0971	-0.2026			-0.5426	-0.1925	-0.1819			-0.3154	-0.1644	0.1056
	487	-0.1303	-0.0333	-0.082				-0.373	-0.1028	-0.0838				-0.1909	-0.0966	-0.2026			-0.5425	-0.1924	-0.1819			-0.3152	-0.1644	0.1056
	486	-0.1301	-0.0329	-0.0816				-0.3728	-0.1026	-0.0837				-0.1909	-0.0968	-0.2025			-0.5426	-0.1923	-0.1817			-0.315	-0.1644	0.1057
	485	-0.1299	-0.033	-0.0816				-0.3726	-0.103	-0.0837				-0.1911	-0.097	-0.2026			-0.5425	-0.1926	-0.182			-0.3148	-0.1647	0.1058
	484	-0.1295	-0.0325	-0.0812				-0.3726	-0.103	-0.0837				-0.1911	-0.0972	-0.2027			-0.5427	-0.1928	-0.1823			-0.3148	-0.1649	0.1056
	483	-0.1294	-0.0326	-0.0812				-0.3722	-0.1028	-0.0837				-0.1912	-0.0971	-0.2026			-0.5424	-0.1926	-0.182			-0.3142	-0.1646	0.1058
	482	-0.1289	-0.0321	-0.081				-0.3718	-0.1027	-0.0837				-0.1917	-0.0971	-0.2026			-0.542	-0.1932	-0.1823			-0.3143	-0.165	0.1058
	481	-0.1284	-0.0319	-0.0807				-0.3716	-0.1028	-0.0836				-0.1916	-0.0971	-0.2023			-0.5419	-0.1931	-0.1823			-0.3137	-0.1647	0.1058
	480	-0.1279	-0.0314	-0.0801				-0.3706	-0.1025	-0.0829				-0.1906	-0.0965	-0.2017			-0.5409	-0.1923	-0.1815			-0.3128	-0.164	0.1064
	479	-0.1269	-0.0308	-0.0789				-0.3686	-0.101	-0.0819				-0.189	-0.0948	-0.2002			-0.539	-0.1908	-0.18			-0.311	-0.1627	0.1081
	478	-0.126	-0.0302	-0.0776				-0.3668	-0.0998	-0.0807				-0.1875	-0.0935	-0.1988			-0.5372	-0.1895	-0.1783			-0.3089	-0.1614	0.1095
	477	-0.1249	-0.0296	-0.0767				-0.3649	-0.0988	-0.0792				-0.1864	-0.0921	-0.1976			-0.5352	-0.1881	-0.1771			-0.307	-0.16	0.1107
	476	-0.1238	-0.0286	-0.0753				-0.3629	-0.0976	-0.078				-0.1847	-0.0908	-0.196			-0.5329	-0.1864	-0.1754			-0.3048	-0.1583	0.1123
	475	-0.1219	-0.0277	-0.0737				-0.3606	-0.0963	-0.0765				-0.1829	-0.0891	-0.1943			-0.53	-0.1846	-0.1736			-0.3023	-0.1563	0.1141
	474	-0.1205	-0.0267	-0.0721				-0.358	-0.0948	-0.0747				-0.1809	-0.0872	-0.1921			-0.5267	-0.1826	-0.1714			-0.2992	-0.1542	0.116
	473	-0.1183	-0.0253	-0.0701				-0.3548	-0.0931	-0.0726				-0.1788	-0.0849	-0.1897			-0.5229	-0.18	-0.1691			-0.2957	-0.1515	0.1181
	472	-0.1161	-0.024	-0.0681				-0.3515	-0.0911	-0.0703				-0.1761	-0.0824	-0.1869			-0.5186	-0.177	-0.1661			-0.2919	-0.1485	0.1207
	471	-0.1136	-0.0223	-0.0654				-0.3478	-0.0889	-0.0678				-0.1733	-0.0795	-0.1838			-0.5136	-0.1738	-0.1628			-0.2875	-0.1452	0.1234
	470	-0.1108	-0.0205	-0.0626				-0.3434	-0.0866	-0.0649				-0.1697	-0.0764	-0.1803			-0.5081	-0.1703	-0.159			-0.2825	-0.1415	0.1269
	469	-0.1079	-0.0186	-0.0599				-0.3388	-0.084	-0.0618				-0.1661	-0.0728	-0.1764			-0.5022	-0.166	-0.1552			-0.2772	-0.1374	0.1301
	468	-0.1046	-0.0163	-0.0566				-0.334	-0.0812	-0.0585				-0.1621	-0.069	-0.1725			-0.4958	-0.1619	-0.1509			-0.2718	-0.133	0.1336
	467	-0.1015	-0.0143	-0.0535				-0.329	-0.0784	-0.0553				-0.1582	-0.0653	-0.1683			-0.4897	-0.1577	-0.1465			-0.2663	-0.1288	0.1374
	466	-0.0985	-0.0122	-0.0504				-0.3241	-0.0754	-0.0518				-0.1541	-0.0614	-0.1641			-0.4835	-0.1533	-0.1421			-0.2607	-0.1244	0.1413
	465	-0.0955	-0.0103	-0.0477				-0.3198	-0.0729	-0.0488				-0.1505	-0.0582	-0.1603			-0.4782	-0.1494	-0.1383			-0.2557	-0.1205	0.1446
	464	-0.0929	-0.0085	-0.0449				-0.3161	-0.0707	-0.0462				-0.1472	-0.0552	-0.1571			-0.4734	-0.1461	-0.1349			-0.2514	-0.1171	0.1475
	463	-0.0909	-0.0071	-0.0428				-0.3126	-0.0683	-0.0438				-0.1442	-0.0525	-0.1542			-0.4694	-0.1429	-0.1316			-0.2475	-0.114	0.1504
	462	-0.0892	-0.006	-0.0411				-0.3099	-0.0666	-0.0419				-0.142	-0.0504	-0.152			-0.4665	-0.1406	-0.1294			-0.2446	-0.1118	0.1525
	461	-0.0879	-0.005	-0.0398				-0.3079	-0.0653	-0.0406				-0.1401	-0.049	-0.1507			-0.4643	-0.1387	-0.1276			-0.2425	-0.1102	0.154
	460	-0.0872	-0.0045	-0.039				-0.3065	-0.0645	-0.0397				-0.1389	-0.048	-0.1495			-0.4626	-0.1377	-0.1263			-0.2407	-0.1089	0.1552
	459	-0.0868	-0.0039	-0.0383				-0.3054	-0.0637	-0.0388				-0.1382	-0.047	-0.1486			-0.4617	-0.1367	-0.1254			-0.2397	-0.1081	0.1561
	458	-0.0864	-0.0038	-0.0381				-0.305	-0.0634	-0.0386				-0.138	-0.0469	-0.1484			-0.4617	-0.1365	-0.1252			-0.2392	-0.1079	0.1565
	457	-0.0864	-0.0039	-0.038				-0.3046	-0.0631	-0.0386				-0.1379	-0.0466	-0.1484			-0.4617	-0.1364	-0.125			-0.239	-0.1078	0.1566
	456	-0.0862	-0.004	-0.0378				-0.3045	-0.063	-0.0385				-0.138	-0.0466	-0.1484			-0.4619	-0.1364	-0.1251			-0.2391	-0.108	0.1569
	455	-0.0865	-0.004	-0.038				-0.3043	-0.063	-0.0385				-0.1381	-0.0468	-0.1485			-0.4622	-0.1367	-0.1251			-0.2392	-0.1081	0.1568
	454	-0.0868	-0.0043	-0.0381				-0.3043	-0.063	-0.0387				-0.1383	-0.0469	-0.1487			-0.4625	-0.137	-0.1254			-0.2395	-0.1083	0.1569
	453	-0.0866	-0.0043	-0.038				-0.3043	-0.0628	-0.0387				-0.1383	-0.047	-0.149			-0.4625	-0.1372	-0.1254			-0.2392	-0.1086	0.1566
	452	-0.0866	-0.0043	-0.038				-0.3042	-0.0627	-0.0388				-0.1385	-0.0468	-0.1493			-0.4626	-0.1374	-0.1256			-0.2393	-0.1086	0.1566
	451	-0.0868	-0.0044	-0.0383				-0.3042	-0.0629	-0.0387				-0.1386	-0.0472	-0.1494			-0.4628	-0.1374	-0.1255			-0.2391	-0.1088	0.1566
	450	-0.0867	-0.0045	-0.0383				-0.3037	-0.0626	-0.0386				-0.1384	-0.047	-0.1493			-0.4625	-0.1373	-0.1254			-0.239	-0.1086	0.1567
	449	-0.0867	-0.0045	-0.0381				-0.3034	-0.0625	-0.0384				-0.1384	-0.0469	-0.1492			-0.4622	-0.1373	-0.1252			-0.2385	-0.1084	0.1569
	448	-0.0865	-0.0045	-0.0381				-0.3031	-0.0623	-0.038				-0.1385	-0.0467	-0.149			-0.462	-0.1373	-0.1252			-0.2383	-0.1083	0.1572
	447	-0.0863	-0.0045	-0.0379				-0.3028	-0.0622	-0.0381				-0.1384	-0.0467	-0.149			-0.4617	-0.1373	-0.1253			-0.2381	-0.1083	0.1569
	446	-0.0861	-0.0045	-0.0378				-0.3025	-0.0619	-0.0381				-0.1384	-0.0464	-0.1488			-0.4616	-0.1374	-0.125			-0.2378	-0.1083	0.1571
	445	-0.0864	-0.0047	-0.0379				-0.3027	-0.0623	-0.0382				-0.1385	-0.0467	-0.1493			-0.4616	-0.1375	-0.1253			-0.2378	-0.1085	0.157
	444	-0.0867	-0.0048	-0.0382				-0.303	-0.0627	-0.0388				-0.1394	-0.0473	-0.1498			-0.4619	-0.1381	-0.1259			-0.2383	-0.109	0.1564
	443	-0.0871	-0.005	-0.0384				-0.3029	-0.0623	-0.0388				-0.1392	-0.0473	-0.1499			-0.4619	-0.1382	-0.1259			-0.2384	-0.1088	0.1566
	442	-0.0871	-0.0051	-0.0387				-0.3029	-0.0626	-0.0388				-0.1394	-0.0474	-0.15			-0.4618	-0.1383	-0.1258			-0.2382	-0.109	0.1564
	441	-0.0872	-0.0054	-0.0389				-0.3028	-0.0624	-0.0387				-0.1392	-0.0475	-0.15			-0.4616	-0.1383	-0.1257			-0.238	-0.109	0.1564
	440	-0.0873	-0.0054	-0.0388				-0.3026	-0.0624	-0.0391				-0.1394	-0.0476	-0.15			-0.4616	-0.1383	-0.1256			-0.238	-0.109	0.1564
	439	-0.0873	-0.0057	-0.0389				-0.3025	-0.0623	-0.039				-0.139	-0.0476	-0.1498			-0.4609	-0.1379	-0.1252			-0.2373	-0.1088	0.1564
	438	-0.0872	-0.0058	-0.0389				-0.3018	-0.0619	-0.0387				-0.1386	-0.0471	-0.1496			-0.4598	-0.1375	-0.1247			-0.2365	-0.1084	0.157
	437	-0.0869	-0.0055	-0.0385				-0.3009	-0.0615	-0.0381				-0.1381	-0.0466	-0.1488			-0.4583	-0.1367	-0.1241			-0.2354	-0.1076	0.1572
	436	-0.0864	-0.0053	-0.0381				-0.2995	-0.0607	-0.0373				-0.137	-0.0456	-0.1476			-0.4561	-0.1351	-0.1227			-0.2335	-0.1062	0.1581
	435	-0.0855	-0.005	-0.0372				-0.2979	-0.06	-0.0366				-0.1359	-0.0446	-0.1464			-0.4533	-0.1338	-0.121			-0.2316	-0.1046	0.1592
	434	-0.0844	-0.0043	-0.036				-0.2955	-0.0586	-0.0351				-0.1339	-0.043	-0.1442			-0.4496	-0.1315	-0.1186			-0.2287	-0.1024	0.1609
	433	-0.083	-0.0034	-0.0347				-0.2929	-0.0576	-0.0335				-0.1318	-0.0412	-0.142			-0.4455	-0.1289	-0.1161			-0.2253	-0.0999	0.1626
	432	-0.0813	-0.0025	-0.0333				-0.2898	-0.0559	-0.0317				-0.1292	-0.0389	-0.1392			-0.4404	-0.1258	-0.113			-0.2214	-0.0966	0.1649
	431	-0.0793	-0.0015	-0.0317				-0.2864	-0.0543	-0.0296				-0.1264	-0.0364	-0.1359			-0.4347	-0.1224	-0.1093			-0.2167	-0.0933	0.1671
	430	-0.0773	0.0001	-0.0296				-0.2826	-0.0525	-0.0272				-0.1232	-0.0336	-0.1324			-0.4285	-0.1186	-0.1055			-0.2119	-0.0894	0.1697
	429	-0.0749	0.0015	-0.0273				-0.2784	-0.0502	-0.0245				-0.1194	-0.0306	-0.1284			-0.4213	-0.1142	-0.101			-0.2064	-0.085	0.1728
	428	-0.0725	0.0028	-0.0253				-0.2741	-0.0481	-0.0217				-0.1156	-0.0273	-0.1243			-0.4137	-0.1095	-0.0962			-0.2005	-0.0806	0.1758
	427	-0.0701	0.0043	-0.023				-0.2697	-0.0458	-0.019				-0.1116	-0.0238	-0.1198			-0.406	-0.1046	-0.0914			-0.1943	-0.0759	0.1791
	426	-0.0677	0.0059	-0.0207				-0.2649	-0.0436	-0.0161				-0.1075	-0.0203	-0.1151			-0.3977	-0.0996	-0.0864			-0.1879	-0.071	0.1821
	425	-0.065	0.0073	-0.0185				-0.2599	-0.041	-0.013				-0.1029	-0.0166	-0.1102			-0.3886	-0.0942	-0.0808			-0.181	-0.0654	0.1858
	424	-0.0623	0.0088	-0.016				-0.2546	-0.0388	-0.0101				-0.0984	-0.0129	-0.1052			-0.3794	-0.0883	-0.0749			-0.1738	-0.0599	0.1892
	423	-0.0593	0.0106	-0.0132				-0.2488	-0.036	-0.0065				-0.0932	-0.0083	-0.0995			-0.3688	-0.0817	-0.0684			-0.1655	-0.0537	0.1934
	422	-0.0559	0.0125	-0.0103				-0.2422	-0.0328	-0.0024				-0.0874	-0.0037	-0.093			-0.357	-0.0745	-0.0612			-0.1566	-0.0465	0.1977
	421	-0.052	0.0147	-0.0069				-0.235	-0.0294	0.0019				-0.0811	0.0015	-0.0858			-0.3439	-0.0667	-0.0533			-0.1465	-0.0388	0.2026
	420	-0.0478	0.0171	-0.003				-0.2268	-0.0257	0.0068				-0.0735	0.0077	-0.0779			-0.3293	-0.0576	-0.0442			-0.1351	-0.03	0.2082
	419	-0.0429	0.0202	0.0016				-0.2175	-0.0211	0.0123				-0.0654	0.0145	-0.0687			-0.3131	-0.0476	-0.034			-0.1226	-0.0202	0.2147
	418	-0.0373	0.0233	0.0064				-0.2074	-0.0163	0.0185				-0.0565	0.022	-0.0587			-0.2951	-0.0366	-0.0229			-0.1087	-0.0096	0.2217
	417	-0.0313	0.0267	0.0119				-0.1964	-0.0111	0.0253				-0.0465	0.0302	-0.0478			-0.2757	-0.0244	-0.0107			-0.0935	0.0025	0.2294
	416	-0.0247	0.0308	0.018				-0.1841	-0.0052	0.0328				-0.0355	0.0392	-0.0358			-0.2545	-0.0109	0.0027			-0.0767	0.0155	0.2378
	415	-0.0177	0.035	0.0244				-0.171	0.001	0.0407				-0.024	0.0489	-0.023			-0.2316	0.0031	0.0172			-0.0589	0.0292	0.2468
	414	-0.01	0.0395	0.0314				-0.1572	0.0077	0.0493				-0.0118	0.0593	-0.0092			-0.2073	0.0182	0.0326			-0.04	0.044	0.2565
	413	-0.002	0.0443	0.0388				-0.1421	0.0147	0.0583				0.0015	0.0704	0.0056			-0.1816	0.0345	0.049			-0.0194	0.0599	0.2669
	412	0.0069	0.0495	0.0468				-0.1263	0.0222	0.0683				0.0158	0.0824	0.0214			-0.1543	0.0519	0.0664			0.0026	0.0768	0.2781
	411	0.0162	0.0549	0.0552				-0.1092	0.0303	0.0788				0.0311	0.0951	0.0381			-0.1251	0.0705	0.085			0.0256	0.0949	0.29
	410	0.026	0.0608	0.0639				-0.0912	0.0389	0.0898				0.0468	0.1085	0.0556			-0.0947	0.0901	0.1046			0.05	0.1141	0.3024
	409	0.0364	0.067	0.0735				-0.0728	0.0477	0.101				0.0635	0.1225	0.074			-0.0631	0.1102	0.125			0.0754	0.1338	0.3155
	408	0.0472	0.0734	0.0832				-0.0533	0.0567	0.1127				0.0808	0.1369	0.093			-0.0308	0.1314	0.1464			0.1021	0.1542	0.3289
	407	0.0583	0.08	0.0933				-0.0332	0.0664	0.1253				0.0991	0.152	0.1131			0.0032	0.1537	0.1687			0.1296	0.1759	0.343
	406	0.0699	0.087	0.104				-0.0122	0.0762	0.1382				0.1176	0.1679	0.134			0.038	0.1766	0.1918			0.1584	0.1982	0.3578
	405	0.0817	0.0941	0.1147				0.0096	0.0864	0.1513				0.1368	0.184	0.1554			0.0732	0.2001	0.2156			0.188	0.221	0.3728
	404	0.0936	0.1011	0.1253				0.0312	0.0969	0.1649				0.1566	0.2003	0.1771			0.1088	0.2242	0.2397			0.2177	0.2442	0.3881
	403	0.106	0.1086	0.1367				0.0534	0.1075	0.1786				0.1764	0.217	0.1992			0.1447	0.2484	0.2642			0.2482	0.2678	0.4036
	402	0.1185	0.1161	0.148				0.0764	0.1183	0.1925				0.1968	0.234	0.2216			0.1804	0.2733	0.2894			0.2794	0.2917	0.4197
	401	0.1311	0.1238	0.1596				0.0992	0.1289	0.2063				0.2173	0.2513	0.2441			0.2162	0.2984	0.3143			0.3105	0.3155	0.4356
	400	0.144	0.1316	0.1713				0.1224	0.1399	0.2203				0.2379	0.2687	0.2673			0.2518	0.3238	0.3399			0.3422	0.3401	0.4517
	399	0.1567	0.1392	0.1828				0.1454	0.1508	0.2345				0.2584	0.2861	0.2902			0.2865	0.3489	0.3655			0.3735	0.3641	0.4676
	398	0.1694	0.147	0.1945				0.1685	0.1617	0.2485				0.2791	0.3032	0.3128			0.3204	0.3741	0.3908			0.4048	0.3884	0.484
	397	0.1818	0.1545	0.2058				0.1914	0.1726	0.2624				0.2996	0.3206	0.3357			0.3539	0.3993	0.4162			0.4362	0.4125	0.5003
	396	0.1944	0.162	0.2173				0.2137	0.1834	0.2762				0.3196	0.3376	0.358			0.386	0.4241	0.4409			0.4666	0.4361	0.516
	395	0.2061	0.1693	0.2281				0.2355	0.1936	0.2894				0.3393	0.354	0.3799			0.4165	0.4483	0.4653			0.4965	0.4586	0.5312
	394	0.2177	0.1762	0.239				0.2568	0.2036	0.3024				0.3586	0.3699	0.4011			0.4457	0.4715	0.489			0.5254	0.4808	0.5463
	393	0.2293	0.1832	0.2495				0.2775	0.2135	0.3148				0.3773	0.3855	0.4219			0.4732	0.4944	0.512			0.5538	0.5024	0.5611
	392	0.2405	0.1902	0.2596				0.2979	0.2232	0.327				0.3956	0.4009	0.4421			0.5003	0.5165	0.5345			0.5817	0.5234	0.5752
	391	0.2515	0.197	0.2698				0.3177	0.2327	0.3393				0.4138	0.416	0.462			0.5266	0.5387	0.5567			0.6086	0.5443	0.5893
	390	0.2624	0.2037	0.2799				0.3376	0.2422	0.3513				0.4318	0.431	0.4822			0.5511	0.561	0.579			0.6363	0.5651	0.6033
	389	0.2731	0.2102	0.2895				0.3574	0.2516	0.3632				0.4497	0.446	0.5015			0.5747	0.5825	0.6011			0.6632	0.5851	0.6173
	388	0.2837	0.2165	0.2991				0.3764	0.2606	0.3751				0.467	0.4605	0.5207			0.5982	0.6037	0.6223			0.689	0.6049	0.631
	387	0.294	0.2231	0.3087				0.3953	0.2697	0.3865				0.4839	0.4749	0.54			0.6204	0.6247	0.6431			0.715	0.6245	0.6442
	386	0.3043	0.2296	0.3181				0.414	0.2787	0.398				0.501	0.4892	0.5587			0.6414	0.6456	0.664			0.7406	0.6437	0.6577
	385	0.3145	0.2358	0.3276				0.432	0.2873	0.4089				0.5174	0.5028	0.5771			0.6615	0.6656	0.6841			0.7652	0.6624	0.6707
	384	0.3245	0.242	0.3368				0.4498	0.2957	0.4198				0.5337	0.5165	0.5951			0.6816	0.6853	0.7043			0.7897	0.6808	0.6831
	383	0.3344	0.2483	0.3458				0.4676	0.3044	0.4309				0.5501	0.5301	0.613			0.7012	0.7053	0.724			0.8139	0.6989	0.696
	382	0.344	0.254	0.3545				0.4849	0.313	0.4417				0.5659	0.5434	0.6306			0.7196	0.7247	0.7437			0.838	0.7171	0.7086
	381	0.3535	0.2598	0.3631				0.5017	0.3211	0.4522				0.5811	0.5562	0.6477			0.7385	0.7434	0.7629			0.8608	0.7345	0.7207
	380	0.363	0.2657	0.3717				0.5183	0.3292	0.4625				0.5961	0.5689	0.6642			0.7566	0.7616	0.781			0.8828	0.7515	0.7324
	379	0.3717	0.2711	0.3797				0.5341	0.3368	0.4724				0.6106	0.5809	0.68			0.7735	0.7789	0.7989			0.9043	0.7676	0.7435
	378	0.3802	0.2764	0.3866				0.5471	0.3429	0.4813				0.6224	0.591	0.6939			0.7918	0.7941	0.8142			0.9229	0.7825	0.7528
	377	0.3884	0.2813	0.3929				0.5597	0.3483	0.4894				0.6329	0.6004	0.7067			0.8119	0.8087	0.8286			0.9418	0.7975	0.761
	376	0.3954	0.2854	0.399				0.5726	0.3549	0.4981				0.645	0.6107	0.7198			0.832	0.8236	0.8439			0.9609	0.8118	0.7702
	375	0.4015	0.2891	0.4041				0.5818	0.3602	0.5058				0.6544	0.6184	0.7295			0.8487	0.8343	0.8549			0.9736	0.8228	0.7775
	374	0.4067	0.2921	0.4083				0.5889	0.3642	0.5125				0.6613	0.6241	0.7374			0.8647	0.8428	0.863			0.9829	0.8319	0.7832
	373	0.4107	0.2943	0.4112				0.5938	0.3673	0.5175				0.6662	0.6287	0.7429			0.8813	0.8486	0.8691			0.989	0.8394	0.7871
	372	0.4137	0.2957	0.4126				0.5959	0.369	0.5215				0.6687	0.6311	0.7452			0.8984	0.8515	0.8721			0.9908	0.8443	0.7894
	371	0.4151	0.2961	0.4127				0.5954	0.3697	0.5241				0.6688	0.6311	0.7455			0.9135	0.8516	0.8723			0.9904	0.8466	0.7895
	370	0.4144	0.2953	0.4112				0.5917	0.3686	0.5244				0.6662	0.6289	0.7422			0.9263	0.8475	0.8691			0.9848	0.8455	0.7873
	369	0.4117	0.2931	0.4076				0.5845	0.3658	0.5224				0.6603	0.6245	0.7355			0.9348	0.8406	0.8616			0.974	0.8412	0.7828
	368	0.4071	0.2899	0.4023				0.5742	0.3617	0.5182				0.6517	0.6173	0.7258			0.9371	0.8304	0.8511			0.9601	0.8334	0.776
	367	0.4007	0.2857	0.3955				0.5606	0.3559	0.512				0.6406	0.6077	0.7131			0.9349	0.8163	0.837			0.9418	0.8215	0.7673
	366	0.3924	0.2804	0.3874				0.5443	0.3488	0.5036				0.6265	0.5958	0.6975			0.9249	0.7989	0.8194			0.9198	0.8068	0.7562
	365	0.3822	0.2742	0.3775				0.5256	0.3403	0.4934				0.6102	0.5822	0.6792			0.9099	0.7789	0.7998			0.8941	0.7889	0.7433
	364	0.3709	0.2672	0.3668				0.5043	0.3307	0.4816				0.5922	0.567	0.6586			0.8898	0.7569	0.7774			0.865	0.7686	0.7292
	363	0.3582	0.2593	0.3549				0.4811	0.3201	0.4683				0.5718	0.5498	0.6364			0.8646	0.732	0.7527			0.8338	0.7455	0.7131
	362	0.3444	0.2509	0.3419				0.4562	0.3087	0.4537				0.5499	0.5314	0.6123			0.8347	0.705	0.7257			0.7993	0.7201	0.696
	361	0.3296	0.2421	0.3284				0.4297	0.2966	0.4382				0.5267	0.512	0.5867			0.7997	0.6772	0.697			0.7629	0.6935	0.6779
	360	0.3141	0.2327	0.3143				0.4023	0.2841	0.4221				0.5025	0.4918	0.5597			0.7619	0.6479	0.6676			0.7258	0.6654	0.6589
	359	0.2981	0.223	0.2997				0.374	0.2709	0.4053				0.478	0.471	0.5321			0.7211	0.6177	0.6373			0.6872	0.6362	0.6396
	358	0.2819	0.2133	0.2849				0.3456	0.2577	0.3882				0.4533	0.4499	0.5045			0.6785	0.5874	0.6065			0.6483	0.6067	0.6201
	357	0.2657	0.2036	0.2702				0.3173	0.2447	0.371				0.4283	0.4291	0.4766			0.635	0.5566	0.5757			0.6096	0.5769	0.6006
	356	0.2496	0.1939	0.2557				0.2894	0.2317	0.354				0.4035	0.4081	0.4489			0.5906	0.5259	0.545			0.5708	0.5471	0.5812
	355	0.234	0.1847	0.2418				0.262	0.2191	0.3375				0.3794	0.3877	0.4221			0.5458	0.4962	0.5151			0.5331	0.5181	0.5623
	354	0.2191	0.1758	0.2282				0.2354	0.207	0.3215				0.3561	0.3683	0.3961			0.5024	0.4679	0.4861			0.4967	0.4901	0.5443
	353	0.2047	0.1671	0.2151				0.2102	0.1954	0.3061				0.3336	0.3494	0.3708			0.4595	0.4402	0.4578			0.4615	0.4629	0.5269
	352	0.1905	0.1589	0.2024				0.1858	0.1844	0.2914				0.3118	0.3313	0.3467			0.4172	0.4132	0.4308			0.4274	0.4365	0.5102
	351	0.1769	0.151	0.1902				0.1621	0.1739	0.2772				0.291	0.314	0.3233			0.3764	0.3873	0.4047			0.3942	0.411	0.4943
	350	0.1642	0.1435	0.1789				0.1399	0.164	0.2637				0.2713	0.2977	0.301			0.337	0.3628	0.38			0.363	0.3867	0.4793
	349	0.1524	0.1367	0.1686				0.1188	0.1547	0.2514				0.2529	0.2825	0.28			0.2992	0.3393	0.3568			0.3337	0.3639	0.4652
	348	0.1414	0.1305	0.1591				0.0992	0.1465	0.2401				0.2356	0.2684	0.2606			0.2634	0.3176	0.3347			0.3056	0.3426	0.4523
	347	0.1315	0.1252	0.1504				0.0813	0.1392	0.2299				0.2197	0.2556	0.2426			0.23	0.2974	0.3144			0.2798	0.3227	0.4405
	346	0.1229	0.1207	0.1429				0.0649	0.1328	0.2208				0.2054	0.244	0.2258			0.1988	0.2789	0.2957			0.2558	0.3043	0.4301
	345	0.1154	0.1169	0.1368				0.0504	0.1275	0.213				0.1926	0.2339	0.2111			0.1698	0.262	0.2787			0.234	0.2879	0.4207
	344	0.1094	0.1141	0.1317				0.0378	0.1233	0.2067				0.1815	0.2254	0.1982			0.1439	0.2471	0.2637			0.2146	0.2731	0.413
	343	0.1048	0.1125	0.128				0.0274	0.1203	0.2021				0.1724	0.2185	0.1873			0.1206	0.2345	0.2506			0.1976	0.2605	0.4071
	342	0.1016	0.1121	0.1262				0.0192	0.1187	0.199				0.165	0.2134	0.1781			0.0998	0.2238	0.2395			0.1832	0.2499	0.4027
	341	0.1004	0.113	0.1261				0.0131	0.1186	0.1976				0.1595	0.2102	0.171			0.0823	0.2148	0.2306			0.1711	0.2412	0.4002
	340	0.1012	0.1155	0.1279				0.0096	0.1202	0.1981				0.1561	0.2092	0.1664			0.068	0.2086	0.2243			0.1622	0.2354	0.3997
	339	0.1043	0.1196	0.1322				0.009	0.1236	0.2009				0.1553	0.2106	0.1642			0.0573	0.2051	0.2204			0.1566	0.232	0.4015
	338	0.1101	0.1256	0.1391				0.0112	0.1288	0.2062				0.1574	0.2144	0.1647			0.0505	0.204	0.219			0.1539	0.2309	0.4056
	337	0.1185	0.134	0.1487				0.0168	0.1364	0.2142				0.1621	0.2212	0.1682			0.0474	0.2058	0.2207			0.1548	0.2332	0.4125
	336	0.1301	0.1448	0.1613				0.026	0.1466	0.2251				0.1699	0.2311	0.1751			0.0483	0.211	0.2258			0.1593	0.2385	0.4223
	335	0.1449	0.158	0.1774				0.039	0.1592	0.2391				0.1809	0.244	0.185			0.0534	0.2195	0.2338			0.1675	0.247	0.4352
	334	0.1636	0.1746	0.1976				0.0561	0.1748	0.2567				0.1953	0.2606	0.1984			0.0632	0.2316	0.2455			0.1805	0.2591	0.4515
	333	0.1865	0.1944	0.2217				0.0774	0.1936	0.2779				0.2135	0.2811	0.2157			0.0778	0.2472	0.261			0.1976	0.2751	0.4715
	332	0.2139	0.2181	0.2504				0.1038	0.2162	0.3034				0.2364	0.3059	0.2377			0.0975	0.2671	0.2807			0.2197	0.2954	0.4959
	331	0.2464	0.2461	0.2847				0.1355	0.2429	0.334				0.2638	0.3356	0.2642			0.1226	0.2916	0.3049			0.2471	0.3202	0.5248
	330	0.2843	0.2784	0.3245				0.1726	0.2736	0.3694				0.2959	0.3703	0.2956			0.1537	0.3208	0.3337			0.2799	0.3496	0.5586
	329	0.3284	0.3157	0.3707				0.2166	0.3095	0.4105				0.3339	0.4109	0.3329			0.191	0.3555	0.3683			0.3192	0.3846	0.5979
	328	0.3792	0.3584	0.4241				0.2673	0.3507	0.458				0.378	0.4576	0.3761			0.235	0.3961	0.4084			0.3648	0.4256	0.6435
	327	0.4371	0.4078	0.4849				0.3251	0.3981	0.5118				0.4284	0.5112	0.4262			0.2866	0.4436	0.4548			0.4183	0.4729	0.6957
	326	0.5026	0.4639	0.5533				0.3915	0.4518	0.5726				0.486	0.5724	0.483			0.3455	0.4976	0.5082			0.4797	0.5268	0.7547
	325	0.5755	0.526	0.6297				0.4659	0.5112	0.6407				0.5508	0.6407	0.5464			0.4113	0.558	0.568			0.5478	0.5869	0.8206
	324	0.6557	0.5947	0.7143				0.5478	0.5771	0.7154				0.6222	0.7155	0.6173			0.4848	0.6252	0.6341			0.6236	0.6541	0.8936
	323	0.7441	0.6703	0.8068				0.6381	0.6495	0.7973				0.701	0.7989	0.695			0.5664	0.6995	0.7084			0.7078	0.7282	0.9739
	322	0.8407	0.754	0.9088				0.7381	0.7288	0.888				0.7879	0.8904	0.7809			0.6556	0.7817	0.7902			0.801	0.8098	1.063
	321	0.946	0.8454	1.0206				0.8475	0.8163	0.9862				0.8837	0.9895	0.8761			0.7531	0.872	0.8793			0.9034	0.8999	1.16
	320	1.06	0.9438	1.1414				0.9646	0.9109	1.092				0.9869	1.0973	0.9785			0.8586	0.9698	0.9761			1.0138	0.9966	1.2643
	319	1.181	1.0501	1.2704				1.0913	1.0124	1.2052				1.0975	1.2131	1.0891			0.9688	1.0755	1.0806			1.1323	1.101	1.3774
	318	1.2999	1.1544	1.3984				1.2183	1.1139	1.3177				1.2082	1.33	1.1995			1.0777	1.1808	1.1846			1.2518	1.2062	1.49
	317	1.4237	1.2639	1.532				1.3506	1.2218	1.4338				1.3253	1.4539	1.3142			1.1907	1.2905	1.2952			1.3779	1.315	1.608
	316	1.5616	1.3898	1.685				1.5	1.3428	1.5616				1.459	1.592	1.4457			1.3117	1.417	1.4196			1.5189	1.4375	1.7437
	315	1.7015	1.523	1.8434				1.6582	1.4687	1.692				1.5989	1.7324	1.5853			1.4295	1.5516	1.5518			1.6704	1.5665	1.8848
	314	1.8437	1.6626	2.0083				1.818	1.6013	1.8212				1.7444	1.8851	1.7298			1.552	1.6907	1.6924			1.826	1.6973	2.0331
	313	1.9801	1.8068	2.1787				1.9864	1.7369	1.9514				1.8968	2.0412	1.8845			1.6617	1.8376	1.8364			1.9827	1.8316	2.1868
	312	2.1097	1.9621	2.3459				2.1585	1.8816	2.0753				2.0561	2.2	2.0443			1.7618	1.9856	1.9861			2.1549	1.9654	2.3402
	311	2.236	2.1197	2.5223				2.3121	2.0281	2.1902				2.2233	2.3715	2.204			1.8601	2.1423	2.1407			2.3161	2.1006	2.5121
	310	2.3435	2.279	2.669				2.4855	2.1738	2.2993				2.3885	2.521	2.3784			1.9357	2.3095	2.2995			2.4792	2.2333	2.6804
	309	2.4421	2.4435	2.8156				2.628	2.3261	2.3877				2.5634	2.6583	2.5392			2.003	2.4592	2.4686			2.6474	2.3477	2.8413
	308	2.5113	2.5948	2.9387				2.7453	2.4635	2.4665				2.7228	2.7688	2.6858			2.0556	2.6174	2.6185			2.7529	2.4563	3.0124
	307	2.578	2.7519	3.0172				2.8557	2.6019	2.5277				2.8387	2.8766	2.8478			2.089	2.7627	2.7642			2.8911	2.5628	3.1262
	306	2.621	2.8707	3.0968				2.8627	2.7129	2.5695				2.9828	2.9757	2.9624			2.1418	2.873	2.9006			2.955	2.6158	3.2413
	305	2.6595	2.9946	3.1248				2.848	2.7952	2.6336				3.0451	3.0099	3.1007			2.168	3.0019	2.9747			2.963	2.7016	3.3197
	304	2.6992	3.1004	3.0838				2.9085	2.8899	2.6771				3.1233	3.0317	3.1268			2.1857	3.0519	3.1041			3.0395	2.7484	3.3299
	303	2.7195	3.0966	3.1173				2.8578	2.8974	2.7221				3.1338	2.9884	3.0985			2.2377	3.0421	3.073			2.9982	2.7587	3.3608
	302	2.7244	3.0916	3.0557				2.8019	2.9229	2.724				3.0529	2.9036	3.1303			2.2393	3.047	3.0365			2.9059	2.7951	3.3019
	301	2.744	3.0736	3.0091				2.7881	2.9449	2.7225				3.0125	2.8825	3.0318			2.2587	2.9797	3.0318			2.8247	2.741	3.2127
	300	2.7244	3.0102	2.9699				2.6981	2.8831	2.7222				2.9531	2.8088	2.9602			2.2435	2.9377	2.9142			2.7325	2.7288	3.1655
	299	-0.2	-0.07					2.6049	2.7907	2.6669				2.8196	2.679	2.8568			2.1903	2.7999	2.8099			2.6549	2.6614	3.0221
	298	-0.2	-0.07					2.4392	2.6695	2.578				2.7064	2.5506	2.6839			2.1126	2.653	2.6739			2.4984	2.555	2.888
	297	-0.2	-0.07					2.2834	2.5393	2.4638				2.5342	2.3377	2.5518			1.9779	2.5405	2.5265			2.3613	2.4387	2.7258
	296	-0.2	-0.07					2.1335	2.3986	2.3156				2.3767	2.1298	2.3794			1.833	2.3685	2.3842			2.2118	2.2738	2.5417
	295	-0.2	-0.07					1.9756	2.2259	2.1541				2.2357	1.9056	2.2265			1.6685	2.2236	2.228			2.0473	2.12	2.3652
	294	-0.2	-0.07					1.8408	2.0824	1.9828				2.0913	1.6645	2.1061			1.5038	2.0838	2.089			1.917	1.9634	2.1696
	293	-0.2	-0.07					1.753	1.9843	1.8538				2.0411	1.4907	2.0444			1.3844	2.0215	2.0434			1.841	1.8463	2.0429
	292	-0.2	-0.07					1.8182	2.0123	1.8507				2.173	1.5272	2.1917			1.3754	2.1477	2.1688			1.9315	1.8705	2.1335
	291	-0.2	-0.07					2.0444	2.1832	1.9525				2.5777	1.931	2.5972			1.4742	2.479	2.5712			2.2021	2.0047	2.5702
	290	-0.2	-0.07					2.1531	2.2443	1.9929				2.8891	2.3639	2.8517			1.5193	2.6795	2.8548			2.3278	2.0535	3.0114
	289	-0.2	-0.07					1.9733	2.1035	1.877				2.4684	1.8439	2.4899			1.4001	2.3948	2.4534			2.1204	1.9276	2.4432
	288	-0.2	-0.07					1.7344	1.9001	1.6864				2.1676	1.3911	2.1739			1.2169	2.0955	2.1534			1.8596	1.7213	2.0264
	287	-0.2	-0.07					1.5054	1.6765	1.4643				1.9453	1.0303	1.9551			0.9906	1.8818	1.9288			1.6455	1.497	1.7003
	286	-0.2	-0.07					1.2913	1.4401	1.1957				1.7956	0.7023	1.8267			0.7216	1.7184	1.7896			1.4494	1.2366	1.3816
	285	-0.2	-0.07					1.0352	1.1497	0.871				1.7208	0.7025	1.7731			0.4024	1.5723	1.7003			1.2211	0.919	1.056
	284	-0.2	-0.07					0.6994	0.8007	0.5148				1.4742	0.7026	1.5305			0.0383	1.275	1.4293			0.9096	0.5769	0.9448
	283	-0.2	-0.07					0.3575	0.4584	0.1688				1.1717	0.7029	1.1897			-0.3165	0.9406	1.1188			0.5664	0.2244	0.8403
	282	-0.2	-0.07					0.0206	0.1355	-0.1642				0.889	0.7031	0.918			-0.6519	0.6205	0.7932			0.2421	-0.11	0.641
	281	-0.2	-0.07					-0.2652	-0.1488	-0.4617				0.6471	0.7034	0.6552			-0.9425	0.3571	0.5413			-0.0539	-0.3904	0.5064
	280	-0.2	-0.07					-0.4587	-0.3506	-0.6463				0.5118	0.7036	0.5013			-1.1358	0.1778	0.3737			-0.2478	-0.5806	0.434
	279	-0.2	-0.07					-0.5668	-0.4624	-0.7619				0.4425	0.7039	0.4453			-1.2502	0.1102	0.2895			-0.3505	-0.6936	0.2908
	278	-0.2	-0.07					-0.6397	-0.5254	-0.8528				0.4126	0.7042	0.4266			-1.3286	0.0345	0.2466			-0.428	-0.7815	0.2084
	277	-0.2	-0.07					-0.7004	-0.5807	-0.9113				0.3959	0.7046	0.3965			-1.4091	-0.0197	0.2288			-0.4774	-0.8379	0.2439
	276	-0.2	-0.07					-0.7567	-0.6517	-0.9674				0.3707	0.7049	0.4031			-1.4527	-0.0481	0.2117			-0.543	-0.8947	0.1407
	275	-0.2	-0.07					-0.8115	-0.6977	-1.0179				0.3654	0.7052	0.3775			-1.5193	-0.0954	0.1814			-0.6	-0.9618	0.1676
	274	-0.2	-0.07					-0.8412	-0.7387	-1.0536				0.342	0.7056	0.3631			-1.5556	-0.1264	0.1382			-0.6342	-1.0077	0.088
	273	-0.2	-0.07					-0.8786	-0.7736	-1.1017				0.3421	0.706	0.333			-1.5727	-0.166	0.112			-0.6585	-1.0534	-0.0454
	272	-0.2	-0.07					-0.9043	-0.7827	-1.1382				0.3474	0.7066	0.3168			-1.6044	-0.1921	0.0786			-0.6772	-1.0569	0.0176
	271	-0.2	-0.07					-0.9281	-0.8069	-1.1405				0.3296	0.707	0.3285			-1.6351	-0.2055	0.0816			-0.6983	-1.08	-0.101
	270	-0.2	-0.07					-0.9439	-0.8139	-1.1281				0.305	0.7075	0.3038			-1.638	-0.2042	0.0979			-0.7137	-1.0798	0.0122
	269	-0.2	-0.07					-0.9336	-0.818	-1.1312				0.3205	0.7082	0.3138			-1.6463	-0.2121	0.079			-0.717	-1.1035	-0.0314
	268	-0.2	-0.07					-0.9371	-0.8173	-1.1459				0.3123	0.7085	0.3306			-1.6518	-0.2052	0.0627			-0.7098	-1.0966	-0.0181
	267	-0.2	-0.07					-0.9301	-0.8316	-1.1352				0.3443	0.709	0.3302			-1.653	-0.2177	0.0713			-0.7151	-1.075	0.0257
	266	-0.2	-0.07					-0.9267	-0.8411	-1.139				0.3515	0.7098	0.3125			-1.6541	-0.218	0.0685			-0.7217	-1.0873	0.0541
	265	-0.2	-0.07					-0.9247	-0.839	-1.159				0.2946	0.7103	0.3188			-1.6593	-0.2178	0.0659			-0.7285	-1.097	-0.0814
	264	-0.2	-0.07					-0.9478	-0.8519	-1.1777				0.3437	0.7108	0.3122			-1.6526	-0.2194	0.078			-0.7228	-1.1027	0.0338
	263	-0.2	-0.07					-0.9559	-0.8501	-1.1757				0.3461	0.7114	0.3066			-1.6582	-0.217	0.0526			-0.734	-1.1021	0.0415
	262	-0.2	-0.07					-0.9511	-0.8462	-1.1676				0.2938	0.7122	0.3096			-1.6559	-0.2295	0.0416			-0.7199	-1.1099	-0.0509
	261	-0.2	-0.07					-0.9509	-0.8261	-1.1816				0.3163	0.7128	0.3181			-1.6638	-0.2324	0.0583			-0.7263	-1.1164	-0.0156
	260	-0.2	-0.07					-0.9631	-0.8389	-1.169				0.3037	0.7135	0.3222			-1.6652	-0.2332	0.0558			-0.7326	-1.0919	0.0272
	259	-0.2	-0.07					-0.9505	-0.8358	-1.1684				0.3082	0.7144	0.3167			-1.6628	-0.2201	0.0469			-0.7149	-1.08	0.0008
	258	-0.2	-0.07					-0.9356	-0.844	-1.1733				0.3143	0.7149	0.3149			-1.6714	-0.2347	0.0471			-0.7267	-1.1004	-0.0774
	257	-0.2	-0.07					-0.9412	-0.8339	-1.1446				0.3132	0.7156	0.3178			-1.6677	-0.2327	0.0802			-0.727	-1.1188	-0.0161
	256	-0.2	-0.07					-0.9388	-0.8391	-1.1466				0.2924	0.7162	0.3111			-1.6661	-0.2216	0.0548			-0.7305	-1.1104	0.0054
	255	-0.2	-0.07					-0.9544	-0.8358	-1.17				0.2928	0.7169	0.3257			-1.6555	-0.2177	0.0539			-0.7311	-1.1069	0.0462
	254	-0.2	-0.07					-0.9514	-0.8277	-1.1808				0.2874	0.7178	0.2916			-1.6676	-0.2351	0.0768			-0.7407	-1.1146	0.0589
	253	-0.2	-0.07					-0.9463	-0.821	-1.1617				0.2947	0.7185	0.3262			-1.6644	-0.2335	0.0656			-0.7418	-1.1246	0.0798
	252	-0.2	-0.07					-0.9434	-0.8373	-1.1499				0.3204	0.7192	0.3291			-1.6581	-0.2339	0.0534			-0.7526	-1.0967	-0.0939
	251	-0.2	-0.07					-0.9401	-0.8458	-1.1696				0.3228	0.72	0.3193			-1.6652	-0.2359	0.0581			-0.7287	-1.1106	0.003
	250	-0.2	-0.07					-0.9516	-0.8524	-1.182				0.3135	0.7207	0.3107			-1.6692	-0.215	0.0555			-0.7457	-1.1117	-0.0851

## Sheet: 600 nm
			0.4 cm2						0.5 cm2						0.6 cm2						0.7 cm2
		Wavelength (nm)	Absorbance (a.u.)	Absorbance (a.u.)	Absorbance (a.u.)				Absorbance (a.u.)	Absorbance (a.u.)	Absorbance (a.u.)				Absorbance (a.u.)	Absorbance (a.u.)	Absorbance (a.u.)				Absorbance (a.u.)	Absorbance (a.u.)	Absorbance (a.u.)
		800	0.0392	0.057	0.0375				-0.192	0.0242	0.032				0.2217	0.0798	0.0765				0.1537	0.0638	0.1176
		799	0.037	0.0543	0.0344				-0.1975	0.0206	0.0284				0.2192	0.0759	0.073				0.1495	0.0603	0.1136
		798	0.0347	0.0516	0.0317				-0.2028	0.0173	0.0252				0.2166	0.0722	0.0696				0.1458	0.0571	0.1099
		797	0.032	0.0491	0.029				-0.2085	0.0139	0.0219				0.2142	0.0686	0.0663				0.1417	0.0538	0.1064
		796	0.0298	0.0469	0.0262				-0.2141	0.0107	0.0184				0.2115	0.0653	0.0631				0.1377	0.0504	0.1026
		795	0.0273	0.0441	0.0236				-0.2195	0.0072	0.0149				0.2094	0.0619	0.0597				0.1337	0.0474	0.0993
		794	0.0252	0.0416	0.0207				-0.2247	0.004	0.0116				0.2068	0.0582	0.0566				0.13	0.0444	0.0955
		793	0.023	0.0391	0.018				-0.2298	0.0006	0.0085				0.2043	0.0545	0.0534				0.1259	0.041	0.0919
		792	0.0209	0.0367	0.0156				-0.2349	-0.0024	0.0053				0.2022	0.0512	0.0503				0.1223	0.0382	0.0889
		791	0.0184	0.0345	0.0129				-0.2402	-0.0057	0.002				0.2	0.0482	0.0473				0.1188	0.0352	0.0855
		790	0.0164	0.0321	0.0105				-0.2449	-0.0086	-0.0011				0.1976	0.0446	0.0442				0.1149	0.0322	0.0821
		789	0.0143	0.0299	0.0083				-0.2501	-0.0118	-0.004				0.1953	0.0413	0.0413				0.1114	0.0295	0.0787
		788	0.0119	0.0275	0.0055				-0.255	-0.0153	-0.0073				0.1931	0.038	0.0383				0.1078	0.0265	0.0753
		787	0.0095	0.0252	0.0029				-0.26	-0.018	-0.0106				0.1907	0.0346	0.0354				0.1039	0.0236	0.0721
		786	0.0077	0.0227	0.0005				-0.2647	-0.021	-0.0136				0.1884	0.0313	0.0323				0.1003	0.0207	0.0687
		785	0.0056	0.0206	-0.002				-0.2694	-0.0241	-0.0163				0.1864	0.0283	0.0294				0.0967	0.018	0.0655
		784	0.0034	0.0182	-0.0044				-0.2741	-0.027	-0.0194				0.1841	0.0251	0.0264				0.0933	0.0152	0.0625
		783	0.0015	0.0159	-0.0069				-0.2786	-0.03	-0.0222				0.1818	0.022	0.0237				0.0899	0.0122	0.0592
		782	-0.0003	0.014	-0.0089				-0.2831	-0.0327	-0.0252				0.18	0.0193	0.0211				0.0867	0.0097	0.0564
		781	-0.0026	0.0119	-0.0114				-0.2878	-0.0356	-0.0279				0.1779	0.0161	0.0185				0.0836	0.0072	0.0533
		780	-0.0045	0.0098	-0.0136				-0.292	-0.0382	-0.0307				0.1759	0.0131	0.0157				0.0802	0.0046	0.0505
		779	-0.0063	0.0077	-0.0155				-0.2962	-0.0409	-0.0335				0.1739	0.0103	0.013				0.0769	0.002	0.0476
		778	-0.0081	0.0057	-0.0179				-0.3003	-0.0435	-0.0358				0.1719	0.0075	0.0106				0.0738	-0.0004	0.045
		777	-0.0101	0.0036	-0.0201				-0.3044	-0.046	-0.0386				0.1702	0.0048	0.008				0.0709	-0.0028	0.0422
		776	-0.0119	0.0017	-0.0221				-0.3083	-0.0486	-0.0409				0.1683	0.0023	0.0057				0.0679	-0.005	0.0395
		775	-0.0138	0.0003	-0.0239				-0.3122	-0.051	-0.0436				0.1666	-0.0003	0.0036				0.0654	-0.0072	0.0372
		774	-0.0154	-0.0018	-0.0259				-0.3157	-0.0534	-0.046				0.1649	-0.0029	0.0011				0.0626	-0.0093	0.0347
		773	-0.017	-0.0035	-0.0278				-0.3192	-0.0556	-0.0481				0.1632	-0.0051	-0.001				0.06	-0.0116	0.0322
		772	-0.0186	-0.0051	-0.0295				-0.3224	-0.0577	-0.0502				0.1617	-0.0074	-0.0029				0.0573	-0.0135	0.0301
		771	-0.0199	-0.0068	-0.0312				-0.3257	-0.0596	-0.0522				0.1599	-0.0097	-0.005				0.055	-0.0153	0.0276
		770	-0.0215	-0.0082	-0.0327				-0.3287	-0.0617	-0.0543				0.1587	-0.0118	-0.0069				0.0527	-0.0173	0.0255
		769	-0.023	-0.0097	-0.0343				-0.3317	-0.0636	-0.0561				0.1574	-0.0136	-0.0087				0.0506	-0.0189	0.0238
		768	-0.0241	-0.0113	-0.0359				-0.3345	-0.0655	-0.0579				0.1561	-0.0158	-0.0107				0.0486	-0.0207	0.0217
		767	-0.0255	-0.0127	-0.0374				-0.3372	-0.0672	-0.0596				0.1547	-0.0177	-0.0123				0.0465	-0.0223	0.0197
		766	-0.0266	-0.0138	-0.0386				-0.3395	-0.0686	-0.0612				0.1537	-0.0193	-0.0136				0.0447	-0.0237	0.0183
		765	-0.0277	-0.0151	-0.0398				-0.3418	-0.07	-0.0628				0.1524	-0.021	-0.0151				0.0431	-0.025	0.0166
		764	-0.0285	-0.0162	-0.0411				-0.3436	-0.0713	-0.0638				0.1514	-0.0224	-0.0165				0.0412	-0.0264	0.0149
		763	-0.0297	-0.0171	-0.0421				-0.3457	-0.0727	-0.0654				0.1503	-0.0239	-0.018				0.0398	-0.0277	0.0136
		762	-0.0304	-0.0184	-0.0433				-0.3474	-0.0737	-0.0664				0.1495	-0.0253	-0.0192				0.0385	-0.0288	0.0124
		761	-0.0312	-0.0188	-0.0438				-0.3487	-0.075	-0.0678				0.1489	-0.0262	-0.0199				0.0376	-0.0297	0.0114
		760	-0.0321	-0.0195	-0.0447				-0.3505	-0.076	-0.0685				0.1483	-0.027	-0.0208				0.0365	-0.0305	0.0103
		759	-0.0326	-0.0201	-0.0455				-0.3515	-0.0765	-0.0692				0.1477	-0.0279	-0.0216				0.0355	-0.0312	0.0097
		758	-0.0332	-0.0209	-0.0459				-0.3521	-0.077	-0.0699				0.1473	-0.0287	-0.0223				0.0348	-0.0319	0.0089
		757	-0.0333	-0.0209	-0.0463				-0.3528	-0.0777	-0.0701				0.147	-0.0291	-0.0227				0.0343	-0.0321	0.0084
		756	-0.0336	-0.0216	-0.0468				-0.3536	-0.0781	-0.0707				0.1466	-0.0298	-0.0232				0.0336	-0.0327	0.008
		755	-0.0341	-0.0218	-0.047				-0.3537	-0.0782	-0.0709				0.1464	-0.03	-0.0234				0.0337	-0.0328	0.0078
		754	-0.0341	-0.0215	-0.0468				-0.3537	-0.0786	-0.0712				0.1464	-0.03	-0.0233				0.0336	-0.0328	0.0077
		753	-0.0342	-0.0218	-0.047				-0.3536	-0.0784	-0.0711				0.1463	-0.0302	-0.0235				0.0336	-0.0328	0.0078
		752	-0.0339	-0.0216	-0.0469				-0.3532	-0.0781	-0.0708				0.1465	-0.03	-0.0233				0.0336	-0.0325	0.0081
		751	-0.0338	-0.0214	-0.0464				-0.3524	-0.0778	-0.0707				0.1467	-0.0296	-0.0229				0.0344	-0.0321	0.0084
		750	-0.0334	-0.0211	-0.0463				-0.3515	-0.0772	-0.07				0.1471	-0.0292	-0.0226				0.0349	-0.0318	0.0089
		749	-0.0331	-0.0207	-0.0457				-0.3506	-0.0769	-0.0694				0.1476	-0.0285	-0.0218				0.0356	-0.0311	0.0096
		748	-0.0326	-0.02	-0.0451				-0.349	-0.0759	-0.0686				0.1483	-0.0276	-0.0211				0.0367	-0.0303	0.0106
		747	-0.032	-0.0193	-0.0444				-0.3476	-0.075	-0.0677				0.1489	-0.0267	-0.0202				0.038	-0.0293	0.0116
		746	-0.0315	-0.0185	-0.0435				-0.3456	-0.074	-0.0668				0.1498	-0.0255	-0.0192				0.0393	-0.0283	0.0128
		745	-0.0304	-0.0177	-0.0426				-0.3431	-0.0724	-0.0653				0.1509	-0.0241	-0.018				0.0407	-0.0271	0.0141
		744	-0.0294	-0.0166	-0.0414				-0.3408	-0.0711	-0.0636				0.1518	-0.0228	-0.0168				0.0427	-0.0259	0.0158
		743	-0.0282	-0.0155	-0.0402				-0.338	-0.0694	-0.0619				0.1529	-0.0212	-0.0152				0.0444	-0.0244	0.0175
		742	-0.027	-0.0141	-0.0387				-0.3352	-0.0676	-0.0602				0.1543	-0.0193	-0.0135				0.0465	-0.0225	0.0195
		741	-0.0258	-0.0126	-0.0373				-0.332	-0.0658	-0.0583				0.1557	-0.0173	-0.0116				0.0489	-0.0208	0.0214
		740	-0.0244	-0.0111	-0.0355				-0.3284	-0.0636	-0.0565				0.1574	-0.0152	-0.0098				0.0514	-0.0187	0.0238
		739	-0.0229	-0.0094	-0.0335				-0.3245	-0.0613	-0.0541				0.159	-0.0128	-0.0075				0.0542	-0.0165	0.0263
		738	-0.021	-0.0077	-0.0316				-0.3202	-0.0588	-0.0515				0.1608	-0.0101	-0.0053				0.0571	-0.0142	0.0289
		737	-0.0193	-0.0057	-0.0295				-0.316	-0.0562	-0.0489				0.1628	-0.0075	-0.0027				0.0604	-0.0117	0.0318
		736	-0.0171	-0.0035	-0.0272				-0.311	-0.0533	-0.0459				0.1649	-0.0045	0.0001				0.0638	-0.009	0.0347
		735	-0.0148	-0.0012	-0.0248				-0.3058	-0.0501	-0.0427				0.1671	-0.0012	0.0029				0.0675	-0.0062	0.0382
		734	-0.0126	0.0015	-0.0221				-0.3005	-0.0469	-0.0393				0.1697	0.0024	0.0061				0.0716	-0.0029	0.0418
		733	-0.0102	0.0042	-0.0192				-0.2946	-0.0432	-0.0357				0.1725	0.006	0.0096				0.0757	0.0005	0.0455
		732	-0.0077	0.0069	-0.0162				-0.2886	-0.0395	-0.0321				0.1749	0.0098	0.0131				0.0801	0.0039	0.0495
		731	-0.005	0.0096	-0.0132				-0.2824	-0.0356	-0.0284				0.1776	0.0137	0.0164				0.0845	0.0074	0.0534
		730	-0.0021	0.0129	-0.0099				-0.2758	-0.0316	-0.0241				0.1809	0.018	0.0206				0.0894	0.0113	0.0579
		729	0.001	0.0161	-0.0064				-0.2687	-0.0272	-0.0197				0.1839	0.0224	0.0245				0.0947	0.0154	0.0624
		728	0.0039	0.0194	-0.003				-0.2615	-0.0228	-0.0153				0.1871	0.0269	0.0288				0.1	0.0195	0.0672
		727	0.0073	0.023	0.0009				-0.2537	-0.018	-0.0106				0.1908	0.032	0.0333				0.1055	0.0241	0.0724
		726	0.0107	0.0268	0.0049				-0.246	-0.0132	-0.0057				0.1945	0.0368	0.038				0.1113	0.0288	0.0776
		725	0.0141	0.0307	0.0091				-0.2376	-0.008	-0.0005				0.1982	0.0424	0.0429				0.1173	0.0336	0.0831
		724	0.0177	0.0346	0.0133				-0.229	-0.0026	0.0047				0.2022	0.0479	0.0479				0.1236	0.0386	0.0886
		723	0.0215	0.0387	0.0175				-0.2204	0.0025	0.0103				0.2061	0.0534	0.053				0.1299	0.0437	0.0944
		722	0.0256	0.0429	0.0223				-0.2111	0.0084	0.0159				0.2102	0.0595	0.0585				0.1367	0.049	0.1004
		721	0.0297	0.0471	0.0269				-0.2017	0.0143	0.0219				0.2145	0.0654	0.064				0.1436	0.0545	0.1067
		720	0.0341	0.0517	0.0317				-0.192	0.0204	0.0281				0.2192	0.0717	0.0699				0.1506	0.0602	0.1132
		719	0.0385	0.0565	0.0369				-0.1819	0.0267	0.0346				0.2238	0.0782	0.0758				0.1581	0.0663	0.12
		718	0.043	0.0615	0.0421				-0.1715	0.0333	0.041				0.2286	0.0852	0.0821				0.1658	0.0724	0.1269
		717	0.0476	0.0664	0.0477				-0.1607	0.04	0.0479				0.2336	0.0921	0.0885				0.1735	0.0789	0.134
		716	0.0524	0.0714	0.0531				-0.15	0.0469	0.0548				0.2386	0.0991	0.095				0.1816	0.0852	0.1413
		715	0.0572	0.0768	0.0588				-0.1387	0.054	0.0618				0.2438	0.1066	0.1018				0.1901	0.0919	0.1488
		714	0.0624	0.0821	0.0643				-0.127	0.0612	0.069				0.2491	0.114	0.1086				0.1986	0.0989	0.1566
		713	0.0676	0.0875	0.0705				-0.1156	0.0686	0.0765				0.2547	0.1217	0.1158				0.2071	0.1059	0.1644
		712	0.0728	0.093	0.0766				-0.1039	0.0761	0.0842				0.2602	0.1296	0.1232				0.2159	0.1131	0.1725
		711	0.0784	0.0985	0.0826				-0.0915	0.0841	0.0921				0.2658	0.1374	0.1302				0.2248	0.1203	0.1807
		710	0.0838	0.1043	0.0893				-0.0791	0.092	0.1002				0.2719	0.1457	0.1379				0.2343	0.128	0.1892
		709	0.0894	0.1104	0.096				-0.0666	0.1001	0.1082				0.2781	0.1545	0.146				0.244	0.136	0.1981
		708	0.095	0.1162	0.1024				-0.0539	0.1084	0.1164				0.2841	0.1629	0.1537				0.2533	0.1437	0.2069
		707	0.101	0.1224	0.1091				-0.0405	0.1168	0.1251				0.2902	0.1716	0.1618				0.2631	0.1516	0.2157
		706	0.107	0.1288	0.1162				-0.0269	0.1259	0.1339				0.2968	0.1805	0.1702				0.2732	0.1601	0.225
		705	0.1133	0.135	0.1233				-0.0136	0.1345	0.1428				0.3032	0.1896	0.1785				0.2835	0.1684	0.2343
		704	0.1196	0.1413	0.1302				0.0001	0.1434	0.1518				0.3097	0.199	0.187				0.2935	0.1767	0.2438
		703	0.1258	0.1479	0.1377				0.0139	0.1524	0.1609				0.3164	0.2084	0.1957				0.304	0.1854	0.2534
		702	0.1321	0.1542	0.1447				0.0273	0.1613	0.1698				0.3229	0.2175	0.2043				0.3143	0.1939	0.2627
		701	0.1384	0.1606	0.152				0.0411	0.1705	0.1789				0.3296	0.227	0.2129				0.3246	0.2026	0.2723
		700	0.1447	0.1672	0.1595				0.0549	0.1797	0.1881				0.3365	0.2366	0.2219				0.3354	0.2113	0.2818
		699	0.1514	0.1741	0.1671				0.0692	0.1892	0.1979				0.3436	0.2463	0.231				0.346	0.2204	0.2916
		698	0.158	0.1805	0.1745				0.0832	0.1986	0.2072				0.3505	0.2559	0.2399				0.3568	0.2294	0.3016
		697	0.1645	0.1873	0.1821				0.0972	0.2081	0.2167				0.3575	0.2657	0.249				0.3676	0.2384	0.3117
		696	0.1712	0.1942	0.1899				0.1116	0.2177	0.2265				0.3647	0.2756	0.2583				0.3786	0.2477	0.3219
		695	0.1779	0.2008	0.1974				0.1256	0.2272	0.2362				0.3717	0.2856	0.2674				0.3896	0.2568	0.332
		694	0.1842	0.2075	0.205				0.1392	0.2365	0.2456				0.3788	0.2955	0.2766				0.4002	0.2659	0.3421
		693	0.1908	0.2144	0.2128				0.153	0.2462	0.2551				0.386	0.3054	0.2859				0.4111	0.275	0.3521
		692	0.1974	0.2207	0.2202				0.1667	0.2558	0.2647				0.3928	0.3148	0.2946				0.4216	0.284	0.3619
		691	0.2043	0.2272	0.2277				0.1803	0.265	0.2742				0.3997	0.3245	0.3039				0.4322	0.2929	0.372
		690	0.2105	0.2336	0.2351				0.1933	0.2743	0.2835				0.4067	0.3339	0.3127				0.4427	0.3018	0.3818
		689	0.2165	0.2401	0.2425				0.2061	0.2836	0.2926				0.4135	0.3435	0.3214				0.453	0.3108	0.3915
		688	0.2231	0.2466	0.25				0.2193	0.2929	0.3021				0.4205	0.3531	0.3305				0.4636	0.3198	0.4014
		687	0.2293	0.2528	0.2572				0.2322	0.3021	0.3114				0.4273	0.3624	0.3393				0.4738	0.3285	0.411
		686	0.2357	0.259	0.2645				0.2446	0.3112	0.3205				0.4339	0.3717	0.348				0.4839	0.3371	0.4205
		685	0.242	0.2652	0.2718				0.2575	0.3202	0.3298				0.4407	0.3812	0.3568				0.4939	0.3459	0.4301
		684	0.2482	0.2712	0.2788				0.2696	0.3292	0.3387				0.4473	0.3902	0.3652				0.5038	0.3546	0.4396
		683	0.254	0.277	0.2855				0.2809	0.3377	0.3471				0.4536	0.399	0.3735				0.5132	0.3627	0.4486
		682	0.2598	0.2829	0.2925				0.2926	0.346	0.3554				0.46	0.4079	0.3817				0.5226	0.3708	0.4575
		681	0.2656	0.2886	0.2994				0.3036	0.3543	0.3638				0.4662	0.4164	0.3898				0.5319	0.3789	0.4663
		680	0.2713	0.2942	0.3057				0.3146	0.3625	0.3723				0.4724	0.4245	0.3977				0.5407	0.3868	0.4748
		679	0.2769	0.2993	0.3119				0.3252	0.3705	0.3802				0.4782	0.4325	0.405				0.5494	0.3944	0.4831
		678	0.2824	0.3044	0.3179				0.3354	0.3783	0.3883				0.4839	0.4402	0.4124				0.5579	0.4018	0.4912
		677	0.2875	0.3095	0.324				0.3452	0.3858	0.3959				0.4896	0.4479	0.4197				0.566	0.4092	0.4993
		676	0.2923	0.3143	0.3297				0.3543	0.3929	0.4031				0.495	0.4552	0.4267				0.5738	0.4161	0.507
		675	0.2973	0.319	0.3351				0.3635	0.3996	0.41				0.5003	0.4623	0.4335				0.5814	0.4226	0.5142
		674	0.3017	0.3233	0.3405				0.3719	0.4063	0.4164				0.5053	0.4691	0.4398				0.5886	0.4291	0.5212
		673	0.3059	0.3274	0.3457				0.3796	0.4125	0.4227				0.51	0.4754	0.4457				0.5955	0.4354	0.5278
		672	0.3102	0.3313	0.3502				0.3872	0.4186	0.4287				0.5145	0.4816	0.4515				0.6017	0.4412	0.5339
		671	0.3142	0.335	0.3547				0.3946	0.4242	0.4344				0.5187	0.4871	0.4569				0.6077	0.4468	0.5398
		670	0.3177	0.3387	0.3592				0.4013	0.4295	0.4398				0.5228	0.4928	0.4623				0.6135	0.4521	0.5456
		669	0.3211	0.3419	0.3631				0.4074	0.4346	0.4448				0.5264	0.498	0.4671				0.6188	0.4569	0.5508
		668	0.3245	0.3452	0.3667				0.4132	0.4393	0.4497				0.5302	0.5027	0.4718				0.6239	0.4617	0.5559
		667	0.3274	0.3482	0.3703				0.4184	0.4436	0.4543				0.5336	0.507	0.4761				0.6284	0.4659	0.5604
		666	0.33	0.3505	0.3735				0.423	0.4475	0.4582				0.5365	0.5109	0.4798				0.6327	0.4697	0.5646
		665	0.3324	0.3531	0.3762				0.4273	0.4511	0.4617				0.5392	0.5147	0.4835				0.6365	0.4735	0.5685
		664	0.3348	0.3553	0.3788				0.4316	0.4543	0.4649				0.5419	0.5179	0.4867				0.6398	0.4766	0.5721
		663	0.3368	0.3571	0.381				0.4348	0.457	0.4678				0.544	0.5207	0.4894				0.6429	0.4795	0.5751
		662	0.3385	0.3587	0.3829				0.4377	0.4593	0.4705				0.5459	0.5231	0.4918				0.6454	0.4821	0.5776
		661	0.3399	0.3601	0.3846				0.4402	0.4617	0.4726				0.5477	0.5252	0.4938				0.6479	0.4844	0.5801
		660	0.3409	0.3612	0.386				0.4422	0.4634	0.4744				0.5489	0.5267	0.4955				0.6495	0.4861	0.5819
		659	0.3418	0.362	0.3869				0.4436	0.4647	0.4757				0.5499	0.528	0.4969				0.6506	0.4874	0.5832
		658	0.3423	0.3627	0.3876				0.4441	0.4656	0.4766				0.5509	0.5289	0.4978				0.6516	0.4884	0.5842
		657	0.3426	0.3632	0.3881				0.4445	0.4661	0.4771				0.5514	0.5294	0.4984				0.6523	0.489	0.5849
		656	0.3428	0.3635	0.3882				0.4452	0.4665	0.4774				0.5519	0.5298	0.4989				0.6526	0.4896	0.5853
		655	0.3426	0.3634	0.3881				0.4447	0.4662	0.4774				0.5518	0.5295	0.4987				0.6523	0.4895	0.5853
		654	0.3422	0.363	0.3877				0.4437	0.4658	0.477				0.5514	0.529	0.4983				0.6516	0.489	0.5848
		653	0.3416	0.3624	0.3868				0.443	0.4651	0.4762				0.551	0.528	0.4975				0.6507	0.4884	0.5839
		652	0.3408	0.3617	0.3856				0.441	0.4636	0.475				0.5501	0.5266	0.4963				0.6493	0.4875	0.5827
		651	0.3396	0.3607	0.3843				0.439	0.4621	0.4734				0.5491	0.5248	0.495				0.6477	0.4859	0.5811
		650	0.3381	0.3593	0.3828				0.4364	0.4603	0.4714				0.5478	0.5227	0.4931				0.6457	0.4842	0.5793
		649	0.3367	0.3581	0.381				0.4335	0.4579	0.4692				0.5463	0.5205	0.4911				0.6432	0.4824	0.577
		648	0.3348	0.3564	0.379				0.4303	0.4552	0.4664				0.5446	0.5179	0.4886				0.6404	0.48	0.5744
		647	0.3326	0.3545	0.3766				0.4261	0.4523	0.4636				0.5424	0.5147	0.4858				0.6372	0.4771	0.5714
		646	0.3305	0.3524	0.3738				0.4223	0.4491	0.4605				0.5401	0.5113	0.4828				0.6336	0.4742	0.5681
		645	0.3279	0.3501	0.3709				0.4178	0.4456	0.4569				0.5376	0.5076	0.4795				0.6299	0.471	0.5646
		644	0.3251	0.3478	0.3677				0.4129	0.4417	0.453				0.535	0.5037	0.476				0.6258	0.4676	0.5606
		643	0.3223	0.3451	0.3645				0.4079	0.4378	0.449				0.5322	0.4995	0.4721				0.6213	0.4638	0.5565
		642	0.3193	0.3421	0.3611				0.402	0.4336	0.4447				0.529	0.4947	0.4678				0.6166	0.4598	0.552
		641	0.316	0.339	0.3573				0.3961	0.4289	0.4401				0.5257	0.49	0.4635				0.6116	0.4554	0.5472
		640	0.3125	0.3359	0.3533				0.3898	0.4241	0.4353				0.5222	0.4851	0.4591				0.6062	0.4508	0.5424
		639	0.3091	0.3326	0.3493				0.3828	0.4191	0.4304				0.5186	0.4799	0.4544				0.6008	0.4462	0.5372
		638	0.3055	0.3291	0.3451				0.3763	0.4138	0.4252				0.5149	0.4743	0.4493				0.5951	0.4412	0.5317
		637	0.3016	0.3255	0.3404				0.3692	0.4081	0.4196				0.5109	0.4684	0.4439				0.589	0.436	0.526
		636	0.2976	0.3217	0.3359				0.3614	0.4024	0.4138				0.5067	0.4626	0.4385				0.5826	0.4307	0.5201
		635	0.2936	0.3176	0.3312				0.3536	0.3968	0.4078				0.5025	0.4564	0.4328				0.576	0.425	0.5139
		634	0.2892	0.3136	0.3262				0.3453	0.3908	0.4017				0.498	0.45	0.427				0.5695	0.4193	0.5076
		633	0.2848	0.3096	0.3212				0.3372	0.3843	0.3956				0.4934	0.4439	0.4212				0.5627	0.4136	0.5014
		632	0.2805	0.3052	0.3162				0.3289	0.3781	0.3893				0.4889	0.4373	0.4152				0.5558	0.4077	0.4949
		631	0.276	0.3009	0.3109				0.32	0.3718	0.3827				0.4842	0.4306	0.4089				0.5487	0.4015	0.488
		630	0.2714	0.2965	0.3056				0.3109	0.3652	0.3759				0.4794	0.4237	0.4025				0.5413	0.3952	0.4811
		629	0.2667	0.2919	0.3001				0.3016	0.3583	0.3692				0.4744	0.4167	0.396				0.5337	0.3889	0.4741
		628	0.2619	0.2872	0.2945				0.2922	0.3512	0.3623				0.4695	0.4096	0.3894				0.5261	0.3823	0.4668
		627	0.257	0.2825	0.2889				0.2825	0.3442	0.3552				0.4644	0.4024	0.3827				0.5185	0.3757	0.4595
		626	0.2519	0.2776	0.2831				0.2725	0.337	0.3481				0.4592	0.3949	0.376				0.5105	0.3689	0.4521
		625	0.2468	0.2725	0.2772				0.2625	0.3299	0.3408				0.4539	0.3874	0.3691				0.5024	0.3619	0.4445
		624	0.2418	0.2677	0.2714				0.2525	0.3227	0.3334				0.4486	0.3799	0.3619				0.4945	0.3552	0.4368
		623	0.2368	0.2628	0.2657				0.2423	0.3155	0.3263				0.4434	0.3724	0.355				0.4864	0.3485	0.4294
		622	0.2319	0.2576	0.2597				0.2322	0.3084	0.3192				0.438	0.3647	0.348				0.4781	0.3414	0.4217
		621	0.2268	0.2525	0.2538				0.2217	0.3011	0.3117				0.4325	0.357	0.3409				0.4699	0.3344	0.4139
		620	0.2216	0.2474	0.2478				0.2113	0.2935	0.3043				0.427	0.3494	0.3337				0.4615	0.3273	0.4061
		619	0.2164	0.2419	0.2416				0.2006	0.2861	0.2968				0.4216	0.3415	0.3264				0.4529	0.3201	0.3983
		618	0.2111	0.2368	0.2355				0.1893	0.2784	0.2891				0.4161	0.3337	0.3192				0.4445	0.3129	0.3903
		617	0.206	0.2315	0.2295				0.1786	0.2707	0.2813				0.4105	0.3258	0.312				0.436	0.3059	0.3823
		616	0.2005	0.2261	0.2234				0.1675	0.263	0.2737				0.405	0.3178	0.3046				0.4275	0.2987	0.3743
		615	0.195	0.2208	0.217				0.1561	0.2552	0.2659				0.3994	0.3099	0.2971				0.4187	0.2913	0.3661
		614	0.1899	0.2156	0.2111				0.1448	0.2478	0.2583				0.3939	0.3021	0.2898				0.41	0.2841	0.3582
		613	0.1847	0.21	0.2049				0.1339	0.2402	0.2508				0.3881	0.294	0.2825				0.4012	0.2767	0.3501
		612	0.1795	0.2047	0.1986				0.1231	0.2329	0.2434				0.3827	0.286	0.2752				0.3925	0.2692	0.3421
		611	0.1741	0.1995	0.1927				0.1117	0.2253	0.2356				0.3771	0.2782	0.2677				0.3842	0.2621	0.3343
		610	0.169	0.1941	0.1866				0.1003	0.2174	0.228				0.3714	0.2704	0.2604				0.3754	0.2549	0.3263
		609	0.1637	0.1886	0.1805				0.0891	0.21	0.2204				0.366	0.2625	0.2532				0.3669	0.2477	0.3182
		608	0.1582	0.183	0.1744				0.0776	0.2024	0.2126				0.3605	0.2545	0.2457				0.3582	0.2406	0.31
		607	0.153	0.1776	0.1683				0.0661	0.1949	0.2049				0.355	0.2465	0.2384				0.3496	0.2334	0.3021
		606	0.1479	0.1721	0.1621				0.0548	0.1873	0.1973				0.3492	0.2387	0.231				0.3408	0.226	0.2939
		605	0.1427	0.1666	0.156				0.0435	0.1798	0.1898				0.3436	0.2308	0.2236				0.3321	0.2189	0.2857
		604	0.1376	0.1611	0.1499				0.0322	0.1723	0.1823				0.3382	0.2229	0.2164				0.3235	0.2117	0.2779
		603	0.1325	0.1558	0.1441				0.0209	0.1649	0.1748				0.3327	0.2154	0.2094				0.3152	0.2046	0.2703
		602	0.1275	0.1504	0.1381				0.0098	0.1575	0.1674				0.3271	0.2076	0.2023				0.3066	0.1976	0.2622
		601	0.1224	0.1451	0.1322				-0.0015	0.1502	0.1601				0.322	0.1997	0.1951				0.298	0.1906	0.2543
		600	0.1173	0.1399	0.1265				-0.0127	0.143	0.1529				0.3168	0.1923	0.1882				0.2899	0.1839	0.2467
		599	0.1123	0.1345	0.1204				-0.0238	0.1356	0.1455				0.3112	0.1847	0.1811				0.2814	0.1768	0.2388
		598	0.1074	0.1291	0.1147				-0.0347	0.1286	0.1382				0.306	0.1772	0.174				0.273	0.17	0.2313
		597	0.1024	0.1241	0.109				-0.0459	0.1214	0.1311				0.3009	0.1699	0.1673				0.2648	0.1634	0.2237
		596	0.0974	0.119	0.1034				-0.0569	0.1143	0.124				0.2957	0.1626	0.1605				0.2568	0.1565	0.2163
		595	0.0924	0.1136	0.0974				-0.0679	0.107	0.1168				0.2902	0.1549	0.1534				0.2483	0.1495	0.2086
		594	0.0879	0.1085	0.0919				-0.0785	0.1003	0.11				0.285	0.1478	0.1467				0.2404	0.143	0.2011
		593	0.0832	0.1034	0.0865				-0.0891	0.0935	0.1029				0.2801	0.1407	0.1402				0.2326	0.1367	0.194
		592	0.0785	0.0983	0.0808				-0.0997	0.0866	0.0961				0.2751	0.1334	0.1334				0.2246	0.1299	0.1867
		591	0.0738	0.0934	0.0755				-0.1102	0.0799	0.0895				0.2701	0.1264	0.1269				0.2169	0.1236	0.1796
		590	0.0692	0.0884	0.0701				-0.1205	0.0733	0.0828				0.2653	0.1195	0.1205				0.2091	0.1173	0.1724
		589	0.0645	0.0836	0.0647				-0.1307	0.0668	0.0761				0.2605	0.1127	0.1141				0.2015	0.1109	0.1654
		588	0.0599	0.0786	0.0592				-0.1411	0.0602	0.0696				0.2554	0.1056	0.1076				0.1937	0.1046	0.1584
		587	0.0557	0.0738	0.0542				-0.1513	0.0538	0.0631				0.2508	0.0989	0.1014				0.1861	0.0987	0.1515
		586	0.0514	0.0689	0.049				-0.1613	0.0474	0.0568				0.246	0.0922	0.0951				0.1786	0.0925	0.1446
		585	0.0468	0.0639	0.0435				-0.1714	0.0411	0.0505				0.2412	0.0853	0.0886				0.1712	0.0861	0.1376
		584	0.0424	0.0595	0.0389				-0.1812	0.0349	0.0443				0.2369	0.079	0.0829				0.1643	0.0807	0.1312
		583	0.0384	0.0551	0.0341				-0.1906	0.0288	0.0382				0.2324	0.0728	0.0771				0.1574	0.0749	0.1248
		582	0.0342	0.0506	0.0291				-0.1998	0.0229	0.0322				0.228	0.0666	0.0714				0.1505	0.0692	0.1187
		581	0.0302	0.0461	0.0242				-0.2092	0.017	0.0261				0.2237	0.0604	0.0656				0.1433	0.0634	0.1122
		580	0.0263	0.0417	0.0197				-0.2186	0.0114	0.0204				0.2195	0.0543	0.06				0.1367	0.0579	0.1058
		579	0.0224	0.0374	0.0151				-0.2274	0.0055	0.0149				0.2152	0.0484	0.0544				0.13	0.0525	0.0998
		578	0.0185	0.0331	0.0105				-0.2363	-0.0002	0.0091				0.211	0.0425	0.0488				0.1233	0.0471	0.0938
		577	0.0146	0.0289	0.0059				-0.2452	-0.0058	0.0034				0.207	0.0365	0.0435				0.1169	0.0418	0.0878
		576	0.0109	0.0248	0.0016				-0.254	-0.0113	-0.002				0.2029	0.0309	0.0382				0.1107	0.0367	0.0819
		575	0.0074	0.0205	-0.0028				-0.2621	-0.0165	-0.0073				0.1989	0.0253	0.0328				0.1043	0.0316	0.0762
		574	0.0037	0.0165	-0.0072				-0.2704	-0.0216	-0.0125				0.195	0.0198	0.0277				0.0982	0.0267	0.0706
		573	0.0001	0.0126	-0.0114				-0.2787	-0.0265	-0.0176				0.1912	0.0146	0.0227				0.0922	0.0218	0.0651
		572	-0.0033	0.009	-0.0152				-0.2865	-0.0316	-0.0226				0.1877	0.0094	0.018				0.0865	0.0172	0.06
		571	-0.0066	0.0053	-0.0193				-0.2943	-0.0363	-0.0275				0.1841	0.004	0.0132				0.0808	0.0126	0.0546
		570	-0.01	0.0015	-0.0234				-0.302	-0.0414	-0.0323				0.1805	-0.001	0.0087				0.0752	0.0079	0.0494
		569	-0.0134	-0.002	-0.0269				-0.3097	-0.0461	-0.0372				0.1771	-0.0059	0.004				0.0696	0.0033	0.0445
		568	-0.0163	-0.0055	-0.0308				-0.3167	-0.0506	-0.0415				0.1737	-0.0106	-0.0006				0.0643	-0.001	0.0396
		567	-0.0193	-0.0094	-0.0346				-0.3237	-0.0548	-0.046				0.1703	-0.0156	-0.0052				0.0589	-0.0055	0.0345
		566	-0.0223	-0.0126	-0.0378				-0.331	-0.0594	-0.0505				0.1672	-0.0201	-0.0093				0.0539	-0.0093	0.0299
		565	-0.0253	-0.0158	-0.0414				-0.3378	-0.0637	-0.0547				0.1641	-0.0245	-0.0134				0.0488	-0.0135	0.0253
		564	-0.0282	-0.019	-0.0448				-0.3444	-0.0678	-0.0588				0.1612	-0.029	-0.0174				0.044	-0.0174	0.0209
		563	-0.0309	-0.0222	-0.048				-0.3509	-0.0718	-0.0629				0.158	-0.0331	-0.0214				0.0391	-0.0212	0.0165
		562	-0.0338	-0.0252	-0.0513				-0.3574	-0.0759	-0.0669				0.1551	-0.0373	-0.0255				0.0343	-0.0252	0.0122
		561	-0.0371	-0.0284	-0.0549				-0.3642	-0.0806	-0.0715				0.1522	-0.0418	-0.0297				0.0298	-0.0288	0.0081
		560	-0.0398	-0.0312	-0.058				-0.3704	-0.0845	-0.0754				0.1494	-0.0457	-0.0335				0.0254	-0.0324	0.0041
		559	-0.0425	-0.0341	-0.0611				-0.3765	-0.0881	-0.0791				0.1469	-0.0495	-0.0371				0.0211	-0.0361	0
		558	-0.0449	-0.0371	-0.0639				-0.3823	-0.0917	-0.0827				0.1441	-0.0534	-0.0406				0.0169	-0.0393	-0.0038
		557	-0.0474	-0.0396	-0.0668				-0.3881	-0.0956	-0.0863				0.1415	-0.0571	-0.0439				0.0127	-0.0426	-0.0076
		556	-0.0496	-0.0422	-0.0696				-0.3932	-0.0989	-0.0898				0.139	-0.0606	-0.0473				0.0087	-0.0459	-0.0114
		555	-0.0522	-0.0451	-0.0724				-0.3987	-0.1021	-0.0932				0.1364	-0.0643	-0.0508				0.0047	-0.0492	-0.015
		554	-0.0543	-0.0474	-0.0747				-0.4039	-0.1054	-0.0964				0.1344	-0.0675	-0.0536				0.0013	-0.0519	-0.0181
		553	-0.0566	-0.0499	-0.0775				-0.4091	-0.1086	-0.0998				0.1321	-0.0707	-0.0569				-0.0028	-0.055	-0.0215
		552	-0.0589	-0.0523	-0.0801				-0.4141	-0.1119	-0.1029				0.1296	-0.0742	-0.0601				-0.0063	-0.058	-0.025
		551	-0.0607	-0.0546	-0.0824				-0.4187	-0.1146	-0.1057				0.1274	-0.0772	-0.0628				-0.0097	-0.0607	-0.0282
		550	-0.0628	-0.0568	-0.0848				-0.4232	-0.1175	-0.1088				0.1255	-0.0803	-0.0658				-0.0132	-0.0634	-0.0314
		549	-0.0647	-0.0591	-0.0872				-0.4279	-0.1206	-0.1116				0.1235	-0.0832	-0.0686				-0.0164	-0.0661	-0.0345
		548	-0.0668	-0.0613	-0.0894				-0.4324	-0.1232	-0.1145				0.1215	-0.0861	-0.0713				-0.0195	-0.0687	-0.0373
		547	-0.0684	-0.0632	-0.0914				-0.4365	-0.1258	-0.1172				0.1196	-0.0888	-0.0739				-0.0227	-0.071	-0.0401
		546	-0.0703	-0.0656	-0.0939				-0.4412	-0.1289	-0.1199				0.1174	-0.0917	-0.0766				-0.0259	-0.0737	-0.0431
		545	-0.0722	-0.0677	-0.0959				-0.4454	-0.1316	-0.1226				0.1156	-0.0946	-0.0791				-0.029	-0.0761	-0.0458
		544	-0.0739	-0.0693	-0.0978				-0.4492	-0.1339	-0.1248				0.1141	-0.0969	-0.0814				-0.0317	-0.0784	-0.0483
		543	-0.0755	-0.0712	-0.0996				-0.4529	-0.1363	-0.1272				0.1123	-0.0993	-0.0837				-0.0344	-0.0806	-0.0508
		542	-0.0771	-0.073	-0.1015				-0.4567	-0.1387	-0.1297				0.1106	-0.1019	-0.086				-0.0371	-0.0827	-0.0533
		541	-0.0785	-0.0748	-0.1034				-0.4602	-0.1411	-0.1318				0.109	-0.1041	-0.0883				-0.0399	-0.0847	-0.0556
		540	-0.0802	-0.0765	-0.1053				-0.4639	-0.1433	-0.1342				0.1074	-0.1065	-0.0905				-0.0424	-0.087	-0.0581
		539	-0.0818	-0.0783	-0.1069				-0.4676	-0.1453	-0.1365				0.1058	-0.1088	-0.0926				-0.045	-0.089	-0.0604
		538	-0.0833	-0.0798	-0.1085				-0.4709	-0.1477	-0.1387				0.1043	-0.1109	-0.0947				-0.0475	-0.091	-0.0626
		537	-0.0846	-0.0816	-0.1101				-0.474	-0.1497	-0.1404				0.103	-0.113	-0.0967				-0.05	-0.0928	-0.0648
		536	-0.0862	-0.0829	-0.1116				-0.4774	-0.1519	-0.1426				0.1016	-0.1151	-0.0986				-0.0522	-0.0945	-0.0667
		535	-0.0875	-0.0843	-0.1132				-0.4807	-0.1538	-0.1448				0.1002	-0.117	-0.1004				-0.0543	-0.0964	-0.0688
		534	-0.0889	-0.0858	-0.1146				-0.4836	-0.1557	-0.1466				0.0991	-0.1189	-0.1023				-0.0565	-0.0982	-0.0708
		533	-0.0901	-0.0872	-0.1162				-0.4865	-0.1575	-0.1483				0.0977	-0.1207	-0.104				-0.0586	-0.0997	-0.0726
		532	-0.0912	-0.0885	-0.1176				-0.4892	-0.1592	-0.1501				0.0964	-0.1224	-0.1057				-0.0607	-0.1014	-0.0746
		531	-0.0924	-0.0897	-0.1187				-0.4919	-0.1611	-0.1518				0.0954	-0.1242	-0.1073				-0.0626	-0.1028	-0.0761
		530	-0.0936	-0.091	-0.1204				-0.4946	-0.1627	-0.1537				0.0942	-0.1261	-0.1092				-0.0649	-0.1047	-0.0782
		529	-0.0948	-0.0921	-0.1214				-0.4972	-0.1644	-0.1554				0.093	-0.1275	-0.1106				-0.0663	-0.1059	-0.0798
		528	-0.0959	-0.0934	-0.1227				-0.4997	-0.1661	-0.157				0.0919	-0.1291	-0.1121				-0.0683	-0.1075	-0.0815
		527	-0.0968	-0.0945	-0.1241				-0.5021	-0.1677	-0.1586				0.091	-0.1306	-0.1136				-0.0701	-0.1089	-0.0831
		526	-0.0979	-0.0957	-0.1252				-0.5044	-0.1691	-0.16				0.0898	-0.1321	-0.1151				-0.0718	-0.1102	-0.0846
		525	-0.0988	-0.0967	-0.1262				-0.5065	-0.1707	-0.1616				0.0889	-0.1335	-0.1164				-0.0735	-0.1116	-0.0861
		524	-0.0994	-0.0977	-0.1272				-0.5088	-0.1719	-0.1629				0.0881	-0.1348	-0.1177				-0.075	-0.1128	-0.0874
		523	-0.1005	-0.0988	-0.1283				-0.5107	-0.1733	-0.164				0.0872	-0.1359	-0.1188				-0.0764	-0.1141	-0.0886
		522	-0.1015	-0.0995	-0.1292				-0.5129	-0.1748	-0.1654				0.0863	-0.1373	-0.1204				-0.078	-0.1153	-0.0901
		521	-0.1023	-0.1004	-0.1301				-0.5149	-0.1761	-0.1668				0.0856	-0.1384	-0.1213				-0.0794	-0.1162	-0.0912
		520	-0.103	-0.1014	-0.1311				-0.5167	-0.1775	-0.168				0.0848	-0.1397	-0.1227				-0.0809	-0.1175	-0.0925
		519	-0.1039	-0.102	-0.132				-0.5186	-0.1786	-0.1693				0.084	-0.1406	-0.1239				-0.0822	-0.1186	-0.0937
		518	-0.1045	-0.1028	-0.1327				-0.5202	-0.1797	-0.1703				0.0833	-0.1417	-0.1249				-0.0836	-0.1199	-0.095
		517	-0.105	-0.1036	-0.1335				-0.5219	-0.1807	-0.1715				0.0825	-0.1426	-0.1259				-0.0848	-0.1209	-0.096
		516	-0.1055	-0.1042	-0.1344				-0.5233	-0.1817	-0.1724				0.0817	-0.1435	-0.1271				-0.086	-0.1219	-0.097
		515	-0.106	-0.1048	-0.1351				-0.5247	-0.1827	-0.1734				0.0814	-0.1443	-0.1279				-0.0871	-0.1227	-0.0978
		514	-0.1061	-0.1056	-0.1361				-0.5257	-0.1833	-0.1741				0.0806	-0.1454	-0.1287				-0.0884	-0.1236	-0.099
		513	-0.1065	-0.1059	-0.1364				-0.5271	-0.1841	-0.1752				0.0803	-0.1458	-0.1296				-0.0892	-0.1244	-0.0998
		512	-0.1071	-0.1064	-0.1371				-0.5285	-0.1852	-0.176				0.0798	-0.1466	-0.1304				-0.0905	-0.1254	-0.1007
		511	-0.1072	-0.1071	-0.1378				-0.5294	-0.1858	-0.1768				0.0793	-0.1473	-0.1313				-0.0916	-0.1261	-0.1016
		510	-0.1072	-0.1076	-0.1383				-0.5305	-0.1862	-0.1771				0.0788	-0.1478	-0.1319				-0.0924	-0.127	-0.1023
		509	-0.1071	-0.1081	-0.1387				-0.5313	-0.1867	-0.1775				0.0784	-0.1485	-0.1326				-0.0934	-0.1277	-0.1032
		508	-0.1071	-0.1086	-0.1392				-0.5321	-0.1872	-0.178				0.0779	-0.1489	-0.1332				-0.0943	-0.1285	-0.1038
		507	-0.1067	-0.1091	-0.1397				-0.5329	-0.1875	-0.1782				0.0774	-0.1493	-0.1338				-0.0953	-0.1293	-0.1048
		506	-0.1068	-0.1094	-0.1401				-0.5337	-0.1877	-0.1785				0.0774	-0.1498	-0.1343				-0.096	-0.1297	-0.1052
		505	-0.1067	-0.11	-0.1404				-0.5343	-0.1881	-0.1787				0.077	-0.1503	-0.1348				-0.097	-0.1305	-0.1059
		504	-0.1063	-0.1104	-0.1407				-0.5349	-0.1883	-0.1786				0.0766	-0.1506	-0.1353				-0.0979	-0.1311	-0.1064
		503	-0.1063	-0.1107	-0.1407				-0.5354	-0.1884	-0.1788				0.0764	-0.151	-0.1355				-0.0984	-0.1314	-0.1071
		502	-0.106	-0.111	-0.141				-0.5362	-0.1885	-0.179				0.0762	-0.1514	-0.1361				-0.0993	-0.1322	-0.1078
		501	-0.1058	-0.1113	-0.1412				-0.5364	-0.1884	-0.1786				0.076	-0.1517	-0.1364				-0.1001	-0.1327	-0.1083
		500	-0.1058	-0.1114	-0.1412				-0.5369	-0.1885	-0.1788				0.0758	-0.1522	-0.1366				-0.1005	-0.1329	-0.1087
		499	-0.1057	-0.1118	-0.1416				-0.5376	-0.1888	-0.1791				0.0754	-0.1527	-0.1372				-0.1014	-0.1337	-0.1092
		498	-0.1056	-0.1121	-0.1418				-0.5379	-0.1891	-0.1793				0.0752	-0.1527	-0.1374				-0.1022	-0.1343	-0.1098
		497	-0.106	-0.1121	-0.1417				-0.5387	-0.1896	-0.1796				0.0751	-0.153	-0.1376				-0.1025	-0.1344	-0.1101
		496	-0.106	-0.1124	-0.1421				-0.5392	-0.19	-0.1797				0.0749	-0.1533	-0.1381				-0.1034	-0.1352	-0.1107
		495	-0.1061	-0.1125	-0.142				-0.5397	-0.19	-0.1801				0.0748	-0.1534	-0.1381				-0.1036	-0.1354	-0.1107
		494	-0.1063	-0.1127	-0.1423				-0.5403	-0.1905	-0.1804				0.0745	-0.1538	-0.1385				-0.1041	-0.1358	-0.1113
		493	-0.1065	-0.1126	-0.1424				-0.5404	-0.1911	-0.1807				0.0743	-0.1539	-0.1388				-0.1045	-0.1361	-0.1117
		492	-0.1066	-0.1127	-0.1423				-0.5412	-0.1912	-0.1812				0.0745	-0.154	-0.139				-0.1049	-0.1364	-0.1119
		491	-0.1066	-0.113	-0.1428				-0.5414	-0.1916	-0.1811				0.0742	-0.1542	-0.1393				-0.1056	-0.1369	-0.1123
		490	-0.1068	-0.1128	-0.1424				-0.5415	-0.1915	-0.1813				0.0743	-0.1542	-0.1395				-0.1055	-0.1368	-0.1125
		489	-0.1068	-0.1132	-0.1429				-0.542	-0.1919	-0.1814				0.074	-0.1544	-0.1399				-0.1064	-0.1376	-0.1127
		488	-0.1071	-0.1129	-0.1426				-0.5426	-0.1925	-0.1819				0.0743	-0.1545	-0.1399				-0.1064	-0.1375	-0.1127
		487	-0.1066	-0.1131	-0.1428				-0.5425	-0.1924	-0.1819				0.0742	-0.1546	-0.1403				-0.1068	-0.1378	-0.113
		486	-0.1068	-0.113	-0.1427				-0.5426	-0.1923	-0.1817				0.0742	-0.1545	-0.1402				-0.1069	-0.138	-0.113
		485	-0.107	-0.1129	-0.1426				-0.5425	-0.1926	-0.182				0.0744	-0.1543	-0.1402				-0.1069	-0.1377	-0.1129
		484	-0.1072	-0.1127	-0.1426				-0.5427	-0.1928	-0.1823				0.0744	-0.1542	-0.1403				-0.1072	-0.1379	-0.1131
		483	-0.1071	-0.1122	-0.142				-0.5424	-0.1926	-0.182				0.0753	-0.1538	-0.1401				-0.1066	-0.1376	-0.1124
		482	-0.1071	-0.1118	-0.1423				-0.542	-0.1932	-0.1823				0.0754	-0.1536	-0.1402				-0.1067	-0.1376	-0.1122
		481	-0.1071	-0.1116	-0.142				-0.5419	-0.1931	-0.1823				0.0756	-0.1531	-0.1402				-0.1064	-0.1372	-0.1119
		480	-0.1065	-0.1116	-0.1417				-0.5409	-0.1923	-0.1815				0.0753	-0.1528	-0.1399				-0.1062	-0.1372	-0.1121
		479	-0.1048	-0.1107	-0.1404				-0.539	-0.1908	-0.18				0.0761	-0.152	-0.1389				-0.1054	-0.1367	-0.1113
		478	-0.1035	-0.1099	-0.1395				-0.5372	-0.1895	-0.1783				0.0769	-0.1509	-0.1381				-0.1048	-0.136	-0.1105
		477	-0.1021	-0.1089	-0.1386				-0.5352	-0.1881	-0.1771				0.0776	-0.1499	-0.1371				-0.1039	-0.1354	-0.1097
		476	-0.1008	-0.1078	-0.1369				-0.5329	-0.1864	-0.1754				0.0787	-0.148	-0.1359				-0.1023	-0.1342	-0.1083
		475	-0.0991	-0.1063	-0.1358				-0.53	-0.1846	-0.1736				0.0797	-0.1463	-0.1345				-0.1008	-0.1332	-0.1069
		474	-0.0972	-0.1045	-0.1336				-0.5267	-0.1826	-0.1714				0.0814	-0.1441	-0.1327				-0.0985	-0.1315	-0.1049
		473	-0.0949	-0.1025	-0.1316				-0.5229	-0.18	-0.1691				0.0831	-0.1414	-0.1304				-0.0959	-0.1296	-0.1027
		472	-0.0924	-0.1001	-0.1292				-0.5186	-0.177	-0.1661				0.0852	-0.1385	-0.1281				-0.0931	-0.1275	-0.1
		471	-0.0895	-0.0973	-0.1261				-0.5136	-0.1738	-0.1628				0.0875	-0.1349	-0.1253				-0.0897	-0.1249	-0.097
		470	-0.0864	-0.0945	-0.123				-0.5081	-0.1703	-0.159				0.09	-0.1311	-0.1221				-0.0858	-0.1223	-0.0938
		469	-0.0828	-0.0911	-0.1193				-0.5022	-0.166	-0.1552				0.0931	-0.1269	-0.1186				-0.0815	-0.1189	-0.0899
		468	-0.079	-0.0875	-0.1155				-0.4958	-0.1619	-0.1509				0.0961	-0.1226	-0.1149				-0.0774	-0.1157	-0.086
		467	-0.0753	-0.0842	-0.1116				-0.4897	-0.1577	-0.1465				0.0991	-0.118	-0.111				-0.0727	-0.1121	-0.0821
		466	-0.0714	-0.0811	-0.1083				-0.4835	-0.1533	-0.1421				0.102	-0.1138	-0.1074				-0.0686	-0.109	-0.0785
		465	-0.0682	-0.0779	-0.1045				-0.4782	-0.1494	-0.1383				0.105	-0.11	-0.104				-0.0648	-0.106	-0.0748
		464	-0.0652	-0.0754	-0.1015				-0.4734	-0.1461	-0.1349				0.1071	-0.1066	-0.101				-0.0616	-0.1036	-0.072
		463	-0.0625	-0.0731	-0.0988				-0.4694	-0.1429	-0.1316				0.1095	-0.1038	-0.0985				-0.0587	-0.1011	-0.0694
		462	-0.0604	-0.0714	-0.0967				-0.4665	-0.1406	-0.1294				0.1113	-0.1015	-0.0963				-0.0568	-0.0994	-0.0673
		461	-0.059	-0.0704	-0.0952				-0.4643	-0.1387	-0.1276				0.1125	-0.1	-0.0948				-0.0556	-0.0982	-0.0662
		460	-0.058	-0.0695	-0.0941				-0.4626	-0.1377	-0.1263				0.1133	-0.0989	-0.0938				-0.0546	-0.0974	-0.0652
		459	-0.057	-0.0691	-0.0935				-0.4617	-0.1367	-0.1254				0.1139	-0.0983	-0.0932				-0.0545	-0.0971	-0.0647
		458	-0.0569	-0.0689	-0.093				-0.4617	-0.1365	-0.1252				0.1141	-0.098	-0.0928				-0.0543	-0.0968	-0.0643
		457	-0.0566	-0.0692	-0.0933				-0.4617	-0.1364	-0.125				0.1139	-0.0981	-0.0927				-0.0547	-0.0969	-0.0647
		456	-0.0566	-0.0694	-0.0932				-0.4619	-0.1364	-0.1251				0.1141	-0.0984	-0.0928				-0.055	-0.097	-0.0646
		455	-0.0568	-0.0693	-0.0932				-0.4622	-0.1367	-0.1251				0.1139	-0.0983	-0.0929				-0.0553	-0.0973	-0.0649
		454	-0.0569	-0.0695	-0.0936				-0.4625	-0.137	-0.1254				0.1136	-0.0985	-0.093				-0.0556	-0.0975	-0.0653
		453	-0.057	-0.0697	-0.0935				-0.4625	-0.1372	-0.1254				0.1138	-0.0988	-0.0931				-0.0559	-0.0978	-0.0653
		452	-0.0568	-0.0699	-0.0937				-0.4626	-0.1374	-0.1256				0.1135	-0.0989	-0.0935				-0.0565	-0.0981	-0.0654
		451	-0.0572	-0.0698	-0.0934				-0.4628	-0.1374	-0.1255				0.1138	-0.0986	-0.0934				-0.0564	-0.0981	-0.0654
		450	-0.057	-0.0697	-0.0932				-0.4625	-0.1373	-0.1254				0.1141	-0.0984	-0.0934				-0.0566	-0.0981	-0.0654
		449	-0.0569	-0.0698	-0.0933				-0.4622	-0.1373	-0.1252				0.1139	-0.0984	-0.0934				-0.0567	-0.0982	-0.0653
		448	-0.0567	-0.0697	-0.0931				-0.462	-0.1373	-0.1252				0.1141	-0.0983	-0.0933				-0.0567	-0.0981	-0.0654
		447	-0.0567	-0.0695	-0.0928				-0.4617	-0.1373	-0.1253				0.1144	-0.098	-0.0931				-0.0566	-0.098	-0.0652
		446	-0.0564	-0.0698	-0.0929				-0.4616	-0.1374	-0.125				0.1142	-0.098	-0.0932				-0.0568	-0.098	-0.0651
		445	-0.0567	-0.0697	-0.0929				-0.4616	-0.1375	-0.1253				0.1147	-0.0978	-0.0932				-0.0566	-0.0981	-0.065
		444	-0.0573	-0.0697	-0.0931				-0.4619	-0.1381	-0.1259				0.1147	-0.098	-0.0933				-0.0567	-0.098	-0.0649
		443	-0.0573	-0.0699	-0.0933				-0.4619	-0.1382	-0.1259				0.1144	-0.0982	-0.0936				-0.0571	-0.0982	-0.0653
		442	-0.0574	-0.0703	-0.0935				-0.4618	-0.1383	-0.1258				0.1141	-0.0985	-0.0938				-0.0576	-0.0987	-0.0655
		441	-0.0575	-0.0706	-0.0936				-0.4616	-0.1383	-0.1257				0.1141	-0.0986	-0.0937				-0.058	-0.0989	-0.0657
		440	-0.0576	-0.0707	-0.0935				-0.4616	-0.1383	-0.1256				0.114	-0.0988	-0.0938				-0.0578	-0.0988	-0.0655
		439	-0.0576	-0.0708	-0.0935				-0.4609	-0.1379	-0.1252				0.114	-0.0986	-0.0937				-0.058	-0.099	-0.0657
		438	-0.0571	-0.0704	-0.0932				-0.4598	-0.1375	-0.1247				0.1145	-0.098	-0.0932				-0.0576	-0.0985	-0.0651
		437	-0.0566	-0.07	-0.0924				-0.4583	-0.1367	-0.1241				0.1151	-0.0973	-0.0925				-0.0565	-0.0977	-0.0643
		436	-0.0556	-0.0693	-0.0916				-0.4561	-0.1351	-0.1227				0.1157	-0.0962	-0.0917				-0.0554	-0.0969	-0.0633
		435	-0.0546	-0.0683	-0.0904				-0.4533	-0.1338	-0.121				0.1168	-0.0946	-0.0901				-0.0536	-0.0955	-0.0616
		434	-0.053	-0.0668	-0.0888				-0.4496	-0.1315	-0.1186				0.1182	-0.0926	-0.0883				-0.0514	-0.0937	-0.0597
		433	-0.0512	-0.0649	-0.0866				-0.4455	-0.1289	-0.1161				0.12	-0.0901	-0.086				-0.0483	-0.0916	-0.0572
		432	-0.0489	-0.0627	-0.0844				-0.4404	-0.1258	-0.113				0.1222	-0.0871	-0.0832				-0.0453	-0.0889	-0.0542
		431	-0.0464	-0.0602	-0.0816				-0.4347	-0.1224	-0.1093				0.1246	-0.0837	-0.0801				-0.0413	-0.086	-0.0506
		430	-0.0436	-0.0573	-0.0783				-0.4285	-0.1186	-0.1055				0.1275	-0.0797	-0.0763				-0.0368	-0.0822	-0.0466
		429	-0.0406	-0.0541	-0.0751				-0.4213	-0.1142	-0.101				0.1304	-0.0754	-0.0725				-0.032	-0.0785	-0.0423
		428	-0.0373	-0.051	-0.0715				-0.4137	-0.1095	-0.0962				0.1336	-0.071	-0.0685				-0.0268	-0.0745	-0.0378
		427	-0.0338	-0.0475	-0.0677				-0.406	-0.1046	-0.0914				0.137	-0.0664	-0.0641				-0.0213	-0.0701	-0.0329
		426	-0.0303	-0.0438	-0.064				-0.3977	-0.0996	-0.0864				0.1405	-0.0614	-0.0595				-0.0155	-0.0655	-0.0275
		425	-0.0266	-0.0402	-0.06				-0.3886	-0.0942	-0.0808				0.1443	-0.0563	-0.0547				-0.0096	-0.0607	-0.0223
		424	-0.0229	-0.036	-0.0555				-0.3794	-0.0883	-0.0749				0.1484	-0.0506	-0.0493				-0.0027	-0.0553	-0.0162
		423	-0.0183	-0.0316	-0.0507				-0.3688	-0.0817	-0.0684				0.1528	-0.0444	-0.0434				0.0045	-0.0495	-0.0095
		422	-0.0137	-0.0267	-0.0455				-0.357	-0.0745	-0.0612				0.1578	-0.0374	-0.037				0.0126	-0.043	-0.0024
		421	-0.0085	-0.0208	-0.0394				-0.3439	-0.0667	-0.0533				0.1635	-0.0295	-0.0296				0.0219	-0.0355	0.0061
		420	-0.0023	-0.0144	-0.0326				-0.3293	-0.0576	-0.0442				0.1698	-0.0205	-0.0213				0.032	-0.0274	0.0152
		419	0.0045	-0.0072	-0.025				-0.3131	-0.0476	-0.034				0.1766	-0.0108	-0.0122				0.0436	-0.0182	0.0254
		418	0.012	0.0006	-0.0166				-0.2951	-0.0366	-0.0229				0.1842	0	-0.002				0.0563	-0.0082	0.0366
		417	0.0202	0.0095	-0.0072				-0.2757	-0.0244	-0.0107				0.1931	0.0122	0.0093				0.0704	0.0032	0.0494
		416	0.0292	0.0189	0.003				-0.2545	-0.0109	0.0027				0.2025	0.0255	0.0215				0.0856	0.0156	0.0631
		415	0.0389	0.0293	0.014				-0.2316	0.0031	0.0172				0.2125	0.0396	0.0347				0.102	0.0287	0.0779
		414	0.0493	0.0406	0.0261				-0.2073	0.0182	0.0326				0.2236	0.0549	0.0492				0.1199	0.0431	0.094
		413	0.0604	0.0525	0.0387				-0.1816	0.0345	0.049				0.235	0.0712	0.0644				0.1386	0.0582	0.111
		412	0.0724	0.065	0.0524				-0.1543	0.0519	0.0664				0.2477	0.0888	0.0807				0.1587	0.0744	0.129
		411	0.0851	0.0786	0.0669				-0.1251	0.0705	0.085				0.261	0.1074	0.0982				0.1801	0.0918	0.1483
		410	0.0985	0.0926	0.0821				-0.0947	0.0901	0.1046				0.275	0.1269	0.1164				0.2024	0.1101	0.1686
		409	0.1125	0.1074	0.098				-0.0631	0.1102	0.125				0.2896	0.1476	0.1355				0.2258	0.1293	0.1898
		408	0.1269	0.1228	0.1148				-0.0308	0.1314	0.1464				0.3051	0.169	0.1557				0.2501	0.1492	0.2119
		407	0.142	0.1384	0.1322				0.0032	0.1537	0.1687				0.3209	0.1911	0.1767				0.2755	0.17	0.235
		406	0.1579	0.1549	0.1503				0.038	0.1766	0.1918				0.3378	0.2145	0.1983				0.3018	0.1916	0.259
		405	0.174	0.172	0.1688				0.0732	0.2001	0.2156				0.3551	0.2385	0.2206				0.3286	0.2139	0.2837
		404	0.1903	0.189	0.1878				0.1088	0.2242	0.2397				0.3724	0.2627	0.2434				0.3558	0.2366	0.3088
		403	0.207	0.2062	0.207				0.1447	0.2484	0.2642				0.3899	0.287	0.2664				0.3835	0.2596	0.3343
		402	0.224	0.2235	0.2263				0.1804	0.2733	0.2894				0.408	0.3122	0.29				0.4112	0.2828	0.36
		401	0.2413	0.2411	0.2464				0.2162	0.2984	0.3143				0.4263	0.3377	0.314				0.4395	0.3067	0.3862
		400	0.2587	0.2586	0.2663				0.2518	0.3238	0.3399				0.4447	0.3632	0.3381				0.4676	0.3307	0.4124
		399	0.2761	0.2761	0.2863				0.2865	0.3489	0.3655				0.4633	0.3887	0.3621				0.4955	0.3548	0.4388
		398	0.2932	0.2936	0.3064				0.3204	0.3741	0.3908				0.4818	0.414	0.3862				0.5233	0.3788	0.4651
		397	0.3106	0.3106	0.326				0.3539	0.3993	0.4162				0.5	0.439	0.4099				0.5505	0.4024	0.4908
		396	0.3276	0.3273	0.3455				0.386	0.4241	0.4409				0.5183	0.4639	0.4333				0.5774	0.4258	0.5164
		395	0.344	0.3436	0.3647				0.4165	0.4483	0.4653				0.5358	0.488	0.4564				0.6034	0.4486	0.5414
		394	0.3599	0.3592	0.383				0.4457	0.4715	0.489				0.5529	0.5117	0.4785				0.6285	0.4707	0.5653
		393	0.3755	0.3743	0.4009				0.4732	0.4944	0.512				0.5696	0.5346	0.5002				0.6527	0.4923	0.5887
		392	0.3909	0.3893	0.4188				0.5003	0.5165	0.5345				0.5859	0.557	0.5219				0.6762	0.5136	0.6118
		391	0.406	0.4036	0.4362				0.5266	0.5387	0.5567				0.602	0.579	0.5431				0.6995	0.5345	0.6344
		390	0.421	0.4178	0.4533				0.5511	0.561	0.579				0.6181	0.6006	0.5637				0.7222	0.5551	0.6567
		389	0.436	0.4317	0.4703				0.5747	0.5825	0.6011				0.634	0.6219	0.5843				0.7443	0.5756	0.6785
		388	0.4505	0.4451	0.487				0.5982	0.6037	0.6223				0.6494	0.643	0.6043				0.766	0.5957	0.6999
		387	0.4649	0.4586	0.5033				0.6204	0.6247	0.6431				0.6646	0.6633	0.624				0.787	0.6153	0.7209
		386	0.4792	0.4716	0.5193				0.6414	0.6456	0.664				0.6794	0.6837	0.6437				0.8076	0.6345	0.7416
		385	0.4928	0.4843	0.5352				0.6615	0.6656	0.6841				0.694	0.7035	0.6625				0.8279	0.6536	0.7617
		384	0.5065	0.4971	0.5506				0.6816	0.6853	0.7043				0.7084	0.7229	0.6813				0.8475	0.6722	0.7814
		383	0.5201	0.5094	0.5656				0.7012	0.7053	0.724				0.7226	0.7422	0.6998				0.8669	0.6905	0.8007
		382	0.5334	0.5215	0.5804				0.7196	0.7247	0.7437				0.7363	0.7607	0.7174				0.8855	0.7085	0.8196
		381	0.5462	0.5338	0.5948				0.7385	0.7434	0.7629				0.75	0.7788	0.7352				0.9041	0.7258	0.8384
		380	0.5589	0.5453	0.6088				0.7566	0.7616	0.781				0.763	0.7964	0.7521				0.9222	0.7431	0.8565
		379	0.5709	0.5568	0.6217				0.7735	0.7789	0.7989				0.7751	0.8128	0.7681				0.9388	0.7591	0.8734
		378	0.581	0.5689	0.6339				0.7918	0.7941	0.8142				0.7882	0.8295	0.7834				0.9566	0.7752	0.891
		377	0.5904	0.5812	0.6455				0.8119	0.8087	0.8286				0.8011	0.8461	0.7979				0.9754	0.7918	0.9093
		376	0.6007	0.5916	0.6552				0.832	0.8236	0.8439				0.8103	0.8589	0.8105				0.9905	0.8048	0.9233
		375	0.6084	0.601	0.6627				0.8487	0.8343	0.8549				0.8172	0.8683	0.8201				1.002	0.814	0.9336
		374	0.6141	0.6098	0.6684				0.8647	0.8428	0.863				0.8227	0.8757	0.827				1.0121	0.8209	0.9416
		373	0.6187	0.6183	0.6716				0.8813	0.8486	0.8691				0.8259	0.8806	0.8317				1.021	0.8255	0.9475
		372	0.6211	0.6263	0.6728				0.8984	0.8515	0.8721				0.8273	0.8827	0.8338				1.0284	0.8276	0.9509
		371	0.6211	0.633	0.6716				0.9135	0.8516	0.8723				0.8268	0.8818	0.8328				1.0329	0.8268	0.9517
		370	0.6189	0.6376	0.6676				0.9263	0.8475	0.8691				0.8239	0.8781	0.8289				1.0347	0.8229	0.949
		369	0.6145	0.6395	0.6613				0.9348	0.8406	0.8616				0.8186	0.8709	0.8217				1.0329	0.8161	0.9432
		368	0.6073	0.6382	0.652				0.9371	0.8304	0.8511				0.8107	0.8596	0.8109				1.026	0.8061	0.9338
		367	0.5977	0.6341	0.6403				0.9349	0.8163	0.837				0.8009	0.8457	0.7976				1.0159	0.7929	0.9206
		366	0.5858	0.6269	0.6263				0.9249	0.7989	0.8194				0.789	0.8285	0.7809				1.0018	0.7768	0.9041
		365	0.5722	0.6164	0.6096				0.9099	0.7789	0.7998				0.7745	0.8078	0.7616				0.9826	0.7579	0.8843
		364	0.557	0.6035	0.5914				0.8898	0.7569	0.7774				0.7585	0.785	0.7401				0.9609	0.7369	0.8623
		363	0.5398	0.5888	0.5716				0.8646	0.732	0.7527				0.7412	0.7597	0.7165				0.9362	0.7136	0.8376
		362	0.5214	0.5718	0.55				0.8347	0.705	0.7257				0.7223	0.7324	0.6911				0.9082	0.6882	0.8099
		361	0.502	0.5524	0.527				0.7997	0.6772	0.697				0.7019	0.703	0.6635				0.8776	0.6612	0.7804
		360	0.4818	0.5323	0.5033				0.7619	0.6479	0.6676				0.6809	0.6726	0.6351				0.8454	0.6333	0.7498
		359	0.461	0.5111	0.479				0.7211	0.6177	0.6373				0.6595	0.6418	0.6063				0.8123	0.6046	0.7185
		358	0.4399	0.4889	0.4546				0.6785	0.5874	0.6065				0.6376	0.6103	0.5771				0.7781	0.5756	0.6865
		357	0.4191	0.4666	0.4301				0.635	0.5566	0.5757				0.6158	0.579	0.5475				0.7436	0.5463	0.6541
		356	0.3981	0.444	0.4057				0.5906	0.5259	0.545				0.5943	0.5478	0.5184				0.7088	0.5173	0.6221
		355	0.3777	0.4218	0.3818				0.5458	0.4962	0.5151				0.573	0.5169	0.4898				0.6743	0.4888	0.5906
		354	0.3583	0.4001	0.3587				0.5024	0.4679	0.4861				0.5523	0.4871	0.462				0.641	0.4607	0.5596
		353	0.3394	0.3785	0.3363				0.4595	0.4402	0.4578				0.5325	0.4582	0.4348				0.6081	0.4338	0.5296
		352	0.3213	0.3575	0.3147				0.4172	0.4132	0.4308				0.513	0.4298	0.4086				0.5762	0.4075	0.5003
		351	0.304	0.3376	0.294				0.3764	0.3873	0.4047				0.4944	0.4029	0.3835				0.5459	0.3823	0.4722
		350	0.2877	0.3183	0.274				0.337	0.3628	0.38				0.4768	0.3771	0.3591				0.5165	0.358	0.4452
		349	0.2725	0.3	0.2551				0.2992	0.3393	0.3568				0.4601	0.3524	0.336				0.4883	0.3349	0.4196
		348	0.2584	0.2827	0.2378				0.2634	0.3176	0.3347				0.4446	0.3293	0.3143				0.4617	0.3132	0.3954
		347	0.2456	0.2664	0.2213				0.23	0.2974	0.3144				0.4299	0.3075	0.2939				0.4365	0.2925	0.3722
		346	0.234	0.2512	0.2061				0.1988	0.2789	0.2957				0.4164	0.2872	0.2748				0.4131	0.273	0.3505
		345	0.2239	0.2374	0.1927				0.1698	0.262	0.2787				0.4044	0.2686	0.2571				0.3913	0.2551	0.3307
		344	0.2154	0.2253	0.1808				0.1439	0.2471	0.2637				0.3939	0.2521	0.2415				0.3719	0.239	0.3129
		343	0.2085	0.2145	0.1705				0.1206	0.2345	0.2506				0.3846	0.2372	0.2275				0.3544	0.2243	0.2968
		342	0.2034	0.2054	0.1619				0.0998	0.2238	0.2395				0.3766	0.2243	0.2151				0.3388	0.2113	0.2824
		341	0.2002	0.1983	0.1553				0.0823	0.2148	0.2306				0.3705	0.2138	0.2047				0.3256	0.2	0.27
		340	0.1992	0.193	0.1508				0.068	0.2086	0.2243				0.366	0.2054	0.1965				0.3149	0.1906	0.2597
		339	0.2006	0.1897	0.1487				0.0573	0.2051	0.2204				0.3634	0.1994	0.1905				0.3067	0.1831	0.2517
		338	0.2044	0.1889	0.1493				0.0505	0.204	0.219				0.363	0.1963	0.1867				0.3012	0.1778	0.2462
		337	0.2112	0.1906	0.1526				0.0474	0.2058	0.2207				0.3647	0.1958	0.1856				0.2988	0.1748	0.2434
		336	0.2211	0.1948	0.1586				0.0483	0.211	0.2258				0.3686	0.1983	0.1871				0.2995	0.1737	0.2431
		335	0.234	0.202	0.1681				0.0534	0.2195	0.2338				0.3752	0.2044	0.1915				0.3035	0.1755	0.2458
		334	0.2506	0.2124	0.1811				0.0632	0.2316	0.2455				0.3844	0.2138	0.1989				0.3111	0.1799	0.2518
		333	0.2711	0.2262	0.1976				0.0778	0.2472	0.261				0.3965	0.2269	0.2095				0.3223	0.1869	0.2608
		332	0.2959	0.2437	0.2184				0.0975	0.2671	0.2807				0.4119	0.2439	0.2236				0.3376	0.1969	0.2732
		331	0.3256	0.2653	0.2442				0.1226	0.2916	0.3049				0.4309	0.2654	0.2418				0.3575	0.2102	0.2896
		330	0.3603	0.2912	0.2748				0.1537	0.3208	0.3337				0.4538	0.2916	0.2641				0.382	0.2272	0.31
		329	0.4009	0.3217	0.3108				0.191	0.3555	0.3683				0.4808	0.3228	0.2907				0.4111	0.2479	0.3349
		328	0.4476	0.3574	0.3525				0.235	0.3961	0.4084				0.5124	0.3592	0.322				0.4458	0.2724	0.3648
		327	0.5012	0.3986	0.4005				0.2866	0.4436	0.4548				0.549	0.4016	0.3584				0.4866	0.3016	0.3993
		326	0.5624	0.4455	0.4553				0.3455	0.4976	0.5082				0.5911	0.4504	0.4007				0.5333	0.3353	0.4394
		325	0.6307	0.498	0.5173				0.4113	0.558	0.568				0.6386	0.5057	0.4486				0.5862	0.3738	0.4851
		324	0.7055	0.5566	0.5858				0.4848	0.6252	0.6341				0.6908	0.567	0.5019				0.645	0.4171	0.5358
		323	0.7889	0.6205	0.6609				0.5664	0.6995	0.7084				0.7489	0.6349	0.561				0.7104	0.4648	0.5921
		322	0.8804	0.6905	0.7448				0.6556	0.7817	0.7902				0.8136	0.7098	0.6268				0.7826	0.5184	0.6549
		321	0.9795	0.7678	0.8372				0.7531	0.872	0.8793				0.884	0.792	0.6988				0.862	0.5779	0.7241
		320	1.0873	0.85	0.9367				0.8586	0.9698	0.9761				0.9609	0.882	0.7771				0.948	0.6419	0.7992
		319	1.2031	0.9379	1.0444				0.9688	1.0755	1.0806				1.0444	0.9791	0.8625				1.0407	0.712	0.8813
		318	1.32	1.0251	1.1502				1.0777	1.1808	1.1846				1.1278	1.0759	0.9464				1.1318	0.7814	0.9632
		317	1.4439	1.115	1.2615				1.1907	1.2905	1.2952				1.2164	1.1776	1.0361				1.2269	0.8552	1.0494
		316	1.582	1.2132	1.3903				1.3117	1.417	1.4196				1.3174	1.2939	1.14				1.3361	0.9401	1.148
		315	1.7224	1.314	1.5259				1.4295	1.5516	1.5518				1.4231	1.4154	1.2489				1.4486	1.0305	1.2522
		314	1.8751	1.4146	1.6673				1.552	1.6907	1.6924				1.5341	1.5419	1.3644				1.5632	1.1247	1.36
		313	2.0312	1.5113	1.817				1.6617	1.8376	1.8364				1.6514	1.674	1.485				1.6807	1.2246	1.474
		312	2.19	1.6068	1.9739				1.7618	1.9856	1.9861				1.7741	1.8085	1.6113				1.7984	1.3291	1.5913
		311	2.3615	1.6968	2.1355				1.8601	2.1423	2.1407				1.9029	1.9519	1.7442				1.9187	1.4383	1.7116
		310	2.511	1.7779	2.3027				1.9357	2.3095	2.2995				2.0347	2.0908	1.8784				2.0321	1.5535	1.8371
		309	2.6483	1.8563	2.4548				2.003	2.4592	2.4686				2.1676	2.2252	2.0207				2.1348	1.6683	1.9581
		308	2.7588	1.9235	2.615				2.0556	2.6174	2.6185				2.3066	2.3629	2.161				2.2369	1.7884	2.0824
		307	2.8666	1.9855	2.7625				2.089	2.7627	2.7642				2.4432	2.4821	2.3003				2.3231	1.9092	2.2025
		306	2.9657	2.0453	2.8704				2.1418	2.873	2.9006				2.5674	2.6005	2.4492				2.4056	2.0287	2.3135
		305	2.9999	2.099	2.9962				2.168	3.0019	2.9747				2.6949	2.6762	2.5691				2.4759	2.1524	2.423
		304	3.0217	2.1539	3.0456				2.1857	3.0519	3.1041				2.7951	2.7238	2.6805				2.5189	2.2637	2.5101
		303	2.9784	2.1962	3.1143				2.2377	3.0421	3.073				2.8941	2.807	2.7758				2.5811	2.3697	2.584
		302	2.8936	2.2415	3.1081				2.2393	3.047	3.0365				2.9479	2.8188	2.8369				2.6176	2.4598	2.6463
		301	2.8725	2.29	3.0166				2.2587	2.9797	3.0318				2.9776	2.7993	2.8996				2.6488	2.5249	2.6959
		300	2.7988	2.3191	3.006				2.2435	2.9377	2.9142				2.9851	2.7711	2.869				2.6541	2.5495	2.7243
		299	2.669	2.3348	2.8851				2.1903	2.7999	2.8099				2.9178	2.7062	2.7924				2.6166	2.5104	2.6697
		298	2.5406	2.3107	2.7518				2.1126	2.653	2.6739				2.8424	2.6125	2.6993				2.5588	2.4384	2.5943
		297	2.3277	2.2378	2.6075				1.9779	2.5405	2.5265				2.7285	2.4749	2.5591				2.4557	2.3255	2.4946
		296	2.1198	2.1232	2.4491				1.833	2.3685	2.3842				2.5888	2.3166	2.4064				2.318	2.1644	2.3459
		295	1.8956	1.9615	2.3027				1.6685	2.2236	2.228				2.4415	2.1575	2.2505				2.1721	2.0057	2.1992
		294	1.6545	1.7841	2.1641				1.5038	2.0838	2.089				2.3013	1.9912	2.0994				2.012	1.8304	2.054
		293	1.4807	1.6252	2.1004				1.3844	2.0215	2.0434				2.2184	1.8841	2.0265				1.8956	1.712	1.949
		292	1.5172	1.5641	2.2271				1.3754	2.1477	2.1688				2.2838	1.9156	2.132				1.898	1.7742	1.9861
		291	1.921	1.6055	2.596				1.4742	2.479	2.5712				2.4886	2.1133	2.512				2.0049	2.1785	2.1347
		290	2.3539	1.6273	2.8813				1.5193	2.6795	2.8548				2.6038	2.2418	2.9395				2.0688	2.5798	2.2086
		289	1.8339	1.546	2.5444				1.4001	2.3948	2.4534				2.4372	2.0665	2.4701				1.9558	2.0314	2.079
		288	1.3811	1.3887	2.2142				1.2169	2.0955	2.1534				2.1949	1.8093	2.1111				1.761	1.5831	1.8729
		287	1.0203	1.1689	2.0175				0.9906	1.8818	1.9288				1.9894	1.556	1.8264				1.5392	1.2655	1.6567
		286	0.6923	0.888	1.8786				0.7216	1.7184	1.7896				1.7707	1.2878	1.5807				1.2825	0.9228	1.4135
		285	0.6925	0.5457	1.7581				0.4024	1.5723	1.7003				1.5187	0.9884	1.3284				0.9685	0.5906	1.1178
		284	0.6926	0.1846	1.5134				0.0383	1.275	1.4293				1.1803	0.6745	1.1757				0.6161	0.4887	0.7655
		283	0.6929	-0.1629	1.177				-0.3165	0.9406	1.1188				0.8391	0.3925	0.9599				0.2604	0.3789	0.4183
		282	0.6931	-0.493	0.8999				-0.6519	0.6205	0.7932				0.5055	0.0708	0.6993				-0.0726	0.2079	0.087
		281	0.6934	-0.7856	0.6374				-0.9425	0.3571	0.5413				0.2059	-0.214	0.5826				-0.3777	0.2081	-0.2158
		280	0.6936	-1.0074	0.4789				-1.1358	0.1778	0.3737				0.0239	-0.4099	0.4458				-0.5886	0.2083	-0.4179
		279	0.6939	-1.1268	0.441				-1.2502	0.1102	0.2895				-0.0819	-0.5259	0.4065				-0.7158	0.2085	-0.5169
		278	0.6942	-1.1935	0.4476				-1.3286	0.0345	0.2466				-0.1455	-0.613	0.3032				-0.7889	0.2087	-0.5996
		277	0.6946	-1.2521	0.4161				-1.4091	-0.0197	0.2288				-0.2024	-0.6248	0.2888				-0.8448	0.2091	-0.6644
		276	0.6949	-1.304	0.3795				-1.4527	-0.0481	0.2117				-0.2482	-0.6773	0.2694				-0.8881	0.2095	-0.7032
		275	0.6952	-1.3529	0.356				-1.5193	-0.0954	0.1814				-0.3126	-0.7069	0.3247				-0.9399	0.2099	-0.7519
		274	0.6956	-1.3886	0.3608				-1.5556	-0.1264	0.1382				-0.3407	-0.7419	0.2412				-0.9789	0.2103	-0.8004
		273	0.696	-1.4247	0.3568				-1.5727	-0.166	0.112				-0.3552	-0.7806	0.2314				-1.0004	0.2107	-0.8241
		272	0.6966	-1.4377	0.3788				-1.6044	-0.1921	0.0786				-0.3917	-0.8366	0.279				-1.0211	0.2109	-0.8419
		271	0.697	-1.4729	0.3832				-1.6351	-0.2055	0.0816				-0.3925	-0.8495	0.2075				-1.0289	0.2116	-0.8584
		270	0.6975	-1.4955	0.3661				-1.638	-0.2042	0.0979				-0.3962	-0.8981	0.2859				-1.0401	0.212	-0.8676
		269	0.6982	-1.472	0.3286				-1.6463	-0.2121	0.079				-0.4151	-0.86	0.2269				-1.0414	0.2124	-0.8788
		268	0.6985	-1.4661	0.3615				-1.6518	-0.2052	0.0627				-0.3954	-0.8415	0.1656				-1.0402	0.2132	-0.8632
		267	0.699	-1.4745	0.3416				-1.653	-0.2177	0.0713				-0.4062	-0.888	0.3436				-1.0481	0.2137	-0.8698
		266	0.6998	-1.4865	0.3601				-1.6541	-0.218	0.0685				-0.4141	-0.9361	0.2452				-1.0538	0.2142	-0.88
		265	0.7003	-1.4817	0.3659				-1.6593	-0.2178	0.0659				-0.4055	-0.8851	0.1287				-1.0444	0.2148	-0.8777
		264	0.7008	-1.4673	0.3083				-1.6526	-0.2194	0.078				-0.411	-0.9209	0.1476				-1.0437	0.2154	-0.8861
		263	0.7014	-1.469	0.3494				-1.6582	-0.217	0.0526				-0.3946	-0.8817	0.0819				-1.0568	0.2161	-0.8784
		262	0.7022	-1.484	0.3186				-1.6559	-0.2295	0.0416				-0.413	-0.871	0.1009				-1.0618	0.2166	-0.8778
		261	0.7028	-1.4913	0.367				-1.6638	-0.2324	0.0583				-0.4248	-0.9309	0.1547				-1.0496	0.2172	-0.8774
		260	0.7035	-1.4964	0.3731				-1.6652	-0.2332	0.0558				-0.422	-0.8708	0.1424				-1.0645	0.218	-0.8726
		259	0.7044	-1.4905	0.342				-1.6628	-0.2201	0.0469				-0.4174	-0.846	0.3288				-1.0612	0.2185	-0.8795
		258	0.7049	-1.4908	0.363				-1.6714	-0.2347	0.0471				-0.4166	-0.8953	0.2064				-1.0557	0.2193	-0.8875
		257	0.7056	-1.491	0.3557				-1.6677	-0.2327	0.0802				-0.4072	-0.9175	0.1128				-1.0668	0.22	-0.8759
		256	0.7062	-1.4875	0.3318				-1.6661	-0.2216	0.0548				-0.4145	-0.855	0.1549				-1.0601	0.2208	-0.8877
		255	0.7069	-1.4997	0.3494				-1.6555	-0.2177	0.0539				-0.4274	-0.8846	0.2382				-1.0488	0.2213	-0.8836
		254	0.7078	-1.4992	0.3645				-1.6676	-0.2351	0.0768				-0.4245	-0.8968	0.2311				-1.0553	0.2219	-0.8836
		253	0.7085	-1.5065	0.3869				-1.6644	-0.2335	0.0656				-0.4307	-0.8413	0.1568				-1.061	0.2227	-0.8823
		252	0.7092	-1.5022	0.3538				-1.6581	-0.2339	0.0534				-0.4274	-0.862	0.1964				-1.0739	0.2235	-0.9031
		251	0.71	-1.4905	0.3379				-1.6652	-0.2359	0.0581				-0.4305	-0.8977	0.2043				-1.0735	0.2241	-0.8857
		250	0.7107	-1.493	0.347				-1.6692	-0.215	0.0555				-0.4355	-0.8893	0.2634				-1.0716	0.2249	-0.8911
